# Supplementary material for: Direct asymmetric synthesis of β-branched aromatic α-amino acids using engineered phenylalanine ammonia lyases
Source: Nat Commun. 2024 Sep 26;15:8264. doi: 10.1038/s41467-024-52613-x (PMC11427684; doi:10.1038/s41467-024-52613-x)
Supplement: Supplementary file 8 — Source data 5 [file 41467_2024_52613_MOESM8_ESM.zip › optimized structure_QMMM/PcPAL-WT(a┬MeCA)/C4_Fragment-optimized.xyz]

185604
-1 1 -821.5528479279626
N       -2.48377320   -31.71786310   -30.45540810
H       -1.75477310   -31.85086250   -29.76940730
H       -2.40677310   -30.81186290   -30.89440730
H       -2.36277320   -32.36586380   -31.22140690
C       -3.86477330   -31.75886150   -29.89040760
H       -3.88077310   -31.24486160   -28.92940710
H       -4.61577320   -31.30386160   -30.53640750
C       -4.23977330   -33.22186280   -29.60140800
O       -3.83777310   -34.08486180   -30.41340830
N       -5.03377290   -33.51486210   -28.57140730
H       -5.38277340   -32.78286360   -27.96440700
C       -5.23277330   -34.91086200   -28.10840800
H       -5.20877310   -35.63086320   -28.92740820
C       -4.07777310   -35.19486240   -27.18140790
H       -3.10577320   -34.86686330   -27.55040740
H       -4.15177300   -34.60986330   -26.26440810
C       -3.86077310   -36.67486190   -26.76240730
O       -4.71977330   -37.18086240   -26.09140780
N       -2.74177310   -37.22786330   -27.16840740
H       -2.58477310   -38.20386120   -26.94440840
H       -2.22477320   -36.75986100   -27.90240860
C       -6.55477330   -35.15186310   -27.31040760
O       -7.01477340   -34.29086300   -26.59340860
N       -7.07477330   -36.30986400   -27.51740840
H       -6.48277330   -36.94986340   -28.03340720
C       -8.36277290   -36.78686140   -26.96140860
H       -9.23277280   -36.23186110   -27.31040760
H       -8.58377360   -37.79586030   -27.30940820
C       -8.46677300   -36.83686070   -25.44540790
O       -9.53877350   -36.83886340   -24.90340810
N       -7.34077310   -36.88486100   -24.78040700
H       -6.44677310   -36.94686130   -25.25240710
C       -7.23177340   -36.74086380   -23.40040780
H       -7.79677300   -37.50786210   -22.87040710
C       -5.77277330   -36.85686110   -22.99340820
H       -5.29977320   -37.71586230   -23.47040750
H       -5.18877320   -35.97886280   -23.26840780
C       -5.47577330   -37.04086300   -21.51440810
H       -4.41777320   -37.29986190   -21.50340840
H       -5.61777310   -36.05686190   -21.06740760
S       -6.46377330   -38.29186250   -20.54240800
C       -5.60377310   -39.82186130   -20.89840700
H       -5.51577330   -39.89786150   -21.98940850
H       -4.61577320   -39.74286270   -20.42940710
H       -6.12077330   -40.70586400   -20.50340840
C       -7.75477310   -35.44386290   -22.84340860
O       -8.17877290   -35.45686340   -21.68840790
N       -7.96977330   -34.39886090   -23.66040800
H       -7.65777300   -34.42786030   -24.62440680
C       -8.74277310   -33.25586320   -23.15640830
H       -8.35377310   -33.09586330   -22.15040780
C       -8.61677360   -31.99586300   -24.09140780
H       -8.88977340   -32.23186110   -25.12040710
H       -9.35977360   -31.26386260   -23.77440830
C       -7.31177330   -31.18686290   -24.09340860
O       -6.42977330   -31.52686310   -23.22840690
O       -7.16677330   -30.22386170   -24.83840750
C      -10.25477310   -33.51886370   -22.94140820
O      -10.66977310   -33.37886050   -21.78740690
N      -10.97777270   -34.10386280   -23.97140690
H      -10.51377300   -34.34186170   -24.83940700
C      -12.38277340   -34.59186170   -23.82640840
H      -12.99777320   -33.77986150   -23.43640710
C      -12.99777320   -35.06086350   -25.23640820
H      -12.58577350   -36.03586200   -25.52540780
H      -14.08077340   -35.16886140   -25.10140800
C      -12.74777320   -34.12586210   -26.38140680
C      -11.76177310   -34.44386290   -27.32040790
H      -11.25577350   -35.39386370   -27.23340800
C      -11.41677280   -33.39086150   -28.22240830
H      -10.66377350   -33.50486370   -28.98740770
C      -12.08577350   -32.17986300   -28.19040680
H      -11.93977360   -31.40986250   -28.93340680
C      -13.15877340   -32.01586150   -27.31240840
H      -13.77577300   -31.13686180   -27.42940710
C      -13.49477290   -33.00086210   -26.38640790
H      -14.22577290   -32.83586120   -25.60840800
C      -12.61477280   -35.63786320   -22.71940800
O      -13.67177300   -35.77286150   -22.07140730
N      -11.56177330   -36.41586300   -22.47140690
H      -10.73177340   -36.37686160   -23.05040740
C      -11.60777280   -37.42686080   -21.44940760
H      -12.51677320   -37.99086380   -21.65640830
C      -10.49377350   -38.42386250   -21.56240840
H       -9.61377330   -37.78086090   -21.52540780
H      -10.49577330   -39.20086290   -20.79840850
S      -10.71477320   -39.21486280   -23.23440740
H      -10.07777310   -38.21786120   -23.85540770
C      -11.52477360   -36.81186290   -20.01240730
O      -12.22277360   -37.18686290   -19.11640740
N      -10.70077320   -35.74586110   -19.79240800
H      -10.12677290   -35.39986040   -20.55240820
C      -10.74777320   -35.05686190   -18.50640680
H      -10.67677310   -35.69286350   -17.62440680
C       -9.60977360   -34.02086260   -18.53540800
H       -9.57877350   -33.50386050   -19.49440770
H       -9.70577340   -33.39086150   -17.65040780
C       -8.23377320   -34.73886110   -18.32040790
H       -8.02877330   -35.42086030   -19.14640810
H       -7.41977310   -34.01486210   -18.35140800
S       -8.10377310   -35.67586140   -16.80940820
C       -8.43577290   -37.31486130   -17.31540680
H       -7.73777290   -37.72586060   -18.05440710
H       -8.31477360   -38.11686330   -16.57640840
H       -9.43777280   -37.43486400   -17.74740790
C      -12.06677340   -34.36086270   -18.32140730
O      -12.51077270   -34.14386370   -17.20440860
N      -12.63877300   -34.00086210   -19.46240810
H      -12.29577350   -34.35186390   -20.34840770
C      -13.87577340   -33.22686390   -19.58040810
H      -13.72677330   -32.38386150   -18.90440750
C      -14.02577300   -32.60686110   -20.98240850
H      -13.06777290   -32.25586320   -21.36540790
H      -14.22177310   -33.43486400   -21.66440770
C      -15.12577340   -31.51186180   -21.06440730
H      -16.12677380   -31.89886280   -20.87940790
H      -14.91277310   -30.72786140   -20.33640860
C      -15.19977280   -30.74986270   -22.44840810
H      -14.33577350   -30.10386280   -22.59940720
H      -15.20977310   -31.53486250   -23.20540810
C      -16.45777320   -29.89986230   -22.63340760
H      -16.61977390   -29.51386260   -21.62640760
H      -16.31377410   -29.08686260   -23.34440800
N      -17.67377280   -30.69486240   -23.01340870
H      -17.88377380   -31.46586230   -22.39640810
H      -18.52077290   -30.15786170   -23.12640760
H      -17.50477410   -31.15086170   -23.89840700
C      -15.14177320   -33.88586040   -19.07940860
O      -16.00977330   -33.18386080   -18.64240840
N      -15.26877310   -35.23486330   -19.09140780
H      -14.56377320   -35.80586240   -19.54140850
C      -16.36877250   -36.05586240   -18.51440810
H      -17.26077270   -35.43186190   -18.45940780
C      -16.68677330   -37.31886290   -19.35040860
H      -17.34577370   -37.96386340   -18.76940730
C      -17.33877370   -37.05086140   -20.64840700
H      -17.12977410   -37.90186310   -21.30940820
H      -18.39577290   -36.82586290   -20.46140860
H      -16.98877330   -36.08186340   -21.02640720
O      -15.42277340   -37.93986130   -19.54640770
H      -15.57577320   -38.77986150   -19.98740770
C      -16.07577320   -36.51586150   -17.12440680
O      -16.92577360   -37.13586040   -16.47440720
N      -15.00077340   -36.09586330   -16.55140690
H      -14.37777330   -35.52186200   -17.10840800
C      -14.62977310   -36.35686110   -15.14040760
H      -15.26577280   -37.17986300   -14.81340790
C      -13.15877340   -36.77186200   -15.16240790
H      -12.98477360   -37.60486220   -15.84240820
H      -12.56177330   -35.92986300   -15.51240730
C      -12.61177350   -37.32786180   -13.89740750
H      -11.60077290   -37.68286130   -14.10140800
H      -12.49777320   -36.51886370   -13.17740730
C      -13.43777280   -38.52486040   -13.37340740
O      -13.17677310   -39.66286090   -13.90940760
O      -14.26377300   -38.41286090   -12.42240810
C      -14.77777290   -35.07386400   -14.27340790
O      -15.22177310   -35.10186390   -13.15040780
N      -14.34877300   -33.87986370   -14.83340740
H      -13.82177350   -33.89286040   -15.69940760
C      -14.44577310   -32.58186340   -14.19240760
H      -15.45777320   -32.42486190   -13.81740760
C      -13.46177290   -32.52186200   -13.00840760
H      -13.90577320   -32.99886320   -12.13440800
H      -12.64077280   -33.11386110   -13.41340730
C      -12.88577270   -31.10586170   -12.46540740
O      -13.50677300   -30.08886150   -12.72540760
O      -11.86877350   -31.21986200   -11.70640750
C      -13.99977300   -31.46086310   -15.20040800
O      -12.83677290   -31.55886270   -15.66840740
N      -14.77077290   -30.39586260   -15.48440740
C      -16.20977400   -30.39186290   -15.34240820
H      -16.49677280   -29.99586300   -14.35940740
H      -16.62677380   -31.40586280   -15.38240810
C      -16.77777290   -29.45486260   -16.35640720
H      -16.86377330   -28.42486190   -15.98740770
H      -17.78377340   -29.75586130   -16.67240720
C      -15.68677330   -29.41486170   -17.51740840
H      -15.68777280   -28.57186130   -18.21940800
H      -15.82377340   -30.36386300   -18.05140690
C      -14.44977280   -29.48986240   -16.61740680
H      -13.62977310   -29.92286300   -17.19140820
C      -13.89877320   -28.11486240   -16.11840820
O      -13.80877300   -27.17786220   -16.90140720
N      -13.60777280   -27.99786190   -14.86440750
H      -13.87877270   -28.77486230   -14.27440740
C      -13.03577330   -26.80686190   -14.19640730
H      -13.00277330   -25.92686270   -14.83940790
C      -13.84577270   -26.42286300   -12.92640780
H      -13.78977300   -27.18886180   -12.15340810
H      -13.37877270   -25.54686160   -12.47640800
C      -15.33177280   -26.15686230   -13.18840790
H      -15.78377340   -26.96086310   -13.76940730
C      -16.02877240   -25.86886220   -11.84940810
H      -16.18277360   -26.84186170   -11.36740780
H      -15.39677330   -25.21386150   -11.23840810
H      -16.96977230   -25.31786160   -11.96840760
C      -15.59777360   -24.86886220   -14.00540730
H      -15.13277340   -24.05586240   -13.43340780
H      -15.15077300   -24.88786130   -15.00740810
H      -16.67577360   -24.67086220   -14.05240730
C      -11.55577280   -27.07886120   -13.80040740
O      -10.72377300   -26.19986150   -13.63040730
N      -11.25977330   -28.38186260   -13.63040730
H      -12.04777340   -29.01486210   -13.70540810
C       -9.97177310   -28.97686200   -13.33140750
H      -10.13777350   -30.05386160   -13.29440780
C       -9.01977350   -28.61686130   -14.52540780
H       -8.50877290   -27.68986130   -14.23740770
H       -8.13477330   -29.26086240   -14.59740730
C       -9.60077290   -28.65886310   -15.94240760
C       -9.96077350   -27.44286160   -16.49940680
H       -9.58177280   -26.52786250   -16.06840710
C      -10.70877360   -27.45986180   -17.70440860
H      -11.03177360   -26.51186180   -18.10740850
C      -11.03577330   -28.58886150   -18.36240770
O      -11.77277280   -28.62686160   -19.45040700
H      -11.53677270   -29.45086290   -19.88140680
C      -10.63277340   -29.83486180   -17.78240780
H      -10.87977310   -30.78986170   -18.22440720
C       -9.90277290   -29.85386280   -16.57040790
H       -9.60477350   -30.78586200   -16.11340710
C       -9.41377350   -28.59486200   -11.98140810
O       -8.21477320   -28.78286170   -11.76640800
N      -10.37077330   -28.30986210   -11.08140750
H      -11.29377270   -28.37086300   -11.49440770
C      -10.19477270   -28.33986280    -9.64140800
H       -9.49777320   -27.52986150    -9.42740730
C      -11.59077360   -28.10486220    -8.94140820
H      -12.32977290   -28.63486290    -9.55440810
H      -11.55477330   -28.61986160    -7.97340770
C      -12.09977340   -26.68086240    -8.83740810
C      -13.24877360   -26.18186190    -9.20640750
H      -14.07177350   -26.63486290    -9.73940750
N      -13.20677280   -24.83986280    -8.87740800
H      -13.94677350   -24.22986220    -9.19340800
C      -12.04177280   -24.48386190    -8.27640720
C      -11.58777330   -23.27286150    -7.72540760
H      -12.08377360   -22.34586140    -7.97440770
C      -10.42077350   -23.20886230    -6.99540760
H      -10.11577320   -22.32386210    -6.45840790
C       -9.75977330   -24.44386290    -6.83040760
H       -8.95377350   -24.40886310    -6.11140780
C      -10.23877330   -25.69986150    -7.36040780
H       -9.68377300   -26.60486220    -7.16040750
C      -11.40477280   -25.69286160    -8.12140750
C       -9.45177360   -29.66486170    -9.17840770
O       -8.72177310   -29.73186300    -8.17740730
N       -9.67377280   -30.78586200    -9.88340760
H      -10.19877340   -30.64986230   -10.73940750
C       -8.98477360   -32.03986360    -9.72040750
H       -9.00677300   -32.22786330    -8.64740750
H       -9.60077290   -32.79786300   -10.20540810
C       -7.55677320   -32.08986280   -10.22140790
O       -6.74677320   -32.69686130    -9.52440740
N       -7.21177340   -31.39886280   -11.29140760
H       -7.96477320   -30.91386220   -11.76440810
C       -5.75977330   -31.38986210   -11.75540730
H       -5.42477320   -32.42686080   -11.70540810
C       -5.82877300   -30.99086190   -13.25240800
H       -6.18477300   -29.96286200   -13.31840800
C       -4.43777320   -30.93786240   -13.87540820
H       -3.91577320   -30.19186210   -13.26340770
H       -4.02677300   -31.94886210   -13.77240750
H       -4.34377340   -30.53086280   -14.89040760
C       -6.68177320   -31.89286230   -14.14240740
H       -6.51677320   -32.92986300   -13.85140800
H       -7.70277310   -31.61686130   -13.87740800
C       -6.50677300   -31.79186250   -15.70640750
H       -6.26977300   -30.77386280   -16.04040720
H       -5.65077300   -32.44386290   -15.92140770
H       -7.37877320   -32.20686340   -16.22740750
C       -4.86977340   -30.54186250   -10.88840770
O       -3.76277330   -31.02186200   -10.67740730
N       -5.33777330   -29.47386170   -10.33940790
H       -6.23277330   -29.17586140   -10.71040730
C       -4.66977310   -28.65086170    -9.28240780
H       -3.61677310   -28.57886120    -9.55240730
C       -5.30577330   -27.26386260    -9.40540790
H       -5.01877310   -26.84286310   -10.37640760
H       -6.40077300   -27.29786300    -9.34940810
H       -4.91777320   -26.56986240    -8.64840790
C       -4.73677300   -29.18086240    -7.89140750
O       -3.81677320   -28.98486140    -7.12840750
N       -5.65777300   -30.09386250    -7.56740760
H       -6.49577330   -30.20886230    -8.12540820
C       -5.50177340   -31.00486180    -6.43640760
H       -5.22077320   -30.48486140    -5.52040770
C       -6.90177300   -31.52486230    -6.18140790
H       -6.87077330   -32.36586380    -5.47840790
H       -7.57277300   -30.75986290    -5.77040770
H       -7.31877330   -31.90186310    -7.12240790
C       -4.43077330   -32.07786180    -6.71740770
O       -3.55077310   -32.30786130    -5.84940770
N       -4.44077300   -32.74586110    -7.85840750
H       -5.14277320   -32.57186130    -8.56740760
C       -3.50677320   -33.82186130    -8.26740740
H       -3.70377330   -34.62586210    -7.55740790
C       -3.92377330   -34.39386370    -9.61940770
H       -4.78677320   -34.97186280    -9.28740790
H       -4.24177310   -33.54986190   -10.23040770
C       -2.86277320   -35.27886200   -10.34840770
H       -3.35377310   -35.79486080   -11.17340760
H       -2.07877330   -34.62786100   -10.73440740
C       -2.25477310   -36.39186100    -9.47740750
O       -2.90577320   -36.94086070    -8.55740740
O       -1.21577320   -36.96186070    -9.93840790
C       -2.02877310   -33.40886310    -8.15140720
O       -1.18177320   -34.13686370    -7.60840750
N       -1.77377320   -32.18186190    -8.58440780
H       -2.57077310   -31.62886240    -8.87540820
C       -0.47177320   -31.49086190    -8.57640740
H        0.32322680   -32.08186340    -9.03140740
C       -0.55077310   -30.26086240    -9.50640770
H       -0.65377320   -30.70186230   -10.50540730
H       -1.39677320   -29.59386250    -9.29640770
H        0.35322680   -29.64286230    -9.56540780
C        0.08422680   -31.17786220    -7.11740780
O        1.27222680   -31.11186220    -6.94040780
N       -0.76077320   -31.22386170    -6.14240790
H       -1.73677310   -31.30386160    -6.40140770
C       -0.44877320   -31.12986180    -4.76340770
H        0.55022680   -30.72086140    -4.61240770
C       -1.41877320   -30.08886150    -4.14240790
H       -2.42177320   -30.40986250    -4.42440750
H       -1.34477320   -30.11986160    -3.05540780
C       -1.19177320   -28.61986160    -4.69340750
H       -0.90377320   -28.63186260    -5.74440770
H       -2.10777310   -28.06286240    -4.49640750
S        0.20722680   -27.80386160    -3.97840760
C       -0.30377320   -27.75286290    -2.26540780
H        0.35122680   -27.09186170    -1.68540780
H       -1.34977320   -27.58986280    -1.97840770
H       -0.11277320   -28.79786300    -1.99140780
C       -0.50577320   -32.47086330    -3.99940780
O       -0.59577320   -32.43286130    -2.82640770
N       -0.55977310   -33.59286120    -4.65640780
H       -0.53477320   -33.58386230    -5.66940780
C       -0.42277320   -34.91086200    -4.00440790
H       -0.50377320   -34.90686040    -2.91740780
C       -1.51677320   -35.89286040    -4.53240780
H       -1.47777320   -36.89886090    -4.11640790
C       -2.94677310   -35.31986240    -4.27140760
H       -3.32477310   -34.83586120    -5.18040750
H       -3.57077310   -36.19886400    -4.06740760
H       -2.98077320   -34.58986280    -3.45340780
O       -1.41677320   -36.14686200    -5.95940780
H       -1.43577310   -35.27686310    -6.36440750
C        0.99622680   -35.50986100    -4.21040770
O        1.79122690   -34.98786160    -5.04440780
N        1.35922680   -36.47386170    -3.32340760
H        0.67122690   -36.72286220    -2.62340760
C        2.73422690   -36.86086270    -3.05640770
H        2.62422680   -37.84186170    -2.59640770
H        3.27622680   -36.83986280    -4.00140760
C        3.60322690   -36.03986360    -2.02140760
O        3.20722680   -34.87986370    -1.75940780
N        4.73522660   -36.55586240    -1.57740770
H        4.94522670   -37.51886370    -1.81140770
C        5.67922690   -35.84786220    -0.74740770
H        5.10522700   -35.57286070     0.13759230
C        6.82622670   -36.68486400    -0.33340770
H        6.61122700   -37.33486180     0.51559230
H        7.02022700   -37.34686280    -1.17640770
O        8.01322650   -35.95786290    -0.01540770
H        8.13422680   -35.72986220     0.90959230
C        6.26022670   -34.50086210    -1.32540770
O        6.47722670   -34.48186110    -2.52540780
N        6.42522670   -33.47086330    -0.51940770
H        6.33222680   -33.61586380     0.47859230
C        7.03522680   -32.22986220    -0.95540770
H        6.56922670   -31.98586270    -1.90940770
C        6.80522680   -31.02086260    -0.01140770
H        6.99122670   -30.06686210    -0.52040770
H        5.75722690   -30.96286200     0.30659230
C        7.65722700   -30.98086170     1.21259220
N        9.00722690   -30.79086300     1.28959230
C        9.27822690   -30.69086270     2.55759240
H       10.29922680   -30.58086200     2.89359240
N        8.23022650   -30.64686200     3.32259230
H        8.29122640   -30.17686270     4.21359210
C        7.09022670   -30.71186260     2.55759240
H        6.08922670   -30.67686270     2.96059230
C        8.56322670   -32.40086360    -1.25340770
O        9.04022690   -31.77286150    -2.19540760
N        9.20822720   -33.36486050    -0.58540770
H        8.67522720   -33.86886220     0.11259230
C       10.60822680   -33.65786360    -0.81540770
H       11.10022640   -32.68686290    -0.87140770
C       11.06522660   -34.33086400     0.44059230
H       10.76822660   -33.70686340     1.28359230
H       10.41722680   -35.20686340     0.47159230
C       12.49122710   -34.82886120     0.40859230
H       12.57422640   -35.50786210    -0.43940770
C       13.41422650   -33.63286210     0.19059230
H       13.45522690   -32.95586400     1.05359230
H       14.43722720   -33.94886400    -0.04740770
H       13.32722660   -33.10686110    -0.76840770
C       12.85822680   -35.72086330     1.65459230
H       12.68622680   -35.23386380     2.62259220
H       12.27522660   -36.64986040     1.69159230
H       13.90622710   -36.03986360     1.60359230
C       10.84822650   -34.43186190    -2.07140780
O       11.80322650   -34.17286300    -2.76940770
N        9.96222690   -35.30686190    -2.49940780
H        9.20322700   -35.43786240    -1.84140770
C        9.90122700   -35.95386120    -3.83140780
H       10.80222700   -36.47686390    -4.15240760
C        8.77222730   -36.97686390    -3.74240780
H        8.91722680   -37.60186390    -2.86140780
H        7.80122660   -36.49486160    -3.62940760
C        8.82822700   -37.89986040    -4.93640760
O        9.78322700   -38.00886150    -5.67440750
O        7.74322700   -38.60886380    -5.08240800
C        9.77722640   -34.86786270    -4.92440750
O       10.51322650   -34.92886350    -5.87740760
N        8.82822700   -33.89586260    -4.78140780
H        8.28322700   -33.80686190    -3.93140770
C        8.72322650   -32.73486330    -5.60240790
H        8.51222710   -33.05686190    -6.62140750
C        7.44522670   -31.93086240    -5.16740750
H        6.59122710   -32.52086260    -4.83440780
H        7.70822670   -31.37186240    -4.26940770
C        6.96322680   -30.79486270    -6.13240770
H        6.29922680   -30.14886280    -5.55840780
H        7.87822680   -30.26586150    -6.40040780
C        6.29922680   -31.17286300    -7.48840760
O        5.18222670   -30.61386300    -7.73340750
O        6.84422680   -31.95686150    -8.27240750
C        9.98722650   -31.85886190    -5.78140780
O       10.35922720   -31.61186220    -6.91540770
N       10.71822640   -31.58286290    -4.71440790
H       10.36122700   -31.72186280    -3.77640770
C       11.94222640   -30.84086230    -4.82040790
H       11.81922720   -29.91586300    -5.38440750
C       12.38722710   -30.32586290    -3.33740780
H       12.63222690   -31.16686250    -2.68940780
C       13.68522640   -29.45286180    -3.42540760
H       13.50722690   -28.50086210    -3.93940780
H       14.08322720   -29.17186160    -2.44240760
H       14.50322720   -29.91886140    -3.98840760
C       11.36022660   -29.47286220    -2.64540770
H       10.36222650   -29.91486170    -2.53440760
H       11.67822650   -29.24986270    -1.61940780
H       11.15322690   -28.52486230    -3.15740780
C       13.07822700   -31.65986250    -5.47940780
O       13.68322660   -31.13386150    -6.39340780
N       13.23622700   -32.94086070    -5.11240770
H       12.62222670   -33.37186050    -4.43240790
C       14.08722690   -33.87086110    -5.90440750
H       15.09322640   -33.45286180    -5.92140770
C       14.03522680   -35.29986190    -5.34040780
H       12.96922680   -35.52686310    -5.36140780
H       14.65222640   -35.97786330    -5.93040750
C       14.60822680   -35.37786100    -3.88940760
H       15.69822690   -35.41286090    -3.88540770
H       14.29922680   -34.54186250    -3.26240780
C       13.99622730   -36.67486190    -3.33840780
H       12.92022710   -36.57286070    -3.19840760
H       14.25422670   -37.48386380    -4.02140760
C       14.51022720   -37.07186130    -1.92240770
H       15.57122710   -37.32086180    -1.95040770
H       14.39122680   -36.21986390    -1.25240770
N       13.85522650   -38.37086110    -1.42540780
H       13.89222720   -39.06786350    -2.15540770
H       14.39122680   -38.67686080    -0.62540770
H       12.90822700   -38.27286150    -1.08740770
C       13.74822710   -34.01386260    -7.39040760
O       14.64722730   -33.83786390    -8.13940810
N       12.45722680   -34.02686310    -7.81540780
H       11.71622660   -34.09186170    -7.12640760
C       12.03422640   -33.88186260    -9.20640750
H       12.57722660   -34.64086150    -9.76740740
C       10.48122690   -34.01286320    -9.21140770
H       10.16422650   -35.00386050    -8.88740730
H        9.89922710   -33.38486100    -8.53740790
C        9.95522690   -33.97686390   -10.65240760
H       10.46322730   -33.17286300   -11.18540760
H       10.17722700   -34.93386080   -11.12340740
C        8.40122700   -33.82186130   -10.71440790
H        8.22622680   -32.86586380   -10.22240730
H        8.00922680   -33.69986340   -11.72440810
C        7.63022660   -34.94286350   -10.01040740
H        7.38122700   -35.75786210   -10.68940730
H        8.27522660   -35.42186360    -9.27440740
N        6.43922660   -34.38386150    -9.37240790
H        5.69922690   -34.21586230   -10.03940770
H        6.05022670   -34.95386120    -8.63440800
H        6.64522700   -33.49786380    -8.93340780
C       12.41522690   -32.55186080    -9.75940800
O       12.75022700   -32.57186130   -10.91140750
N       12.43622680   -31.48686220    -8.94640730
H       11.83422660   -31.48286250    -8.13140770
C       12.76122670   -30.19286160    -9.42040730
H       12.23722650   -30.06186290   -10.36740780
C       12.32022670   -29.07886120    -8.48240760
H       12.69522670   -29.32786180    -7.48940750
H       12.72822670   -28.13486290    -8.84340760
C       10.79922680   -28.91486170    -8.42740730
H       10.37522700   -29.35486220    -9.32940770
H       10.34022710   -29.51686290    -7.64340780
S       10.16922660   -27.23986240    -8.27240750
C       10.42822650   -26.95786290    -6.57840780
H       10.43622680   -25.88286210    -6.35540770
H        9.70122720   -27.46886250    -5.93540760
H       11.44722650   -27.24386220    -6.28740790
C       14.21722700   -30.16086200    -9.78040790
O       14.54322720   -29.70986180   -10.86540790
N       15.13622670   -30.69786260    -8.94940760
H       14.90622710   -31.05286220    -8.02940750
C       16.65322690   -30.72086140    -9.32940770
H       16.98822590   -29.72086140    -9.60840800
C       17.43022730   -31.22686200    -8.06940750
H       16.99722670   -32.17986300    -7.76440760
C       18.91122630   -31.34386250    -8.33940790
H       19.56122590   -31.67886160    -7.52240750
H       19.09622760   -32.07086180    -9.13940810
H       19.31622700   -30.47086140    -8.86640740
C       17.07022670   -30.29486270    -6.90140770
H       17.75522610   -30.47486310    -6.06340790
H       17.03122710   -29.23086170    -7.16740750
H       16.10222630   -30.60686300    -6.48940750
C       16.88922690   -31.57186130   -10.61440750
O       17.62622640   -31.22886280   -11.52440740
N       16.16722680   -32.66586300   -10.72140790
H       15.46622660   -32.76086040    -9.99640750
C       16.13422780   -33.60686110   -11.84140780
H       17.14922710   -33.97386170   -11.99540810
C       15.18122670   -34.83486180   -11.49840740
H       14.13222690   -34.51486210   -11.52440740
H       15.39022640   -35.62586210   -12.22940730
H       15.42322640   -35.17986300   -10.48540780
C       15.61522670   -33.00686260   -13.16140750
O       16.35722730   -33.13486100   -14.15040780
N       14.56122680   -32.20586400   -13.17140770
H       13.94622710   -32.20186230   -12.36640740
C       14.10522650   -31.42886160   -14.33540730
H       14.12022690   -32.10586170   -15.18940730
C       12.69222640   -30.93386270   -14.09140780
H       12.67922690   -30.48086170   -13.10040760
H       12.32322690   -30.15086170   -14.75340750
C       11.64122680   -32.05486300   -14.21140770
H       11.68022730   -32.72886280   -13.35540770
H       10.68522640   -31.59686280   -13.95940780
C       11.46622660   -32.61286160   -15.58640770
O       11.15022660   -31.93586160   -16.56140710
O       11.71222690   -33.84286120   -15.81640820
C       14.93622680   -30.18186190   -14.59940810
O       14.94822690   -29.65686230   -15.72640800
N       15.65022660   -29.60686300   -13.63740730
H       15.53522680   -29.94286160   -12.68840790
C       16.57222750   -28.45986180   -13.78940770
H       16.08122630   -27.68086240   -14.37140750
C       16.69722750   -27.80886270   -12.31540780
H       15.77622700   -27.28186230   -12.03740790
H       16.72122760   -28.59286310   -11.54840760
C       17.94222640   -26.90286250   -12.08540730
C       19.14422610   -27.31286240   -11.51940730
H       19.17922590   -28.31386180   -11.11540790
C       20.16522600   -26.33686260   -11.19040780
H       21.07722660   -26.65186310   -10.70440770
C       19.92822650   -24.95486260   -11.45740800
O       20.95822720   -24.08186150   -11.24840740
H       21.85922620   -24.41186140   -11.23340800
C       18.73122600   -24.58286290   -11.97940730
H       18.48622700   -23.55086140   -12.18340780
C       17.76822660   -25.54786300   -12.35240750
H       16.81522750   -25.24686240   -12.76140790
C       17.90322690   -28.85186200   -14.44640730
O       18.34522630   -28.19286160   -15.38140770
N       18.52722740   -29.97886280   -13.99840740
H       18.12922670   -30.37486270   -13.15540790
C       19.57722660   -30.63886260   -14.66840740
H       20.24422650   -29.93286130   -15.16240790
C       20.47622680   -31.37986180   -13.61540790
H       19.86322590   -32.09886170   -13.07340810
H       21.22322650   -31.92886160   -14.19040780
C       21.16922760   -30.44986150   -12.61140730
H       21.80222700   -29.78786280   -13.20140740
H       20.43722720   -29.83486180   -12.08740810
C       21.95922660   -31.28986170   -11.53740790
H       21.29422760   -32.01786040   -11.07440760
H       22.76122670   -31.81986240   -12.05240730
N       22.68422700   -30.40086170   -10.60040760
H       22.84422680   -29.43786240   -10.86040780
C       22.90322690   -30.63686180    -9.34140780
N       22.70622630   -31.81786160    -8.87640760
H       22.49022670   -32.60886380    -9.46640780
H       22.78422740   -31.93486210    -7.87640760
N       23.33122630   -29.75786210    -8.52240750
H       23.63722610   -28.84986310    -8.84340760
H       23.69322780   -30.06586270    -7.63140770
C       19.19622610   -31.46486280   -15.85240750
O       19.97222710   -32.34486390   -16.25240710
N       18.04722600   -31.13186260   -16.51940730
H       17.58422660   -30.30186270   -16.16840740
C       17.52822690   -31.96286200   -17.58240700
H       17.39822770   -32.98686220   -17.23140720
C       16.18822670   -31.40886310   -18.02640720
H       15.74422650   -31.53586200   -17.03940770
H       16.37122730   -30.38686180   -18.35840800
C       15.29622650   -32.20386120   -19.02440830
H       15.66822720   -32.28786090   -20.04540820
H       15.31122680   -33.23086170   -18.65840720
C       13.85522650   -31.65086170   -18.94640730
H       13.66522690   -31.49586300   -17.88440700
H       13.72722720   -30.65086170   -19.36040690
C       12.73922730   -32.67886350   -19.37740710
H       11.78922650   -32.14686200   -19.42840770
H       12.94022660   -33.01286320   -20.39540860
N       12.73822690   -33.83086400   -18.41240690
H       13.65822700   -34.23086170   -18.29340740
H       12.36222650   -33.64986040   -17.49240680
H       12.10122680   -34.55186080   -18.71740720
C       18.48222730   -32.00686260   -18.81340790
O       19.14022640   -31.02386280   -19.19940760
N       18.49322700   -33.08086400   -19.60940740
C       17.96422770   -34.42186360   -19.26840780
H       16.96822740   -34.57086180   -19.70440860
H       18.06922720   -34.54386140   -18.18340680
C       18.86622620   -35.50186160   -19.97140690
H       18.35722730   -36.41986080   -20.29140850
H       19.80622670   -35.73686220   -19.45640750
C       19.15622710   -34.64786150   -21.21040730
H       18.30022620   -34.65786360   -21.89640810
H       20.08122630   -34.92486190   -21.73140720
C       19.35522650   -33.18986130   -20.77440830
H       20.38622670   -33.05886080   -20.44840810
C       19.01222610   -32.26586150   -21.91640850
O       19.90222740   -31.78386310   -22.64740750
N       17.76722720   -32.06886290   -22.20040700
H       17.05622670   -32.53686140   -21.65140720
C       17.37322620   -31.20586200   -23.27040860
H       18.07822610   -30.37386130   -23.25240710
C       17.60422710   -31.87186240   -24.58640860
H       18.65822600   -32.10886380   -24.73540690
C       16.90522770   -33.18386080   -24.73040770
H       15.83822730   -33.00686260   -24.54540820
H       17.12022590   -33.62386320   -25.71240810
H       17.20222660   -33.90486150   -23.95840840
C       17.18522640   -30.98286250   -25.83340840
H       17.48522760   -29.93986130   -25.67240720
H       17.64622690   -31.34486200   -26.76140790
H       16.09722710   -31.08886150   -25.91540720
C       15.98422720   -30.67386250   -23.01040840
O       15.09722710   -31.34786220   -22.66340830
N       15.89622690   -29.34486200   -23.05440710
H       16.67022710   -28.78486250   -23.39140700
C       14.62922670   -28.56786160   -22.90940860
H       14.09022710   -29.19586180   -22.20040700
C       14.90622710   -27.16886140   -22.34340860
H       15.53822710   -26.55986210   -22.98840710
C       13.66822720   -26.35986140   -22.06240840
H       13.00622650   -26.73786160   -21.27340700
H       13.99822710   -25.36886220   -21.72740750
H       13.19022660   -26.29286190   -23.04640770
C       15.66422650   -27.31286240   -21.00540730
H       15.27322670   -28.13886260   -20.39740750
H       16.70922660   -27.50486180   -21.27540780
H       15.62122730   -26.43386270   -20.35040860
C       13.82822700   -28.55686190   -24.21640780
O       14.36122700   -27.91986270   -25.16340830
N       12.69122700   -29.19686130   -24.29140850
H       12.41722680   -29.64786150   -23.42640690
C       11.89622690   -29.42386250   -25.51740840
H       12.34922700   -28.97686200   -26.40240860
C       11.68722720   -30.92286300   -25.76240730
H       11.32922650   -31.37586210   -24.83740810
H       11.07422640   -31.18286130   -26.62540820
C       13.04822640   -31.58586310   -25.97040750
H       13.68322660   -30.93886180   -26.57440760
H       13.63322640   -31.60886190   -25.05040740
C       12.95622730   -32.93386080   -26.61540790
H       12.34422680   -32.84186170   -27.51240730
H       13.93822670   -33.22786330   -26.98740770
C       12.25222680   -33.95586400   -25.69740680
H       12.94222640   -34.04686360   -24.85840800
H       11.28322700   -33.57886120   -25.37040710
N       12.17622660   -35.24086380   -26.40340810
H       11.79922680   -35.99286270   -25.84440800
H       11.60122680   -35.07986070   -27.21740720
H       13.10922720   -35.52386090   -26.66740800
C       10.63422680   -28.64386180   -25.40740780
O        9.90922640   -28.74486160   -24.39940830
N       10.23722650   -27.94586180   -26.44440840
H       10.81822680   -27.89086150   -27.27240750
C        8.98822690   -27.13386150   -26.42440800
H        8.38122650   -27.43786240   -25.57240680
C        9.36322690   -25.62186240   -26.23240850
H        9.84622670   -25.29686160   -27.15340810
H        8.38022710   -25.15386200   -26.29040720
C       10.18422700   -25.28386310   -24.91740800
H       10.51022720   -26.19986150   -24.42440800
C       11.32722660   -24.38586240   -25.36240770
H       11.91522690   -24.05186270   -24.49840740
H       12.03122710   -24.98086170   -25.95740700
H       10.94922640   -23.52686310   -25.93040850
C        9.27522660   -24.58686260   -23.92340850
H        8.61522670   -23.79786300   -24.30540850
H        8.56122680   -25.31386180   -23.51640700
H        9.86022660   -24.32586290   -23.03340720
C        8.05822660   -27.27086260   -27.69240760
O        8.52522660   -27.60586170   -28.78840830
N        6.76722670   -27.15186310   -27.45040700
H        6.53122660   -26.92586140   -26.49140740
C        5.63722710   -27.43086240   -28.39740750
H        5.45422700   -26.61286160   -29.09340860
H        5.89022680   -28.33286290   -28.95640750
C        4.29722690   -27.76186180   -27.75440790
O        3.53722690   -28.55186270   -28.30240820
N        3.94622680   -27.15886310   -26.62040710
H        4.53422690   -26.40986250   -26.27640720
C        2.71722670   -27.34886170   -25.82240680
H        1.81522680   -26.93086240   -26.27140810
H        2.52822690   -28.40686230   -25.64240840
C        2.87822680   -26.71686170   -24.44240760
O        3.74822690   -25.95686150   -24.15440750
N        1.97022690   -27.16086200   -23.61740680
H        1.23822680   -27.71886250   -24.04040720
C        1.73022690   -26.90286250   -22.13240810
H        1.83122680   -25.83086200   -21.96540830
C        0.33722680   -27.40786170   -21.81240840
H        0.08022680   -27.08886150   -20.80240820
H       -0.31977320   -26.88886260   -22.51140790
C        0.15422680   -28.92286300   -21.82340810
H        1.02722680   -29.40486150   -21.38440700
H       -0.57777320   -29.19786260   -21.06340790
C       -0.04377320   -29.59886170   -23.22040750
O       -0.15177320   -28.91586300   -24.23240850
O       -0.03177320   -30.84886170   -23.22140690
C        2.84922670   -27.53886220   -21.26540760
O        2.54722690   -27.95386120   -20.09740830
N        4.09822700   -27.67186160   -21.75540730
H        4.02622700   -27.40386200   -22.72940830
C        4.89622690   -28.87686160   -21.37940790
H        4.20322700   -29.54686160   -20.87140850
C        5.40922690   -29.65286250   -22.57240680
H        6.07222700   -30.43286130   -22.19740680
C        4.23122690   -30.17386250   -23.45440860
H        3.53422690   -29.40986250   -23.82240680
H        4.50022700   -30.67986300   -24.38940810
H        3.62222670   -30.93886180   -22.95840840
O        6.33922670   -28.84686280   -23.32540700
H        7.13022660   -28.80686190   -22.78240780
C        6.03622670   -28.55486300   -20.45440860
O        6.89622690   -29.40786170   -20.12340740
N        6.08022690   -27.28686140   -20.00840760
H        5.24622680   -26.71486280   -19.95440860
C        7.17722700   -26.60586170   -19.28640750
H        8.08822730   -27.07686230   -19.65540700
C        7.18622680   -25.12886240   -19.70540810
H        7.10022690   -25.09986310   -20.79140850
H        6.29422660   -24.63786130   -19.31640820
C        8.40822700   -24.21786310   -19.26840780
H        8.38122650   -24.19486240   -18.17840770
C        9.75622650   -24.80186270   -19.77840810
H        9.82722660   -25.73786160   -19.21040730
H        9.78522680   -24.89586260   -20.87140850
H       10.59522720   -24.23886300   -19.35340690
C        8.27922730   -22.86786270   -19.92040820
H        9.03122710   -22.16886140   -19.53440860
H        8.45522690   -22.86286160   -21.00340840
H        7.35622690   -22.32286260   -19.69040680
C        6.98522660   -26.73186300   -17.72340770
O        5.89322660   -26.98786160   -17.25040820
N        8.03122710   -26.41786190   -16.96340750
H        8.89622690   -26.39686200   -17.48940850
C        8.15122700   -26.44086270   -15.51540760
H        7.12022690   -26.36486240   -15.17140770
C        8.90022660   -27.62886240   -14.90740780
H        9.04022690   -27.46886250   -13.83840750
C        8.26022720   -29.05586240   -15.16540810
H        8.33422660   -29.39786150   -16.20540810
H        8.69422720   -29.81086160   -14.49740790
H        7.20622680   -28.94986150   -14.87940790
O       10.29022690   -27.64686200   -15.43440820
H       10.79722690   -28.21686170   -14.85140800
C        8.83722690   -25.22986220   -15.07940770
O        9.68622680   -24.69686130   -15.80040740
N        8.63522720   -24.74986270   -13.84240820
H        8.07222650   -25.32886120   -13.23140810
C        9.33922670   -23.65786170   -13.23840810
H        9.36322690   -22.84286310   -13.96140770
C        8.62222670   -23.24086190   -11.96040730
H        9.23622700   -22.42086220   -11.58640770
C        7.22522690   -22.82486150   -12.37640760
H        6.68722680   -23.69386290   -12.77740760
H        6.66522690   -22.57886120   -11.46640780
H        7.13522670   -21.97186280   -13.06040760
C        8.70422650   -24.38386150   -10.84240820
H        7.72722670   -24.61386300   -10.41640760
H        9.19622710   -25.28686140   -11.20440770
C        9.64222720   -23.91986270    -9.74240780
H       10.50322720   -23.37686160   -10.15240760
H        9.06222720   -23.32486150    -9.02540780
H       10.09822650   -24.66786190    -9.08240800
C       10.83222680   -24.04686160   -12.94240760
O       11.71722700   -23.17286300   -13.01740740
N       11.20422650   -25.33186150   -12.84540750
H       10.40922640   -25.95686150   -12.78840730
C       12.57422640   -25.87986180   -12.81340790
H       13.04322720   -25.27786250   -12.03540800
C       12.56922720   -27.33286290   -12.30640790
H       13.52322670   -27.76886180   -12.60440730
H       12.63322640   -27.18086240   -11.22940730
O       11.46822640   -28.08886150   -12.77840810
H       10.72722720   -27.99386220   -12.17640780
C       13.37222670   -25.69786260   -14.15640740
O       14.48422720   -25.20186230   -14.10340790
N       12.79922680   -26.07386210   -15.33940790
H       11.85122680   -26.43186190   -15.31040760
C       13.46722700   -25.84286310   -16.61840820
H       14.42922690   -26.35586170   -16.61940770
C       12.63322640   -26.39986230   -17.73640820
H       11.57622720   -26.13986210   -17.69440840
H       13.01222710   -26.03586200   -18.69140820
C       12.61922650   -27.95986180   -17.77940750
H       13.54022690   -28.38286210   -18.18140790
H       12.46922680   -28.31986240   -16.76140790
C       11.44622710   -28.49086190   -18.63440700
O       11.24322700   -27.91786190   -19.65640830
N       10.63022710   -29.44886210   -18.28340720
H       10.08822730   -29.75786210   -19.08040810
H       10.81522660   -29.93986130   -17.41640850
C       13.80022720   -24.38186260   -16.84640690
O       14.88322640   -24.13186260   -17.27940750
N       12.83422660   -23.45986180   -16.51740840
H       11.94522670   -23.85386280   -16.23440740
C       12.93122670   -22.00286290   -16.54540820
H       13.15522670   -21.61786270   -17.54040720
C       11.62422660   -21.29686160   -16.14740750
H       11.20822720   -21.53386310   -15.16840740
C       11.71722700   -19.72686200   -16.08040810
H       10.72322650   -19.27886200   -15.96140770
H       12.50522710   -19.50086210   -15.35040760
H       12.04522710   -19.34386250   -17.05440710
C       10.56422710   -21.79386140   -17.21440700
H       10.78822710   -21.45286180   -18.23240850
H       10.43622680   -22.88386150   -17.22140690
H        9.56522660   -21.40286250   -16.98540690
C       14.02622700   -21.58186150   -15.54440780
O       14.85822680   -20.70686150   -15.84740730
N       14.15122700   -22.11186220   -14.35140800
H       13.47722720   -22.75286290   -13.95040800
C       15.30122660   -21.73786160   -13.44040780
H       15.32022670   -20.65786170   -13.29740810
C       15.00222680   -22.29486270   -12.02340790
H       15.23922730   -23.36386300   -11.96640780
H       15.52922730   -21.76086240   -11.22340770
H       13.92222690   -22.25786210   -11.83640770
C       16.70522690   -22.15286250   -13.89940740
O       17.61522670   -21.41486170   -13.67640780
N       16.82522770   -23.28786280   -14.64340780
H       15.96522710   -23.78486250   -14.84340760
C       18.06622700   -23.72286220   -15.23840810
H       18.82322690   -23.62286190   -14.46040730
C       17.99822620   -25.21686170   -15.72640800
H       17.65422630   -25.80386160   -14.86640740
H       17.27022740   -25.31686210   -16.54140850
H       19.02622600   -25.50386240   -15.97740750
C       18.57722660   -22.74586300   -16.27440830
O       19.77322770   -22.45186230   -16.24740790
N       17.65022660   -22.24586300   -17.06940840
H       16.71022610   -22.53786280   -16.83040810
C       17.89422610   -21.22986220   -18.10240750
H       18.67522620   -21.51286130   -18.80840680
C       16.68122670   -21.06486130   -19.10740850
H       15.79722690   -20.96086310   -18.47840690
C       16.63722610   -19.72186280   -19.87740710
H       16.18122670   -18.99786190   -19.19140820
H       17.62322620   -19.43986130   -20.26740840
H       16.01622770   -19.63986210   -20.77740860
C       16.37522700   -22.18686290   -20.00140760
H       16.24022670   -23.09886170   -19.42040820
H       15.48222640   -21.89086150   -20.55240820
C       17.43422700   -22.51186180   -21.08740810
H       17.57922740   -21.78586200   -21.89640810
H       18.43222620   -22.78686140   -20.72340770
H       17.03122710   -23.40386200   -21.58240700
C       18.31422620   -19.88986210   -17.55440710
O       19.08722690   -19.15286250   -18.16240690
N       17.78022770   -19.45986180   -16.41740800
H       17.06522750   -20.03486250   -15.98740770
C       18.36022760   -18.26786230   -15.70840740
H       18.32722660   -17.44786260   -16.42640690
C       17.39422610   -17.97386170   -14.58840750
H       17.52422710   -16.91886140   -14.34840770
H       16.37122730   -18.28786280   -14.79240800
O       17.61022760   -18.73986240   -13.52940750
H       17.54222680   -19.66586300   -13.77140810
C       19.80822750   -18.42886160   -15.20740800
O       20.42022710   -17.43086240   -14.90840820
N       20.35622600   -19.65986250   -15.03340820
H       19.85922620   -20.46086310   -15.40340810
C       21.49822620   -19.99686240   -14.21340750
H       21.81222720   -19.08186150   -13.70940780
C       21.17622760   -21.13586240   -13.21440790
H       20.21522710   -20.89886280   -12.74240780
H       21.04522710   -22.11486240   -13.69240760
H       21.94522670   -21.25086210   -12.44040780
C       22.73922730   -20.18286130   -15.13740730
O       22.66422650   -20.20586200   -16.40840720
N       23.88222690   -20.32986260   -14.45940780
H       23.82122610   -20.09086230   -13.47740750
C       25.19222640   -20.54286190   -14.95640750
H       25.08122630   -21.07486150   -15.90140720
C       25.92422680   -19.23886300   -15.43640800
H       25.76522640   -18.44586180   -14.70540810
H       26.97822760   -19.49686240   -15.54640770
C       25.50222780   -18.74186130   -16.89540860
H       25.53222660   -19.62386130   -17.53440860
H       24.52222630   -18.28686140   -16.75540730
C       26.41822620   -17.60486220   -17.32740780
H       26.51922610   -16.91086200   -16.49240680
H       27.38522720   -18.06786160   -17.52340700
N       25.89522740   -16.95186230   -18.51540760
H       25.60622600   -17.58086200   -19.25140760
C       25.91022680   -15.69386200   -18.80040740
N       26.40222740   -14.81286240   -18.00940700
H       26.85622600   -15.12386230   -17.16240690
H       26.42522620   -13.85386180   -18.32540700
N       25.24822620   -15.27286240   -19.84840770
H       24.75922780   -15.94286250   -20.42340850
H       25.29022600   -14.28886220   -20.07440760
C       26.01922610   -21.35986140   -13.98240760
O       27.20122720   -21.02986150   -13.81240750
N       25.53122710   -22.48286250   -13.37840750
H       24.61422730   -22.81386180   -13.65340810
C       26.34722710   -23.34686280   -12.57340810
H       27.04922680   -22.72186280   -12.02240750
C       25.48622700   -23.92086220   -11.54740810
H       26.07422640   -24.61386300   -10.94640730
H       25.19122700   -22.99186130   -11.05940820
C       24.20322610   -24.66586300   -11.93740750
O       24.08322720   -25.00086210   -13.11540790
O       23.40322690   -25.04086300   -11.00340750
C       27.10722730   -24.46186260   -13.40940760
O       28.01322750   -25.18686290   -12.96440790
N       26.81922720   -24.62286190   -14.70840740
H       26.06822780   -24.04686160   -15.06840800
C       27.53522680   -25.42386250   -15.65040780
H       28.52622600   -25.60986140   -15.23640730
H       27.02222630   -26.38486290   -15.68840790
C       27.53322600   -24.71486280   -17.01740840
O       27.54822730   -23.51786230   -17.17040820
N       27.49522590   -25.52286150   -18.05140690
H       27.70622630   -26.48786160   -17.82340810
C       27.22422600   -25.06586270   -19.41040800
H       27.50822640   -24.01586150   -19.48340800
C       27.90622710   -25.86386300   -20.43740840
H       27.63522720   -26.91786190   -20.38240810
H       27.52822690   -25.51786230   -21.39940830
O       29.33522610   -25.80786130   -20.29440690
H       29.70722770   -26.32486150   -21.01240730
C       25.72422600   -25.01686290   -19.68140790
O       24.93022730   -25.64486120   -18.97540860
N       25.32022670   -24.18586160   -20.57440760
H       26.08222770   -23.65586280   -20.98140720
C       23.93622590   -23.77886200   -20.72440720
H       23.52122690   -23.50186160   -19.75540730
H       23.85022740   -22.88886260   -21.34740830
C       23.07822610   -24.84086230   -21.43740840
O       23.46922680   -25.41986270   -22.47840690
N       21.92222600   -25.24786190   -20.82940860
H       21.68722720   -24.92786220   -19.89740750
C       21.12922670   -26.40886310   -21.28340720
H       21.79622650   -27.26886180   -21.24340820
C       19.98822590   -26.78986170   -20.26540760
H       20.43122670   -26.79786300   -19.26940730
C       18.87522700   -25.78186230   -19.96040730
H       18.38822750   -25.48386190   -20.89740750
H       18.15822600   -25.97886280   -19.15440750
H       19.41422650   -24.88186260   -19.63940810
C       19.26522640   -28.13586240   -20.56040760
H       19.92822650   -28.98986240   -20.37240790
H       18.38722610   -28.31886290   -19.93040850
H       18.97222710   -28.02786250   -21.61240770
C       20.59222600   -26.26086240   -22.73540690
O       20.22322650   -25.15186310   -23.08040810
N       20.56122590   -27.28986170   -23.61940770
H       20.87022590   -28.19386290   -23.28040700
C       20.05122760   -27.21386150   -24.94240760
H       20.58022690   -26.43386270   -25.49140740
C       20.24422650   -28.55286220   -25.77440830
H       19.54622650   -29.32686230   -25.45240780
C       20.10522650   -28.26586150   -27.25940700
H       20.18222620   -29.21486280   -27.80440710
H       19.08222770   -27.90786170   -27.43340680
H       20.78022770   -27.45486260   -27.55840680
O       21.56522750   -29.06586270   -25.58240700
H       21.87922670   -28.85686300   -24.69940760
C       18.53622630   -26.96986200   -24.92040820
O       17.84622760   -27.66386220   -24.14740750
N       18.07922740   -25.92286300   -25.67040820
H       18.72522740   -25.22686200   -26.02340700
C       16.69122700   -25.71686170   -26.03940770
H       16.09322740   -26.27286150   -25.31740760
C       16.33522610   -24.24286270   -25.65540700
H       16.88322640   -23.63386150   -26.37440680
C       14.82922650   -24.02186200   -25.86840820
H       14.62822720   -22.95786290   -25.69140820
H       14.49222660   -24.26586150   -26.88340760
H       14.22022720   -24.51286130   -25.09940720
C       16.79122730   -23.82886120   -24.19140820
H       16.24822620   -22.98286250   -23.75140760
H       16.79322620   -24.71686170   -23.54740720
H       17.86422730   -23.60286140   -24.17140770
C       16.32322690   -26.11886220   -27.50340840
O       17.05122760   -25.83386230   -28.44840810
N       15.11422730   -26.64686200   -27.74740790
H       14.52522660   -26.79386140   -26.93640710
C       14.70122720   -27.40386200   -28.98940850
H       15.25022700   -26.96286200   -29.82140730
C       15.08022690   -28.93986130   -28.95340730
H       14.90422730   -29.32486150   -27.94840810
H       14.36122700   -29.50986290   -29.54140850
C       16.50022700   -29.32186130   -29.35040860
H       17.24122620   -28.86086270   -28.69740680
H       16.68222620   -30.39386180   -29.28640750
C       16.86522670   -28.76786230   -30.78140830
O       15.98622700   -28.72286220   -31.65440750
O       18.05822750   -28.42586140   -31.02240750
C       13.14922710   -27.26786230   -29.25740810
O       12.32522680   -27.52286150   -28.28840830
N       12.74922660   -26.81486130   -30.41240690
H       13.41622640   -26.80686190   -31.17440800
C       11.35222720   -26.58586310   -30.86840820
H       10.70722680   -26.42086220   -30.00540730
C       11.19722650   -25.30786130   -31.74840740
H       11.69122700   -25.47786140   -32.70540620
H       10.11922650   -25.18486210   -31.84540750
C       11.70622730   -23.94186210   -31.15540700
H       12.77122690   -24.05586240   -30.95340730
C       11.51622680   -22.71486280   -32.06840900
H       12.07922650   -21.78886220   -31.89940830
H       11.81122680   -22.89486120   -33.10940930
H       10.45922660   -22.42286300   -32.05740740
C       10.97122670   -23.64186290   -29.87040710
H       11.10922720   -24.45286180   -29.14540860
H       11.41322710   -22.69686130   -29.52940750
H        9.89422700   -23.50186160   -30.02640720
C       10.93622680   -27.80086140   -31.62840840
O       11.70422650   -28.38086130   -32.39440920
N        9.59122660   -28.02686310   -31.62140850
H        9.03222660   -27.62486270   -30.87840840
C        8.88622670   -28.97286220   -32.45840840
H        9.35822680   -29.95086290   -32.36240770
C        7.54022690   -29.07586290   -31.83640860
H        7.68622680   -29.31386180   -30.78240780
H        7.01522680   -28.12186240   -31.86740680
O        6.71622710   -29.99786190   -32.58140950
H        6.12122680   -30.53686140   -32.05540850
C        8.78522680   -28.49386220   -33.87940600
O        8.22022720   -27.50886150   -34.12740710
N        9.15922640   -29.26286130   -34.85940930
H        9.53822710   -30.14986230   -34.55040740
C        8.99522690   -29.00386240   -36.28340910
H        9.30622670   -27.96586230   -36.40040590
C       10.02322670   -29.84486200   -37.12140660
H       10.05722710   -30.87186240   -36.75740810
H        9.62822720   -29.81286240   -38.13640590
C       11.40322690   -29.27986150   -37.07540890
H       11.90922640   -29.40386200   -36.11740880
H       12.16622640   -29.89186290   -37.55540850
C       11.58622650   -27.89786150   -37.65440750
O       12.54422660   -27.19586180   -37.21240620
O       10.73622700   -27.39886280   -38.45640950
C        7.52422670   -29.23086170   -36.63140870
O        7.09822700   -28.68086240   -37.61640930
N        6.76222710   -29.97286220   -35.79340740
H        7.21022700   -30.53886220   -35.08340840
C        5.34622670   -30.25986290   -36.04540630
H        5.32822700   -30.49086190   -37.11040880
C        4.89322660   -31.46286200   -35.27540590
H        5.06522700   -31.20086290   -34.22440720
H        3.81522680   -31.65686230   -35.22340770
H        5.38522670   -32.41286090   -35.51840590
C        4.49322700   -29.04386140   -35.57740780
O        3.33722690   -28.88386150   -35.96740720
N        4.98522660   -28.16386220   -34.66940690
H        5.83422660   -28.45886230   -34.20240780
C        4.35022690   -26.97486310   -34.15040590
H        3.32022690   -27.20686150   -33.88140870
C        4.91022680   -26.59886170   -32.83240890
H        4.21422670   -25.94886210   -32.28740690
H        5.14922670   -27.53386310   -32.31240840
H        5.81622700   -25.99986270   -32.98640820
C        4.31122680   -25.89986230   -35.25340650
O        3.46122690   -25.04186250   -35.16440580
N        5.10122680   -25.93886180   -36.35940930
H        5.77122690   -26.69786260   -36.39740750
C        5.17522670   -24.93786240   -37.32840730
H        5.29522710   -23.94886210   -36.88540650
C        6.45822670   -25.24286270   -38.11340710
H        7.26122670   -25.49186130   -37.42040630
H        6.21822690   -26.16186140   -38.64740750
C        6.84322690   -24.18286130   -39.11040880
H        5.90222690   -23.97486310   -39.61940770
H        7.14622690   -23.24686240   -38.64040760
C        7.92022710   -24.77786250   -40.02540590
H        7.47722670   -25.67786220   -40.45240780
H        8.11522670   -24.10086250   -40.85740660
N        9.22122670   -25.17386250   -39.35840610
H        9.28122710   -26.13286210   -39.04840850
C       10.15122700   -24.32586290   -38.97540660
N       10.11922650   -23.02486230   -39.25840760
H        9.33022690   -22.59686280   -39.72140880
H       10.92122650   -22.48486140   -38.96740720
N       11.08822730   -24.77086260   -38.15340810
H       11.24822710   -25.76686290   -38.09440610
H       11.83422660   -24.12186240   -37.94640730
C        3.89422680   -24.78886220   -38.21740720
O        3.58322690   -23.66786190   -38.61840820
N        3.17322680   -25.92386250   -38.40440750
H        3.60322690   -26.82486150   -38.23140720
C        1.87522690   -25.92686270   -39.11140820
H        2.10022690   -25.56186290   -40.11340710
C        1.35422680   -27.36086270   -39.28040700
H        2.08422680   -28.11286160   -39.60740660
H        0.95622680   -27.79086300   -38.35240940
H        0.58322680   -27.32086180   -40.05940630
C        0.81622680   -24.97186280   -38.56540680
O        0.16922680   -24.14786150   -39.20540620
N        0.67922680   -24.96786310   -37.21540830
H        1.14922680   -25.71086310   -36.71140670
C       -0.24477320   -24.16086200   -36.36840820
H       -1.08377310   -24.01986120   -37.04940800
H       -0.51377310   -24.68786240   -35.45240780
C        0.19322680   -22.75386240   -36.04240800
O       -0.62777320   -21.84586140   -36.19340900
N        1.45622680   -22.48686220   -35.81040950
H        2.13022690   -23.24286270   -35.79740910
C        1.96422680   -21.09886170   -35.62940600
H        1.25922680   -20.53886220   -35.01440810
C        3.33722690   -21.26486210   -34.93340680
H        3.97622680   -21.95186230   -35.48840710
C        4.15722700   -19.93086240   -34.79540630
H        4.37122680   -19.48286250   -35.77440640
H        3.72722670   -19.19486240   -34.10440830
H        5.14322660   -20.20986180   -34.40340810
C        3.22322680   -21.86786270   -33.50440600
H        2.61222670   -22.77686310   -33.55740740
H        4.15022660   -22.07486150   -32.95440670
H        2.68122670   -21.17586140   -32.84840770
C        1.92522680   -20.39486120   -36.98340610
O        1.68322680   -19.16086200   -37.09340670
N        2.06422690   -21.13086130   -38.11140820
H        2.15922690   -22.13786130   -38.05640790
C        2.03222680   -20.60086250   -39.49440770
H        2.64922690   -19.70286180   -39.48240660
C        2.55122690   -21.57386210   -40.54640960
H        3.62422680   -21.70786290   -40.40740590
H        2.08322690   -22.53986170   -40.35940930
C        2.28922680   -21.21686170   -42.04340740
H        1.22022690   -21.17886160   -42.25340650
H        2.63122680   -20.19986150   -42.23240660
C        3.03622670   -22.08286290   -43.04740910
H        4.10322670   -21.86286160   -43.04940800
H        3.01022670   -23.13286210   -42.75540920
C        2.62322690   -22.00486180   -44.53640750
H        3.36422680   -22.48086170   -45.17940900
H        1.76122680   -22.64786150   -44.70940780
N        2.49122690   -20.55986210   -45.00340650
H        3.30122690   -20.02286150   -44.73040770
H        2.22622680   -20.40886310   -45.96640780
H        1.66222680   -20.17386250   -44.57440950
C        0.52222680   -20.20386120   -39.80640790
O        0.27422680   -19.22486310   -40.49240880
N       -0.46377320   -20.92486190   -39.28740690
H       -0.18477320   -21.76986120   -38.80240630
C       -1.90977310   -20.79886250   -39.63240810
H       -2.01177310   -20.77386280   -40.71740720
C       -2.70777320   -22.00386240   -39.19940950
H       -2.33877330   -22.94786260   -39.62040710
H       -2.76577310   -22.06386180   -38.10540770
H       -3.71077320   -21.85986140   -39.61740880
C       -2.42677310   -19.36686130   -39.18340680
O       -3.14877320   -18.72086140   -39.92140960
N       -2.10477330   -18.92386250   -37.96140670
H       -1.60477320   -19.56586270   -37.35740660
C       -2.56377320   -17.64786150   -37.45740890
H       -3.59677310   -17.52786250   -37.78240590
C       -2.50277330   -17.69386290   -35.94340900
H       -2.81177310   -16.70086290   -35.61640930
H       -3.35877320   -18.27786250   -35.60640720
O       -1.29177320   -18.03386310   -35.28340910
H       -1.42177320   -18.92986300   -34.96340940
C       -1.71977320   -16.46386150   -37.97140880
O       -2.30277320   -15.43486210   -38.24140930
N       -0.39077320   -16.61686130   -38.16640850
H       -0.00577320   -17.52786250   -37.94640730
C        0.44722680   -15.59086230   -38.82640840
H        0.27722680   -14.65586190   -38.29240800
C        1.96022680   -15.84186170   -38.66340640
H        2.42722680   -15.14586260   -39.36040880
H        2.09522680   -15.56586170   -37.61740880
O        2.42422680   -17.14886280   -38.96440890
H        2.37322690   -17.64786150   -38.14540860
C        0.03922680   -15.30786230   -40.29440690
O        0.06522680   -14.15486240   -40.70140840
N       -0.53277320   -16.35686300   -41.02340700
H       -0.48477320   -17.23886300   -40.52840810
C       -1.09677310   -16.25386240   -42.32940670
H       -0.39577320   -15.61986260   -42.87340930
C       -1.13177310   -17.58186150   -43.07540890
H       -1.52577320   -18.33286290   -42.39040760
H       -1.82077310   -17.33286290   -43.88240810
C        0.26222680   -18.04786300   -43.57240680
O        1.28922680   -17.35286140   -43.37040710
O        0.34622680   -19.14086150   -44.19640730
C       -2.47577310   -15.54486180   -42.32440950
O       -2.74777320   -14.67886260   -43.13640590
N       -3.32477310   -15.89286230   -41.31640620
H       -3.07577320   -16.50086210   -40.54540630
C       -4.68077330   -15.23586180   -41.18740840
H       -5.34177300   -15.39286230   -42.03940580
C       -5.48477320   -15.90286250   -40.07940670
H       -5.32377340   -16.98586270   -40.14740750
H       -5.00777340   -15.67886260   -39.11740880
C       -6.99077320   -15.60686210   -39.91540910
C       -7.92177300   -16.28886220   -40.60340880
H       -7.70077320   -17.03986170   -41.34740830
N       -9.20377350   -15.70986180   -40.32540890
H      -10.09577270   -16.01786230   -40.68640900
C       -9.04977320   -14.56986240   -39.55240630
C       -9.98977280   -13.69686220   -39.06840900
H      -11.03077320   -13.77686210   -39.34340670
C       -9.56177330   -12.58486180   -38.37940600
H      -10.21077350   -11.80086230   -38.01740650
C       -8.16477300   -12.34086230   -38.11140820
H       -7.81877330   -11.49086190   -37.54340740
C       -7.22977300   -13.30486200   -38.58640670
H       -6.19477320   -12.99886230   -38.55240630
C       -7.66777320   -14.46486190   -39.25340650
C       -4.55777310   -13.70186230   -40.92840960
O       -5.37477300   -12.97486210   -41.47640610
N       -3.57677320   -13.23886200   -40.18840790
H       -2.99377320   -13.93786240   -39.74440770
C       -3.63777330   -11.79786210   -39.76940920
H       -4.66677330   -11.48686220   -39.59140780
C       -2.87377310   -11.47086240   -38.48140720
H       -2.78277330   -10.38586240   -38.43240740
C       -3.65777330   -12.02686210   -37.34740830
H       -3.03777310   -12.06586170   -36.44240950
H       -4.50177340   -11.34686180   -37.17640690
H       -4.10177330   -13.02486230   -37.45540620
C       -1.51777320   -12.17086220   -38.47440720
H       -1.57877310   -13.26586250   -38.46640780
H       -0.89777310   -11.92686180   -39.34540940
H       -0.99777320   -11.75686260   -37.60140610
C       -3.12177320   -10.90186210   -40.97440720
O       -3.66377310    -9.82186220   -41.10840610
N       -2.21877310   -11.43586250   -41.76540760
H       -1.75877320   -12.27586170   -41.43540950
C       -1.76177320   -10.89286230   -43.02040860
H       -1.65677320    -9.82986260   -42.80340960
C       -0.47177320   -11.64486220   -43.45540620
H        0.29222680   -11.38686180   -42.72240830
H       -0.66977320   -12.69286250   -43.67940900
C       -0.02477320   -11.11186220   -44.80940630
H        0.87622680   -11.63686180   -45.12440870
H       -0.75577320   -11.39586260   -45.56640620
S        0.17022680    -9.25386240   -44.92340850
C        0.72622680    -9.17886260   -46.61440660
H        1.41422680    -8.34286210   -46.79340740
H        1.28922680   -10.06886200   -46.92140960
H       -0.13677320    -8.99486260   -47.26640700
C       -2.99077320   -10.92886260   -43.99640660
O       -3.35877320    -9.91986180   -44.58540730
N       -3.61077310   -12.07386210   -44.06540680
H       -3.18677310   -12.84886170   -43.57040790
C       -4.87877320   -12.14586260   -44.92840960
H       -4.63577320   -11.88586240   -45.95940780
C       -5.42377330   -13.55086230   -44.86940770
H       -5.59377340   -13.79986190   -43.82140730
H       -6.41777320   -13.50486180   -45.31440730
C       -4.53077320   -14.58286190   -45.54240800
O       -3.65377310   -14.10686210   -46.31440730
O       -4.78477330   -15.79486180   -45.48840710
C       -5.94777300   -11.08786200   -44.52540590
O       -6.51077320   -10.44086170   -45.45140840
N       -6.24677320   -10.92086220   -43.25640870
H       -5.69877340   -11.45686240   -42.59440610
C       -7.19777300    -9.94086170   -42.64840700
H       -8.19477270   -10.16386220   -43.02940750
C       -7.26377300   -10.27186200   -41.15540700
H       -7.68977310   -11.25686260   -40.96240620
H       -6.25877330   -10.39986230   -40.75140760
O       -7.99677320    -9.37386230   -40.48440930
H       -7.56777330    -8.51586250   -40.53140640
C       -6.86877300    -8.50486180   -42.88940810
O       -7.76377300    -7.70386220   -43.15940860
N       -5.62577300    -8.11086180   -43.04040910
H       -4.97177310    -8.86986260   -42.89040760
C       -5.12577300    -6.81786200   -43.42640690
H       -5.73977330    -6.13486190   -42.83840940
C       -3.65977310    -6.70586200   -42.98340610
H       -3.54877330    -7.00386240   -41.94040680
H       -3.12277320    -7.45486210   -43.56440730
C       -3.10777310    -5.35586210   -43.15740590
H       -3.74477310    -4.67386200   -42.59340670
H       -2.13677310    -5.44886210   -42.67040630
S       -2.70177320    -4.84686230   -44.87740710
C       -1.34677310    -5.92486240   -45.32640840
H       -1.73077320    -6.91386220   -45.60740660
H       -0.92377320    -5.61986210   -46.29240800
H       -0.57977320    -5.90186210   -44.54240800
C       -5.24377300    -6.54986240   -44.92740630
O       -5.78577330    -5.53686240   -45.32840730
N       -4.76077320    -7.47286220   -45.80940630
H       -4.38877300    -8.31886200   -45.39440920
C       -4.96877340    -7.42886210   -47.24840930
H       -4.45677330    -6.52586220   -47.58140950
C       -4.27577300    -8.62386230   -47.90740590
H       -3.21377330    -8.49786190   -47.69240950
H       -4.58977320    -9.54486180   -47.41840740
C       -4.41477300    -8.75986190   -49.36940770
O       -4.40577320    -7.80786230   -50.12240600
N       -5.01277300    -9.81586170   -49.87640760
H       -5.29277320    -9.80586240   -50.84940720
H       -5.35777330   -10.48786260   -49.20140840
C       -6.46677300    -7.27886200   -47.69140620
O       -6.80677320    -6.52186200   -48.58340840
N       -7.42177300    -7.95386220   -47.03840640
H       -7.12777330    -8.58386230   -46.30140690
C       -8.89477350    -7.65986200   -47.02740860
H       -9.11877350    -7.63986210   -48.09440610
C       -9.69677350    -8.77686210   -46.33440780
H       -9.29677300    -8.89386180   -45.32740780
H      -10.70377350    -8.39086250   -46.17140960
C       -9.70877360   -10.10586260   -47.18040850
H      -10.05177310    -9.94986250   -48.20340730
H       -8.68477340   -10.39286230   -47.42240910
C      -10.37377360   -11.27086260   -46.46540830
H      -11.40777300   -11.01486210   -46.23340610
H      -10.40877340   -12.13486190   -47.12840650
C       -9.64477350   -11.71186260   -45.22740940
H       -8.61277290   -11.80786230   -45.56740950
H       -9.68377300   -10.95286180   -44.44640730
N      -10.16177270   -12.97486210   -44.67340850
H       -9.77077290   -13.75886250   -45.17540740
H       -9.75877290   -13.22386170   -43.78240590
H      -11.15877340   -12.97886180   -44.51340870
C       -9.34877300    -6.28486200   -46.52040860
O      -10.47677330    -5.86686230   -46.87440870
N       -8.51277350    -5.51186230   -45.78840640
H       -7.59877300    -5.90886210   -45.60640720
C       -8.88777350    -4.21286200   -45.12640760
H       -7.97677330    -3.68186210   -44.84940720
H       -9.35977360    -3.50986220   -45.81140900
C       -9.74177360    -4.26286220   -43.84540940
O      -10.30577280    -3.28886220   -43.42840960
N       -9.86177350    -5.44986200   -43.20240780
H       -9.34677310    -6.23286200   -43.58640670
C      -10.70877360    -5.76386210   -42.09440610
H      -11.71677300    -5.59386210   -42.47340770
C      -10.66177270    -7.32186220   -41.80240630
H       -9.63577270    -7.51386210   -41.48840710
C      -11.69177340    -7.95786240   -40.83940890
H      -12.74877360    -7.84386210   -41.10840610
H      -11.53577330    -9.04086210   -40.91540910
H      -11.49677280    -7.74386220   -39.78140640
O      -10.98977280    -7.95986220   -42.99140930
H      -10.82577320    -8.88986210   -42.82140730
C      -10.49177360    -4.98386240   -40.80640790
O       -9.34677310    -4.54686210   -40.52240750
N      -11.52377320    -4.83286240   -39.95540620
H      -12.46677300    -5.15086220   -40.14540860
C      -11.35277270    -4.11186220   -38.64140700
H      -10.68777280    -3.26686220   -38.82340620
C      -12.59977340    -3.37586210   -38.15140910
H      -13.03677270    -2.86886220   -39.01140590
H      -13.26677320    -4.00986190   -37.56640620
C      -12.26977350    -2.27886220   -37.15840910
O      -12.87977310    -2.20186210   -36.08940890
O      -11.41377350    -1.40986220   -37.43940730
C      -10.66877270    -4.98086210   -37.50340650
O      -11.00877290    -4.80186220   -36.31640620
N       -9.75977330    -5.94286200   -37.80840680
H       -9.50977330    -5.98986200   -38.78940580
C       -9.16277310    -6.83286240   -36.76040650
H       -9.97677330    -7.27186200   -36.18340680
C       -8.40477280    -8.00586220   -37.27240750
H       -7.74677320    -7.70486210   -38.08840940
H       -7.72677330    -8.46486190   -36.55340960
O       -9.24477290    -8.98786260   -37.85040660
H       -8.83277320    -9.21186260   -38.68840790
C       -8.35777280    -5.99186230   -35.71240620
O       -7.37677340    -5.26486210   -35.97340770
N       -8.64217644    -6.18799750   -34.41967604
H       -9.43130609    -6.78602247   -34.18274313
C       -7.89107284    -5.56233081   -33.31503327
H       -8.01556717    -4.48061074   -33.39890866
C       -8.47293445    -6.01678736   -31.96533328
H       -9.55089493    -5.74567496   -31.97648284
H       -8.40620322    -7.12153124   -31.94277899
C       -7.75041641    -5.41708157   -30.76734426
C       -7.12870202    -6.21585977   -29.78123368
H       -7.23435665    -7.30989524   -29.82506342
C       -6.37950913    -5.65194041   -28.72785357
H       -5.91909178    -6.30726922   -27.97821097
C       -6.19768277    -4.24600497   -28.66368943
O       -5.43144312    -3.61545928   -27.74391600
H       -5.28701259    -4.19238399   -26.90303316
C       -6.84865933    -3.44381698   -29.63013520
H       -6.71278953    -2.35981819   -29.57783046
C       -7.61693403    -4.01596908   -30.64507842
H       -8.10534709    -3.35595331   -31.37375337
C       -6.37305491    -5.86166043   -33.35874153
O       -5.98203924    -6.99616806   -33.57482300
N       -5.51619226    -4.84863222   -33.16086101
H       -5.91849371    -3.92455203   -33.00519815
C       -4.04355781    -4.96100171   -33.06462496
H       -3.64857634    -4.01742271   -32.68489739
H       -3.80498972    -5.74121102   -32.34145365
C       -3.29875018    -5.29222181   -34.37379279
O       -2.18635769    -4.83657565   -34.58846587
N       -3.93877320    -6.03786230   -35.27940750
H       -4.75577310    -6.53286220   -34.94040680
C       -3.54477310    -6.22286220   -36.66840740
H       -2.56477310    -6.69786210   -36.72340770
C       -4.61277290    -7.12586210   -37.29640960
H       -5.57577320    -6.64486220   -37.12540820
C       -4.45177320    -7.37386230   -38.83840940
H       -3.47177310    -7.83386230   -39.01340870
H       -5.28477330    -7.99986220   -39.18140790
H       -4.51277300    -6.38486190   -39.30940630
C       -4.66177320    -8.46386240   -36.56540680
H       -4.80377340    -8.27986240   -35.49340820
H       -5.36777310    -9.16986180   -37.01940920
H       -3.67277310    -8.88286210   -36.78640750
C       -3.54877330    -4.88986210   -37.42240910
O       -2.63977310    -4.51386210   -38.19340900
N       -4.56877330    -4.04386230   -37.19740680
H       -5.31077340    -4.40086220   -36.60640720
C       -4.96477320    -2.81486230   -37.95340730
H       -4.08577300    -2.25586220   -38.27140810
C       -5.63077310    -3.16686220   -39.32640840
H       -6.29077340    -2.37186220   -39.67440800
C       -4.56877330    -3.29786210   -40.36540600
H       -5.03177310    -3.43986230   -41.34940720
H       -3.91777320    -2.42486210   -40.23740770
H       -3.90777330    -4.12986230   -40.09040830
O       -6.42077300    -4.31086210   -39.13340760
H       -7.14477300    -4.00186200   -38.58440780
C       -5.87677340    -1.90686210   -37.00940700
O       -6.64277320    -1.12086210   -37.49040600
N       -5.54977320    -1.77786220   -35.68140790
H       -4.84577320    -2.37286210   -35.26040650
C       -6.03277300    -0.67386220   -34.77240750
H       -6.25577310     0.27613780   -35.25840760
C       -7.32077310    -1.12986220   -33.96640780
H       -7.67077300    -0.22886220   -33.46340940
C       -8.47477340    -1.74086210   -34.79340740
H       -9.38177300    -1.95486210   -34.21440890
H       -8.74077320    -0.95486220   -35.51040650
H       -8.04177280    -2.62886210   -35.27240750
O       -6.79077340    -2.06486230   -33.09140780
H       -6.41877320    -1.50086210   -32.41040800
C       -4.96177340    -0.24486220   -33.79440690
O       -4.12277320    -1.04286220   -33.49340820
N       -4.97277310     0.98413780   -33.28840640
H       -5.68677330     1.63013780   -33.60340880
C       -4.40577320     1.24813780   -32.01540760
H       -3.32177310     1.14413790   -32.04140850
H       -4.56177330     2.30213790   -31.78340720
C       -4.92777300     0.34013780   -30.90540700
O       -5.72477340    -0.55586220   -31.12240790
N       -4.48211209     0.59713674   -29.67061101
H       -3.94761222     1.44892087   -29.52808863
C       -4.47250623    -0.37633777   -28.56545411
H       -4.83045594    -1.33306953   -28.94354631
C       -3.01988847    -0.59763065   -28.11844772
H       -2.67654058     0.28053277   -27.55485817
H       -2.99663550    -1.43828886   -27.41639081
C       -2.04332932    -0.86949639   -29.25089324
C       -1.94625409    -2.15947962   -29.80734024
H       -2.55229772    -2.96467059   -29.41577804
C       -1.07429717    -2.39834489   -30.88590057
H       -1.00541952    -3.38484660   -31.32185371
C       -0.30011960    -1.34917546   -31.41095847
H        0.36570930    -1.53231611   -32.24317044
C       -0.39936933    -0.05881542   -30.86230370
H        0.18496731     0.74979808   -31.27832211
C       -1.26748542     0.18084966   -29.78250584
H       -1.34856320     1.17876796   -29.37384421
C       -5.35936966     0.02149278   -27.36855584
O       -5.30320018     1.14770876   -26.89591454
N       -6.17381579    -0.91130211   -26.86288141
H       -6.10359947    -1.85307360   -27.24544161
C       -7.05964849    -0.71236525   -25.70463347
H       -7.75465886    -1.54919122   -25.63699809
H       -6.45801637    -0.72406050   -24.80438750
C       -7.88548918     0.58287634   -25.77212720
O       -8.68779436     0.74640650   -26.67262174
N       -7.67154803     1.54595670   -24.87875780
H       -7.01226076     1.35758221   -24.12506017
C       -8.39789989     2.82262534   -24.88464913
H       -9.46672606     2.61035193   -24.81874000
C       -7.99041333     3.60152001   -23.63631244
H       -8.21816062     3.02085345   -22.73964842
H       -6.91616050     3.81971425   -23.65580669
H       -8.54007808     4.54974294   -23.57026448
C       -8.17826140     3.69489483   -26.14176901
O       -9.04281637     4.48682046   -26.47008771
N       -7.03777310     3.56813790   -26.83240700
H       -6.39177320     2.83613780   -26.56240840
C       -6.64477300     4.23913760   -28.09040830
H       -7.08777330     5.22613760   -28.21840860
C       -5.06677290     4.42613790   -28.12940790
H       -4.87377310     4.89413790   -29.09540750
C       -4.54077340     5.34413770   -27.03640750
H       -5.04277320     6.31813760   -26.98640820
H       -4.73877330     4.83213810   -26.08640860
H       -3.46877310     5.46513800   -27.23440740
O       -4.35277320     3.22413780   -28.26640700
H       -4.56577300     2.69813780   -27.49240680
C       -7.11377330     3.40113780   -29.31840710
O       -6.81477310     3.68513770   -30.43540760
N       -7.75356130     2.24284575   -29.09816580
H       -7.98161725     1.98193929   -28.14453028
C       -8.08426399     1.30337437   -30.18691489
H       -7.23588464     1.27166776   -30.85810271
C       -8.32449323    -0.11018329   -29.67916787
H       -8.42907069    -0.78553040   -30.52827046
H       -7.47333877    -0.42389984   -29.08299356
O       -9.48614069    -0.15506151   -28.89359776
H       -9.23634878     0.17725119   -28.00073073
C       -9.22569502     1.75715327   -31.07666002
O       -9.50922718     1.12814627   -32.08195952
N       -9.81577300     2.91013790   -30.76840780
H       -9.57777310     3.37713790   -29.90240860
C      -10.62577340     3.64313790   -31.78740690
H      -11.43777280     2.98713780   -32.10040660
C      -11.21977330     4.81813760   -31.09540750
H      -11.90077300     5.30213790   -31.80640790
H      -11.89077280     4.43013760   -30.31940840
C      -10.24777320     5.75113770   -30.52040860
N       -9.56177330     5.52313800   -29.37940790
C       -8.95777320     6.75413800   -29.13640790
H       -8.26577280     6.97613760   -28.33840750
N       -9.23777290     7.66013770   -30.12240790
H       -8.99077320     8.63913820   -30.14440730
C      -10.22177310     7.15713790   -30.89540860
H      -10.79477310     7.66813800   -31.65440750
C       -9.82477280     3.99713780   -32.98740770
O      -10.42277340     4.04613780   -34.08040620
N       -8.52477360     4.34113790   -32.83040620
H       -8.09477330     4.08313800   -31.95040700
C       -7.65877290     4.77213760   -33.99440770
H       -8.06877330     5.61713790   -34.54640960
C       -6.32677320     5.23613790   -33.43040850
H       -5.85677340     4.43213800   -32.86340710
H       -5.77877330     5.56113770   -34.31440730
C       -6.40277340     6.50413800   -32.58140950
H       -6.64477300     7.43613770   -33.09240720
H       -7.09777310     6.49213790   -31.74240680
C       -5.04377320     6.78013800   -31.90240860
H       -4.55977300     5.87213800   -31.54440690
H       -4.35677340     7.30413770   -32.56640620
N       -5.20377300     7.52413800   -30.71940800
H       -6.14077330     7.82513760   -30.49340820
C       -4.22677330     7.97313790   -30.01640700
N       -2.95977310     8.06613830   -30.30040740
H       -2.63677310     7.62813810   -31.15140720
H       -2.34877320     8.39013770   -29.56440730
N       -4.52477310     8.53313830   -28.91840740
H       -5.43277310     8.70913790   -28.51440810
H       -3.70377330     8.74713800   -28.37040710
C       -7.42677310     3.50613780   -34.98040770
O       -6.89977310     2.49313780   -34.52440640
N       -7.90377330     3.60413790   -36.17940900
H       -8.48377320     4.39713760   -36.42740630
C       -7.60077330     2.63113780   -37.25440600
H       -7.26677320     1.70113780   -36.79340740
C       -8.89977360     2.39613800   -38.04240800
H       -9.32277300     3.37013790   -38.29040910
H       -8.57677360     1.91713790   -38.96740720
C       -9.88777350     1.39713790   -37.49540710
H      -10.68577290     1.22713780   -38.21840670
H       -9.31077290     0.51913790   -37.20540620
C      -10.52277280     1.92113780   -36.14240650
H       -9.74077320     1.76713790   -35.39840700
H      -10.86477280     2.94713780   -36.27840810
N      -11.57577320     0.91213780   -35.69940950
H      -11.47077270    -0.07486220   -35.88440700
C      -12.65677360     1.17713790   -34.95840840
N      -12.70177360     2.34913780   -34.39540860
H      -11.89777280     2.94013790   -34.55140690
H      -13.51377300     2.61113790   -33.85440830
N      -13.62377360     0.27813780   -34.82340620
H      -13.67377280    -0.59186210   -35.33340840
H      -14.46377280     0.53013780   -34.32240680
C       -6.49977300     3.06313780   -38.28340910
O       -6.39777330     4.23113780   -38.63840870
N       -5.73077300     2.02913780   -38.72740940
H       -5.83077340     1.10613790   -38.32240680
C       -4.73777290     2.20413780   -39.83940890
H       -5.00477310     3.00813790   -40.52440640
C       -3.42177320     2.73013780   -39.30440900
H       -3.53777310     3.71313790   -38.84840770
C       -2.61477330     1.69913780   -38.43140790
H       -2.33377310     0.86913780   -39.09140780
H       -1.64577320     2.05613780   -38.06040950
H       -3.15977310     1.34113790   -37.54940800
O       -2.58377310     3.01013780   -40.39240650
H       -2.61977310     3.95313790   -40.56940840
C       -4.52677300     0.94213780   -40.75440600
O       -4.47877310    -0.16986220   -40.23940660
N       -4.41177320     1.05813790   -42.03540800
H       -4.62277320     1.96813790   -42.42640690
C       -3.94477320     0.05013780   -43.02440640
H       -4.63577320    -0.78686220   -42.93340680
C       -4.09577320     0.73413780   -44.42940900
H       -5.09777310     1.15313780   -44.51640700
H       -3.39677310     1.56113780   -44.55240630
C       -3.72477320    -0.12286220   -45.67340850
H       -3.79477310     0.41513780   -46.61840820
H       -2.68977310    -0.44686220   -45.56440730
C       -4.55977300    -1.38786220   -45.91840740
H       -4.66877320    -2.00286220   -45.02540590
H       -5.52277330    -1.01986220   -46.27040860
C       -3.87077310    -2.20586230   -47.03040700
H       -3.63977310    -1.52886210   -47.85340880
H       -2.92577310    -2.55886220   -46.61940770
N       -4.62777330    -3.37486220   -47.44840620
H       -5.55277300    -3.12186220   -47.76740650
H       -4.15177300    -3.73986220   -48.26040650
H       -4.72377300    -4.03786230   -46.69140620
C       -2.56577320    -0.46586220   -42.80540850
O       -2.22577310    -1.60386220   -43.11640930
N       -1.68377320     0.39413780   -42.26440810
H       -2.07177310     1.28013780   -41.96140670
C       -0.31777320     0.09013780   -41.96140670
H       -0.03877320    -0.55986210   -42.79040910
C        0.48022680     1.41113780   -41.88640590
H        0.04722680     1.97213780   -41.05840680
H        1.51422680     1.18113780   -41.63040920
C        0.39022680     2.25113770   -43.24140930
H       -0.64777310     2.49813800   -43.46340940
H        0.90322690     3.20313790   -43.10640720
C        1.06922690     1.41913780   -44.36740880
O        1.85322680     0.50913780   -44.22740940
N        0.74022680     1.71413780   -45.60240940
H        1.06322680     1.13413790   -46.36740880
H        0.15622680     2.52713780   -45.76340870
C       -0.15277320    -0.78586210   -40.72340770
O        0.55722680    -0.49386220   -39.77140810
N       -0.64277320    -2.05386210   -40.80940630
H       -1.17477320    -2.28586220   -41.64040760
C       -0.56277320    -3.09286210   -39.78940580
H       -1.18077310    -2.71586230   -38.97540660
H       -0.97477320    -3.99986220   -40.23040770
C        0.80322680    -3.44686220   -39.27240750
O        1.04222680    -3.50186200   -38.05240630
N        1.73622680    -3.61486220   -40.19340900
H        1.55022680    -3.49586220   -41.18240740
C        3.21222690    -3.63086220   -39.92940900
H        3.52722690    -4.48586230   -39.33140950
H        3.71022680    -3.76286220   -40.89040760
C        3.71922680    -2.30286220   -39.28740690
O        4.34522680    -2.41486220   -38.23640820
N        3.48022680    -1.07486210   -39.85240940
H        2.89622690    -0.99586220   -40.67640690
C        3.97622680     0.17113780   -39.18640900
H        5.06622700     0.19713780   -39.17140960
C        3.61822680     1.37113790   -40.09640880
H        4.25022700     2.25613780   -39.95240780
H        3.70022680     1.15213790   -41.16840740
H        2.59122680     1.64213790   -39.82440950
C        3.40022680     0.45913780   -37.68340680
O        4.10422710     0.89613780   -36.81540680
N        2.15622690     0.02813780   -37.45540620
H        1.58522680    -0.26286220   -38.24040600
C        1.57222690    -0.10786220   -36.10740660
H        1.47322680     0.86113780   -35.61840820
C        0.12722680    -0.57386210   -36.42540740
H       -0.33977320     0.24413780   -36.97340770
H        0.20722680    -1.35286210   -37.18340680
C       -0.77177320    -1.01386210   -35.22240830
H       -0.19377320    -1.68686210   -34.58940890
C       -1.07577310     0.25613780   -34.39140700
H       -1.89877320     0.25613780   -33.66540910
H       -0.20677320     0.65513780   -33.85440830
H       -1.44077310     1.03813780   -35.06940840
C       -2.03177310    -1.65586220   -35.74240880
H       -1.88877320    -2.52686210   -36.39340590
H       -2.55477310    -1.96686220   -34.82940670
H       -2.76977320    -1.04586220   -36.27840810
C        2.39722680    -0.99686220   -35.13440700
O        2.48722670    -0.63386210   -33.98740770
N        3.08822680    -2.03886220   -35.62240600
H        3.12222670    -2.27086210   -36.60740660
C        4.01222710    -2.81786230   -34.79740910
H        3.54122690    -2.88786220   -33.81740950
C        4.17922690    -4.29486230   -35.26440810
H        4.88722710    -4.42886210   -36.08340840
H        4.64922670    -4.89386220   -34.48440930
C        2.98222680    -5.14786200   -35.72740940
H        2.68622680    -4.95286230   -36.75840760
H        3.28722690    -6.19486240   -35.72240830
C        1.70022680    -4.87186190   -34.81940840
O        1.65922680    -5.35386230   -33.72440720
N        0.74822680    -4.14086200   -35.30240630
H       -0.15877320    -4.13486190   -34.85040660
H        0.80122690    -3.84586220   -36.27040860
C        5.44722700    -2.18986230   -34.58440780
O        6.05122660    -2.37886210   -33.52940750
N        5.86822700    -1.35686220   -35.52940750
H        5.22322700    -1.18686210   -36.29140850
C        7.12922670    -0.61486210   -35.48240660
H        7.83322670    -1.13886210   -34.83640670
C        7.65822700    -0.35386220   -36.88240810
H        7.41022680    -1.16586220   -37.56640620
H        7.22222660     0.61013780   -37.14540860
C        9.23622700    -0.21486220   -36.76440810
H        9.52522660     0.70413790   -36.25440600
H        9.56322670    -1.09086220   -36.20340730
C        9.91122720    -0.23586220   -38.11240770
H        9.44822690    -0.97086220   -38.77040860
H        9.86122700     0.73513780   -38.60440830
C       11.36322690    -0.68886210   -37.90240860
H       11.85022640    -0.02086220   -37.19340900
H       11.32022670    -1.68386220   -37.45840840
N       12.10022640    -0.71286220   -39.16240690
H       11.68822670     0.00313780   -39.74340820
H       13.10022640    -0.61586220   -39.06040950
H       11.81422710    -1.57386220   -39.60540770
C        6.90122700     0.61513780   -34.58240890
O        7.93422700     1.02813780   -34.05940630
N        5.71322680     1.19213780   -34.42540740
H        4.98222680     0.91913780   -35.07240680
C        5.36522670     2.24213790   -33.44740680
H        6.14922670     2.99513790   -33.35640720
C        4.10722680     2.77813790   -34.09240720
H        4.39722680     3.14413790   -35.07740780
H        3.45222690     1.90913780   -34.14640810
C        3.22622680     3.82213780   -33.24040600
H        2.53722690     4.28213790   -33.94740680
H        2.63322690     3.29813790   -32.49040600
C        4.03422690     4.86213780   -32.43540950
O        3.41222690     5.51213790   -31.57740780
O        5.21622710     5.17713790   -32.69340900
C        5.16522690     1.75713780   -32.00340650
O        5.54522710     2.32913780   -31.01040840
N        4.58793621     0.55560250   -31.84349018
H        4.20052426     0.09496744   -32.66238814
C        4.33124091    -0.06577967   -30.52451399
H        3.64308778     0.57068706   -29.97539132
C        3.64343960    -1.41758707   -30.77803786
H        2.71054127    -1.23595314   -31.31288603
H        4.28730146    -2.01810097   -31.42181183
C        3.33389840    -2.23624857   -29.51424368
H        4.25981071    -2.46213481   -28.98676478
C        2.37234230    -1.52649755   -28.56368624
H        2.08576993    -2.18819031   -27.73819187
H        2.84753258    -0.63808981   -28.13233907
H        1.45900391    -1.21994494   -29.08608116
C        2.69605657    -3.55408689   -29.92891658
H        1.75082904    -3.38601309   -30.45993399
H        3.37035772    -4.11422925   -30.58497928
H        2.49432110    -4.16164681   -29.04205895
C        5.60115359    -0.20071877   -29.65330086
O        5.60357272     0.10943317   -28.47694179
N        6.70222660    -0.57886220   -30.30240820
H        6.50722690    -0.82686220   -31.26540760
C        8.08922670    -0.53286220   -29.82240680
H        8.16722680    -1.21486210   -28.97640800
C        9.15922640    -0.89286210   -30.90840720
H        9.03722670    -0.24786220   -31.77840810
C       10.62922670    -0.83786220   -30.43040850
H       10.75722690    -1.25186220   -29.42240720
H       11.25122640    -1.37686220   -31.15640830
H       10.89522650     0.22413780   -30.50340840
C        8.80122660    -2.32486220   -31.35940740
H        9.05622670    -2.94286230   -30.49840740
H        7.73222680    -2.47486210   -31.51040840
C        9.50722690    -2.73286220   -32.67640690
H        9.09922700    -3.72386220   -32.91140750
H        9.22722720    -2.07686210   -33.51040650
H       10.60022640    -2.81686210   -32.66340640
C        8.33922670     0.83313780   -29.27940750
O        8.78522680     0.98313780   -28.12140850
N        8.13022710     1.81913780   -30.18540760
H        7.62222670     1.60813780   -31.03740690
C        8.57422640     3.26213790   -30.12340740
H        9.65822700     3.37413790   -30.09040830
C        8.01622680     4.01813790   -31.34740830
H        8.03722670     3.41713790   -32.25640870
H        6.96622710     4.27413800   -31.21040730
C        8.84122660     5.33413790   -31.62340740
H        9.90622710     5.18513770   -31.44040680
H        8.68522640     5.58613780   -32.67240910
C        8.36622710     6.56113770   -30.93340680
H        8.68822670     6.51413770   -29.89240840
H        8.82622720     7.40313770   -31.45040700
N        6.88922690     6.66913800   -31.11940770
H        6.38822700     5.86013790   -31.45940780
C        6.18922660     7.79313800   -30.94240760
N        6.52622700     8.91813760   -30.36740680
H        7.40722700     8.88713740   -29.87440680
H        5.80722670     9.59413810   -30.15240860
N        4.96022700     7.74013810   -31.44740680
H        4.56922670     6.83913800   -31.68340680
H        4.32222700     8.50513740   -31.28040700
C        8.12122730     3.72113780   -28.71240810
O        8.98922730     4.12413790   -27.96940800
N        6.81390251     3.71962506   -28.44485384
H        6.18670693     3.33606970   -29.14944690
C        6.24440074     4.36961981   -27.26340343
H        6.79915607     5.29281585   -27.09340216
C        4.79001710     4.77941251   -27.53713010
H        4.47658618     5.47207386   -26.74473337
H        4.75550229     5.37081806   -28.46255682
C        3.75865467     3.66620628   -27.61613096
C        3.25282875     3.25404122   -28.86176012
H        3.64804590     3.67819021   -29.77309646
C        2.17632703     2.35084492   -28.92477288
H        1.76386692     2.07330217   -29.88434149
C        1.62747330     1.82317515   -27.74408206
H        0.80034610     1.12859307   -27.79560696
C        2.16204955     2.19442594   -26.49932119
H        1.74805330     1.78714716   -25.58936935
C        3.22301037     3.11334799   -26.43799015
H        3.61082843     3.41128193   -25.47935487
C        6.38319721     3.54631515   -25.97607894
O        6.41401479     4.13030331   -24.90592581
N        6.48207374     2.21244261   -26.06296972
H        6.39790025     1.77547739   -26.97870778
C        6.75223302     1.33913915   -24.91101872
H        6.18415183     1.70032917   -24.05628607
C        6.29094356    -0.09054399   -25.22732494
H        6.77925538    -0.41364745   -26.14704637
H        6.62719133    -0.74456457   -24.42261811
C        4.77093346    -0.27202149   -25.37690510
H        4.39275435     0.36070086   -26.17668905
C        4.49215874    -1.73054558   -25.73730343
H        4.90972894    -1.95410430   -26.72554252
H        4.95204928    -2.41550924   -25.01728575
H        3.41450210    -1.92382641   -25.77111206
C        4.02251271     0.08252906   -24.08791601
H        4.48293413    -0.40378089   -23.22026211
H        4.03188442     1.16512389   -23.92591988
H        2.97321425    -0.23023303   -24.15262931
C        8.22415198     1.35758072   -24.46189251
O        8.50639614     1.02706074   -23.32406439
N        9.14222720     1.82713780   -25.31340790
H        8.80022720     1.93613780   -26.26040840
C       10.52222730     2.06413790   -25.04340740
H       10.85622690     1.23113790   -24.42440800
C       11.38422680     2.10113790   -26.27040860
H       11.06722640     2.84313770   -27.00340840
H       12.36922650     2.41013790   -25.92240720
C       11.66822720     0.83613780   -27.04040720
O       12.54522710     0.76413790   -27.83440780
N       11.04922680    -0.25886220   -26.76740840
H       11.21922680    -1.08386220   -27.33040810
H       10.36122700    -0.35686220   -26.03040700
C       10.64222720     3.40413780   -24.13840870
O       11.42222690     4.33213810   -24.40740780
N        9.75022700     3.52313780   -23.15040780
H        9.18722720     2.70713780   -22.94440840
C        9.79222680     4.60913800   -22.06040760
H       10.17422680     5.54813770   -22.46240810
C        8.29622650     4.80213790   -21.60340690
H        7.85322670     3.90613790   -21.15140720
H        8.38022710     5.70313790   -20.98440740
H        7.67122700     5.12713770   -22.44440840
C       10.63522720     4.28813790   -20.80040740
O       10.44222640     4.94813780   -19.77240750
N       11.50422670     3.30813790   -20.83440780
H       11.48422720     2.71813770   -21.65740780
C       12.36522670     2.93913790   -19.69640730
H       11.72422700     2.94813780   -18.81440730
H       12.76922700     1.93413780   -19.81940840
C       13.50022700     3.89813780   -19.45940780
O       14.01522640     4.59113790   -20.39240840
N       13.94222640     3.88713790   -18.24240680
H       13.50222680     3.21513770   -17.62540820
C       15.18222710     4.60013770   -17.83040810
H       15.59822650     5.18713760   -18.64840700
C       14.80922700     5.75713780   -16.86140820
H       14.35822680     5.27313800   -15.99540810
C       16.03922650     6.60013770   -16.40240860
H       15.77722640     7.41113810   -15.71140770
H       16.79622650     5.95113800   -15.94440750
H       16.50222780     7.07713790   -17.27540780
C       13.70122720     6.73013780   -17.42040820
H       14.22222710     7.19713780   -18.25540730
H       12.86922650     6.16913800   -17.84640690
C       13.13722710     7.75413800   -16.44240760
H       12.72822670     7.20813800   -15.58340740
H       13.95122720     8.40313820   -16.09540750
H       12.38922690     8.35513780   -16.97440720
C       16.29922680     3.67213770   -17.19640730
O       16.00222780     2.87313800   -16.30840680
N       17.57322690     3.90213780   -17.56440730
H       17.77422710     4.58313800   -18.28740690
C       18.76322750     3.17313790   -17.08940700
H       18.47822760     2.47013780   -16.30740740
C       19.53622630     2.64013790   -18.25640680
H       19.80522730     3.36313770   -19.03640750
H       20.43722720     2.18313790   -17.82940860
C       18.64722630     1.52713790   -18.89440730
C       18.93222620     0.18213780   -18.63840870
H       19.69122700     0.00513780   -17.89040760
C       18.28922650    -0.81586220   -19.38640790
H       18.51722720    -1.84086220   -19.13440700
C       17.39822770    -0.50986220   -20.41740800
H       17.02722740    -1.34186220   -20.99740790
C       17.13122750     0.82813780   -20.66040800
H       16.59022710     0.99713780   -21.58040810
C       17.70222660     1.84813790   -19.89440730
H       17.55322650     2.87113790   -20.20740700
C       19.68122670     4.22913790   -16.36040690
O       20.29522710     3.81313780   -15.39940740
N       19.91422650     5.46013780   -16.82040790
H       19.25722690     5.77713780   -17.52340700
C       21.15122600     6.11913780   -16.65840720
H       21.16922760     7.07913780   -17.17340850
H       21.20822720     6.34613800   -15.59340760
C       22.46022610     5.39513780   -16.91540720
O       22.56222720     4.47913790   -17.67740820
N       23.46522710     5.87213800   -16.21440700
H       23.39622690     6.64813800   -15.56740760
C       24.79222680     5.22113800   -16.13440700
H       25.18322750     5.00913760   -17.12940790
C       25.76922610     6.15513800   -15.48640730
H       25.39722630     6.57613800   -14.55140780
H       26.62922670     5.56713770   -15.16440770
C       26.13922690     7.35913800   -16.34340860
O       25.67922590     8.46513750   -16.21940800
N       27.07322690     7.15313770   -17.23040770
H       27.26922610     7.95913790   -17.81240840
H       27.51322750     6.25213770   -17.37340740
C       24.74622730     3.78213790   -15.40840820
O       23.94022750     3.57413790   -14.51740740
N       25.70922660     2.96713780   -15.83940790
H       26.21922680     3.28813790   -16.65440750
C       25.98022650     1.61913790   -15.27940750
H       26.63322640     1.16713790   -16.02540780
H       26.61222650     1.79113780   -14.40840820
C       24.78222660     0.68813780   -15.19940760
O       24.01622770     0.55613790   -16.11740680
N       24.75822640    -0.19386220   -14.11040780
H       25.47922710    -0.05786220   -13.41240790
C       23.75622750    -1.22186220   -13.83440780
H       23.28522680    -1.54486220   -14.76240730
C       24.41222760    -2.50886230   -13.21640780
H       25.32522770    -2.70386220   -13.77840810
H       24.64622690    -2.36186220   -12.16140750
O       23.57122610    -3.69086220   -13.22140790
H       23.04322620    -3.58486220   -12.42640780
C       22.60322760    -0.78186210   -12.94640730
O       21.67522620    -1.54586220   -12.69640730
N       22.53022770     0.48113780   -12.46640780
H       23.29622650     1.07913780   -12.75340750
C       21.65422630     0.88613780   -11.32340810
H       21.96922680     0.36013780   -10.42240810
C       21.98122600     2.39913770   -11.04240800
H       21.50322720     2.95313790   -11.85040760
H       21.36722760     2.71113780   -10.19740770
C       23.44922640     2.83613780   -10.94440750
O       24.38322640     2.04413770   -10.61440750
O       23.73722650     4.02013780   -11.20140740
C       20.15322690     0.93213780   -11.47140790
O       19.40622710     0.97513780   -10.47940730
N       19.65322690     0.74113790   -12.73140810
H       20.23222730     0.80713780   -13.56040760
C       18.25022700     0.41413780   -13.03140740
H       17.95022770    -0.06486220   -12.09940810
C       17.35122680     1.70813790   -13.20740800
H       17.71522710     2.45413780   -12.50240800
H       17.51222610     2.10713790   -14.20940780
C       15.91922660     1.29413780   -13.00740810
O       15.41922660     1.03913780   -11.94640730
N       15.18522640     1.30413780   -14.05240730
H       14.20422650     1.16113780   -13.84740730
H       15.55522730     1.64413790   -14.93140790
C       18.10322760    -0.75086220   -14.07440760
O       17.13322640    -0.79586210   -14.81340790
N       19.10322760    -1.71486210   -14.10240750
H       19.93622590    -1.58986210   -13.54040810
C       19.07922740    -2.88386230   -15.06540780
H       18.42622760    -2.59986210   -15.89140800
C       20.50022700    -3.17586210   -15.71440790
H       21.17922590    -3.55386210   -14.95040800
C       20.50122640    -4.33386230   -16.67440800
H       19.71522710    -4.13886210   -17.41440770
H       21.48622700    -4.42286210   -17.14740750
H       20.28622630    -5.25186200   -16.11340710
O       20.89522740    -1.94986210   -16.30340770
H       20.58422660    -1.18786220   -15.80940820
C       18.43322750    -4.11786220   -14.49040790
O       18.88322640    -4.60786200   -13.47540760
N       17.51522640    -4.74786230   -15.23240760
H       17.25122640    -4.24086240   -16.06940840
C       17.01122670    -6.12886240   -14.98540780
H       16.71622660    -6.09986210   -13.93640800
C       15.72822670    -6.48786210   -15.81840800
H       15.17622660    -5.57286210   -16.03140830
H       16.08222770    -6.80486200   -16.79940800
C       14.92122650    -7.56386230   -15.08740810
H       15.51022720    -8.42486190   -14.77040770
C       14.20322700    -7.05586190   -13.87340740
H       13.93322660    -6.01186230   -14.07040790
H       13.31622700    -7.67886210   -13.70640750
H       14.83422660    -7.07386210   -12.97640800
C       13.86722660    -8.00486180   -16.11740680
H       13.19622710    -8.79886250   -15.76440810
H       13.16022680    -7.19586230   -16.34140780
H       14.20022680    -8.40386200   -17.08240700
C       18.10522650    -7.23886200   -15.03940770
O       18.80622670    -7.22386220   -16.03240780
N       18.18822670    -8.30986210   -14.23040770
C       17.67922590    -8.36886220   -12.85140800
H       16.62422750    -8.66086200   -12.92740730
H       17.76222610    -7.40086220   -12.34340760
C       18.55622670    -9.42586230   -12.15540790
H       17.99622730   -10.04686260   -11.44540790
H       19.25222780    -8.97586250   -11.43640800
C       19.12422750   -10.30286220   -13.29240800
H       18.44922640   -11.11186220   -13.59940810
H       20.12622640   -10.71086220   -13.11240770
C       19.20322610    -9.32186220   -14.47740750
H       20.14522740    -8.77286240   -14.48640730
C       18.95622630    -9.95786190   -15.88040730
O       17.83522610   -10.20186230   -16.31540680
N       20.03922650   -10.29486180   -16.55940820
H       20.87222670    -9.75386240   -16.35940740
C       20.05022620   -11.30386260   -17.62440680
H       19.44022750   -10.84986210   -18.40440750
C       21.46522710   -11.49886230   -18.22740750
H       21.34522630   -11.74286170   -19.29040720
H       21.98822590   -10.53486250   -18.19840810
C       22.29922680   -12.45386220   -17.45340730
N       22.58922770   -12.16486260   -16.15940860
C       23.12122730   -13.25486180   -15.65740780
H       23.29622650   -13.28186230   -14.59240820
N       23.18222620   -14.27486230   -16.58740810
H       23.59022710   -15.18586250   -16.43340680
C       22.66622730   -13.75486180   -17.74740790
H       22.63822750   -14.22686200   -18.71940800
C       19.42922590   -12.61486240   -17.29740720
O       18.51222610   -12.99886230   -18.05440710
N       19.61622620   -13.20186230   -16.12140850
H       20.17622760   -12.69386200   -15.44840810
C       18.96622660   -14.40386200   -15.64340780
H       19.41522600   -15.16986180   -16.27540780
C       19.34422680   -14.67986200   -14.14340780
H       18.69322780   -15.35886190   -13.59340760
H       20.32722660   -15.14486220   -14.06740760
O       19.25022700   -13.34986210   -13.48140810
H       19.77422710   -13.33186240   -12.67740730
C       17.46722600   -14.31986240   -15.67840770
O       16.82222750   -15.18186190   -16.28240780
N       16.82822610   -13.26286220   -15.16240790
H       17.44422720   -12.51586250   -14.86640740
C       15.42022710   -13.07386210   -15.15240760
H       14.77522660   -13.85486220   -14.75040820
C       15.16322710   -11.78186230   -14.30340770
H       14.09922700   -11.54686260   -14.17140770
H       15.59422680   -12.02686210   -13.32440760
H       15.70722680   -10.91886230   -14.70640750
C       14.90522670   -12.85086250   -16.59440800
O       13.83222680   -13.24286170   -17.00340840
N       15.77722640   -12.17486190   -17.42240720
H       16.73022650   -12.07586190   -17.09640690
C       15.53322700   -11.92386250   -18.83640860
H       14.50422670   -11.57586190   -18.92140770
C       16.49922750   -10.81986240   -19.44240760
H       17.49222760   -11.26186180   -19.50940700
C       16.04422760   -10.41186240   -20.83040810
H       16.64222720    -9.57886220   -21.22040750
H       16.13822750   -11.26386260   -21.51440810
H       14.99322700   -10.12386230   -20.95440860
O       16.60522650    -9.68186190   -18.60640720
H       16.90122600    -9.94886210   -17.73340800
C       15.54822640   -13.23686220   -19.63640790
O       14.72122670   -13.34586240   -20.52040860
N       16.31322670   -14.30686190   -19.30840680
H       16.86222650   -14.17786220   -18.46640780
C       16.41722680   -15.60686210   -20.00940700
H       16.46222690   -15.46386240   -21.08940700
C       17.78622630   -16.13586240   -19.56540680
H       18.00122640   -15.83486180   -18.54040720
H       17.84722710   -17.22286220   -19.62540820
C       18.87222670   -15.57286260   -20.49340820
H       18.67722700   -15.97386170   -21.48740770
H       18.87522700   -14.49686240   -20.67140770
C       20.30122760   -16.05186270   -20.10040860
H       21.09822650   -15.60486220   -20.69440840
H       20.40222740   -15.61786170   -19.10640720
N       20.40322690   -17.57886120   -20.07140730
H       20.10322760   -17.95086290   -19.18140790
C       20.55222700   -18.33086200   -21.14440730
N       20.79222680   -17.93786240   -22.34940720
H       20.89722630   -16.96186260   -22.58640860
H       21.03622630   -18.60786250   -23.06540680
N       20.52822690   -19.57686230   -20.97040750
H       20.39022640   -19.93486210   -20.03640750
H       20.79522710   -20.11886220   -21.77840810
C       15.22522640   -16.54886250   -19.78440860
O       14.73822690   -17.19986150   -20.72740750
N       14.81822680   -16.52086260   -18.59040830
H       15.48922730   -16.14186290   -17.93240740
C       13.68322660   -17.20986180   -18.07340810
H       13.65022660   -18.25586130   -18.37740710
C       13.78522680   -17.18986130   -16.55340770
H       13.90322690   -16.18586160   -16.12940790
H       12.88722710   -17.61086270   -16.08540730
H       14.66922660   -17.72986220   -16.19240760
C       12.36622710   -16.57786180   -18.64540860
O       11.65122700   -17.36986160   -19.25440790
N       12.22922710   -15.24886230   -18.73240850
H       12.95122720   -14.65086170   -18.35040860
C       11.15422730   -14.56186200   -19.41940690
H       10.18822670   -14.88886260   -19.03640750
C       11.33222680   -12.98786260   -19.19240760
H       12.28722670   -12.67086220   -19.62840840
H       10.47022720   -12.42886260   -19.57740780
H       11.40122700   -12.74386220   -18.12540820
C       11.16422650   -14.82486250   -20.96440700
O       10.12222670   -15.13386250   -21.55840680
N       12.28522680   -14.77386190   -21.64140700
H       13.03122710   -14.28186230   -21.16440770
C       12.46622660   -15.20986180   -23.07640840
H       11.97022720   -14.49986170   -23.73840710
C       13.93922710   -15.09286210   -23.47040750
H       14.57222650   -15.19886210   -22.58940700
H       14.21422670   -15.78986260   -24.26140790
C       14.17822650   -13.62686250   -23.98940850
H       13.60722640   -13.45786190   -24.90240860
H       13.74422650   -12.94386200   -23.25940700
S       15.92922690   -13.07286260   -24.11240770
C       16.42922590   -14.03086190   -25.56540680
H       15.78922650   -13.68286230   -26.38540840
H       17.48422620   -13.88686180   -25.82940860
H       16.21122740   -15.10186200   -25.46840860
C       11.89422700   -16.61486240   -23.27440830
O       11.09422680   -16.83886150   -24.17240720
N       12.36622710   -17.61486240   -22.52740860
H       13.11822700   -17.50386240   -21.85740850
C       11.83522700   -19.02686310   -22.64440730
H       11.98622700   -19.24086190   -23.70240780
C       12.64322660   -19.94986150   -21.74440770
H       13.71222690   -19.75586130   -21.82840730
H       12.35822680   -19.83386230   -20.69840810
C       12.37122730   -21.39986230   -22.16140750
H       11.49122710   -21.42886160   -22.80440710
C       13.57722660   -21.91486170   -22.89940830
H       14.55722710   -21.85086250   -22.41040800
H       13.39922710   -22.98486140   -23.05840680
H       13.66722680   -21.46286200   -23.89440730
C       12.12122730   -22.36286160   -20.96040730
H       12.01222710   -23.37686160   -21.36440850
H       12.92522720   -22.47186280   -20.22240830
H       11.13222690   -22.11286160   -20.55740740
C       10.30722710   -19.00386240   -22.42440800
O        9.61522670   -19.54186250   -23.25440790
N        9.82322690   -18.36686130   -21.35540770
H       10.56022640   -18.06286240   -20.73040770
C        8.40122700   -18.22686200   -21.04240800
H        7.96822690   -19.17586140   -20.72640800
C        8.10722640   -17.41086200   -19.79340740
H        8.67822650   -16.48986240   -19.90440750
C        6.61722660   -17.02286150   -19.67840770
H        6.37622690   -16.22886280   -20.39540860
H        5.88522670   -17.82286260   -19.85140800
H        6.41622690   -16.68286130   -18.65540700
C        8.43322660   -18.18586160   -18.57040790
H        7.95722680   -19.17186160   -18.51140790
H        9.51922700   -18.31786160   -18.48940850
H        8.05922700   -17.62486270   -17.70540810
C        7.64322660   -17.77686310   -22.20140840
O        6.51022670   -18.17286300   -22.43240740
N        8.20656542   -16.81912048   -22.96243948
H        9.11535911   -16.46688185   -22.65952424
C        7.58514753   -16.19009036   -24.13718138
H        6.53238949   -16.06836460   -23.90018124
C        8.18853934   -14.78843835   -24.37128484
H        8.36757627   -14.30336455   -23.41065054
H        9.15126575   -14.89643288   -24.87356125
C        7.28391778   -13.86052799   -25.20788612
H        7.85757685   -12.98016797   -25.50137871
H        6.97910417   -14.38138850   -26.11143756
C        6.03739585   -13.39180185   -24.43838619
H        5.53981231   -14.25388789   -23.99384430
H        6.35446327   -12.72293964   -23.63638014
N        5.06997555   -12.68544930   -25.29941024
H        5.36810142   -12.39017157   -26.21726520
C        3.83405626   -12.36102437   -24.96244994
N        3.33386597   -12.60745379   -23.79122216
H        3.81707839   -13.17243771   -23.11728910
H        2.32648429   -12.50851767   -23.66721821
N        3.03847790   -11.79143677   -25.81023752
H        3.31868259   -11.68357264   -26.77668826
H        2.11603800   -11.50507004   -25.49804967
C        7.63326479   -17.07458125   -25.38957189
O        6.65751510   -17.07841890   -26.11896829
N        8.67422680   -17.89386180   -25.60440830
H        9.48722650   -17.84886170   -25.00140760
C        8.59522720   -18.98186300   -26.58640860
H        8.31822680   -18.62386130   -27.57740780
C        9.86222650   -19.83286290   -26.66440770
H       10.19922640   -20.03786280   -25.64840700
C        9.79922680   -21.17086220   -27.45140840
H       10.75622650   -21.64186290   -27.70840840
H        9.12222670   -21.85986140   -26.93240740
H        9.41122720   -20.96086310   -28.45540810
C       10.95122720   -18.95986180   -27.33740810
H       10.69122700   -18.81586270   -28.38540840
H       11.08722690   -17.93886180   -26.98040770
C       12.34022710   -19.51586150   -27.18940730
H       12.48922730   -19.57786180   -26.10440830
H       12.41622640   -20.47086140   -27.72340770
H       13.00422670   -18.83786200   -27.74040790
C        7.43822670   -19.93486210   -26.28140830
O        6.57122660   -20.24086190   -27.09340860
N        7.23922680   -20.36686130   -25.03040700
H        7.87622690   -20.01386260   -24.32640840
C        6.14122680   -21.25186160   -24.64140700
H        6.25122690   -22.10886190   -25.30540850
C        6.54622700   -21.73286250   -23.24340820
H        7.60522700   -21.98486140   -23.29640770
H        6.44522670   -20.99486160   -22.44840810
C        5.86222700   -22.95886230   -22.78340720
O        6.04822680   -24.03186230   -23.32840730
N        5.05722670   -22.86186220   -21.72740750
H        4.72922710   -23.73086170   -21.32240680
H        4.94422670   -21.97686200   -21.24840740
C        4.70522690   -20.70186230   -24.62440680
O        3.82322690   -21.42586140   -25.02840810
N        4.59322690   -19.41186140   -24.36540790
H        5.46722700   -18.97686200   -24.09440800
C        3.42022680   -18.58586310   -24.47240830
H        2.69422670   -19.01686290   -23.78240780
C        3.84222670   -17.20086290   -24.11040690
H        4.73622700   -16.91386220   -24.66440770
C        2.80722690   -16.07686230   -24.34640690
H        1.85122680   -16.28886220   -23.85240750
H        3.20222690   -15.12186240   -23.97940830
H        2.61522670   -15.87086200   -25.40640830
O        4.21722700   -16.96386150   -22.78440860
H        4.93222670   -17.57786180   -22.60040860
C        2.91222690   -18.59586140   -25.95640750
O        1.76022680   -18.96286200   -26.15340810
N        3.75322680   -18.24586300   -26.94640730
H        4.69622660   -17.96086310   -26.70940780
C        3.37122680   -18.02086260   -28.32040790
H        2.33922670   -17.67886160   -28.38740730
C        4.23622700   -16.88486290   -28.90140720
H        5.25822690   -17.20786290   -29.10040860
H        3.76922680   -16.60486220   -29.84540750
C        4.28222700   -15.61686230   -28.02040860
H        4.49122670   -15.91186240   -26.99140740
C        5.49222660   -14.79386230   -28.44440840
H        5.66822670   -14.89186190   -29.52240750
H        5.42222690   -13.73586180   -28.16540720
H        6.42522670   -15.28286170   -28.13840870
C        2.95422670   -14.87986180   -28.09340860
H        2.02022670   -15.44586180   -27.98340800
H        2.96122690   -14.09786220   -27.32440760
H        2.89122680   -14.26286220   -28.99740790
C        3.40922690   -19.25386240   -29.28940770
O        2.55422690   -19.29486270   -30.20440860
N        4.12422700   -20.33686260   -28.88240810
H        4.67422680   -20.27786250   -28.03340720
C        4.36122700   -21.53586200   -29.68640710
H        4.56222680   -21.36986160   -30.74440770
C        5.60522700   -22.26386260   -29.17340850
H        6.38122700   -21.52386280   -29.36940770
H        5.57222700   -22.50886150   -28.11240770
C        6.10122680   -23.58486180   -29.84040830
H        5.32022670   -24.32986260   -29.69440840
C        6.53422690   -23.47086140   -31.28640750
H        7.26422690   -22.65186310   -31.26540760
H        7.01522680   -24.38986210   -31.64340780
H        5.63722710   -23.30886270   -31.89640810
C        7.34522680   -24.00386240   -29.10640720
H        7.10422710   -24.24486160   -28.06340790
H        7.74422690   -24.90786170   -29.58440780
H        8.06822680   -23.18186190   -29.18540760
C        3.07722690   -22.41886140   -29.72340770
O        2.81722690   -23.24286270   -30.57840730
N        2.15322690   -22.15486150   -28.79840850
H        2.28122690   -21.30086140   -28.26940730
C        0.85122680   -22.80986210   -28.79140850
H        1.03522680   -23.87086300   -28.95940780
C        0.28622680   -22.87186240   -27.37140850
H       -0.07877320   -21.89386180   -27.05940820
H       -0.55277320   -23.55586240   -27.50140760
C        1.33822680   -23.45086290   -26.32940860
H        1.53322680   -24.51086240   -26.49240680
H        2.26722690   -22.88086130   -26.36440850
C        0.84322690   -23.48586270   -24.90240860
O        0.03422680   -24.29086300   -24.52140810
N        1.32522680   -22.58886150   -24.06140710
H        1.03522680   -22.57286260   -23.09140780
H        2.08922670   -22.02986150   -24.42140770
C       -0.18877320   -22.34086230   -29.79240800
O       -1.36577320   -22.61286160   -29.63340760
N        0.32922680   -21.64886280   -30.76740840
H        1.30822680   -21.43186190   -30.62540820
C       -0.22477320   -21.71186260   -32.18240740
H        0.53622680   -21.75286290   -32.96140670
H       -0.61877320   -22.72886280   -32.17440800
C       -1.33977320   -20.81986240   -32.58040620
O       -1.40277310   -20.24686240   -33.72140880
N       -2.04677320   -20.30686190   -31.59040830
H       -1.99677310   -20.79886250   -30.70640750
C       -2.97177310   -19.14886280   -31.70840840
H       -3.63377310   -19.28386310   -32.56440730
C       -3.69777320   -18.97686200   -30.36640740
H       -3.00377320   -18.94886210   -29.51640700
H       -4.27477310   -18.04486270   -30.39840700
C       -4.64077330   -20.08686260   -29.99640850
C       -5.98977330   -19.89286230   -30.31140710
H       -6.42077300   -18.98086170   -30.69840810
C       -6.86577320   -20.94286160   -30.16840740
H       -7.91677330   -20.86586190   -30.40240860
C       -6.45877310   -22.07786180   -29.52240750
O       -7.32477330   -23.14386180   -29.46440700
H       -8.04177280   -23.14386180   -30.10240750
C       -5.16277310   -22.29286190   -29.03840830
H       -4.86577320   -23.16686250   -28.47840690
C       -4.21977330   -21.27586170   -29.31440730
H       -3.22177310   -21.40186310   -28.92140770
C       -2.31377320   -17.68886180   -31.96140860
O       -3.04077320   -16.77486230   -32.34640880
N       -1.01577320   -17.53586200   -31.89340780
H       -0.46177320   -18.33786200   -31.61740680
C       -0.55477320   -16.18586160   -31.50440790
H       -1.23977320   -15.67186260   -30.83040810
C        0.66822680   -16.33086200   -30.64040760
H        1.33722690   -17.02986150   -31.14240840
H        1.14722680   -15.35586260   -30.54540820
O        0.23522680   -16.71686170   -29.34640690
H       -0.08677320   -15.87886240   -29.00640680
C       -0.29177320   -15.18586250   -32.65840910
O        0.05922680   -14.05586240   -32.36140820
N       -0.47577320   -15.55486200   -33.89140700
H       -0.93777320   -16.42886160   -34.11440660
C       -0.37877320   -14.53686240   -34.87040710
H       -0.73377320   -14.97686200   -35.80240630
H       -1.13177310   -13.77086260   -34.68240740
C        1.07422690   -13.97886180   -35.06340790
O        1.33122680   -12.79486180   -35.32440950
N        2.04722690   -14.85786250   -35.07440950
H        1.81622680   -15.83886240   -34.96740720
C        3.50422690   -14.57886220   -35.15040590
H        3.67722680   -13.63086220   -35.65940860
C        4.07522680   -14.45386220   -33.71140670
H        3.83022690   -13.45386220   -33.35240940
C        3.55722690   -15.43086240   -32.70040890
H        4.06922670   -15.31686210   -31.73640820
H        2.55922680   -15.08186240   -32.40740590
H        3.62422680   -16.46886250   -33.04840850
C        5.59522680   -14.42486190   -33.78240590
H        5.83922670   -15.47586250   -33.94140620
H        5.97922710   -13.93086240   -34.67440800
C        6.20922660   -13.79286190   -32.52340700
H        5.97322700   -12.72586250   -32.42240910
H        5.87922670   -14.32386210   -31.62240790
H        7.28822660   -13.98286250   -32.47140880
C        4.03922700   -15.71886250   -35.97840880
O        3.69322680   -16.86086270   -35.80340960
N        5.02522660   -15.48386190   -36.89240650
H        5.21322680   -14.50486180   -37.07240680
C        5.97222660   -16.35286140   -37.56340790
H        5.52722690   -17.16886140   -38.13440700
C        6.86422680   -15.46886250   -38.44940950
H        7.41122670   -14.67586230   -37.93940730
H        7.59522680   -16.17086220   -38.85140610
C        5.97722670   -14.97086240   -39.62640760
H        5.55422690   -15.75186250   -40.25740810
H        5.11922690   -14.41886230   -39.24140930
C        6.83722690   -14.00086210   -40.39440920
H        7.77622700   -14.51086240   -40.60940930
H        6.35922670   -13.67986200   -41.32040790
N        7.15622660   -12.74386220   -39.60640720
H        6.56222680   -12.42586230   -38.85340880
C        8.06922720   -11.98486230   -39.96740720
N        9.03322700   -12.34686180   -40.74740600
H        9.07822700   -13.26086240   -41.17540740
H        9.61122700   -11.62486170   -41.15240860
N        8.27722640   -10.78586200   -39.46840670
H        7.62022690   -10.52886200   -38.74540710
H        8.69022660   -10.16086200   -40.14740750
C        6.78222700   -17.11286160   -36.49440770
O        7.45222660   -16.49086190   -35.72940830
N        6.81422660   -18.46986200   -36.54940800
H        6.35122680   -18.92986300   -37.32340620
C        7.69122700   -19.37286190   -35.77140810
H        7.39822670   -19.41686250   -34.72340770
C        7.53622670   -20.80186270   -36.42440800
H        6.47322700   -21.02286150   -36.57540890
H        8.00222680   -20.72986220   -37.41540910
C        8.12722680   -22.03686140   -35.87840650
C        9.44322680   -22.43586160   -36.10040660
H       10.07622720   -21.90586280   -36.79540630
C       10.04322720   -23.58886150   -35.51340870
H       11.10722640   -23.68386270   -35.66940690
C        9.21722700   -24.37486270   -34.70040890
H        9.56022640   -25.32386210   -34.31640620
C        7.88122700   -24.01986120   -34.42440800
H        7.26222710   -24.55586240   -33.72040940
C        7.32722660   -22.87586210   -35.05240630
H        6.29122690   -22.59086230   -34.94740680
C        9.17622660   -19.02186200   -35.88240810
O        9.95922660   -19.12886240   -34.92840960
N        9.65722660   -18.56286240   -37.00040820
H        9.11022660   -18.60886190   -37.85240940
C       11.08422660   -18.28386310   -37.25940700
H       11.65222640   -19.17386250   -36.98840710
C       11.40222640   -18.23286250   -38.83040620
H       12.48822690   -18.17486190   -38.89740750
H       11.13522720   -19.23786160   -39.15740590
C       10.72322650   -17.16986270   -39.72240830
H       10.59122660   -16.24486160   -39.16240690
H       11.38922690   -16.96486280   -40.55940630
C        9.39922710   -17.70686150   -40.46040730
O        9.14322660   -17.35986140   -41.60840610
O        8.74122710   -18.56386180   -39.87040710
C       11.56822680   -17.10786250   -36.49740600
O       12.77522660   -16.93786240   -36.39540860
N       10.66322710   -16.23586270   -35.91440580
H        9.69322680   -16.35786250   -36.18040850
C       11.10422710   -15.29286190   -34.86740880
H       11.97922710   -14.81986240   -35.31240840
C       10.10422710   -14.22386170   -34.60340880
H        9.20322700   -14.82186220   -34.46640780
C       10.37022690   -13.39186190   -33.30540850
H       11.37522700   -12.95386220   -33.29740910
H        9.68722720   -12.53286170   -33.30740740
H       10.22222710   -13.95286180   -32.37440870
C       10.05622670   -13.38486190   -35.85040660
H       10.91022680   -12.70686240   -35.85140610
H       10.12922670   -13.99286170   -36.75240710
C        8.82222650   -12.50086210   -35.97340770
H        8.98422720   -11.55886170   -35.43440630
H        8.68322660   -12.23686220   -37.02940750
H        7.88322690   -12.82386210   -35.50840760
C       11.51922700   -16.00286290   -33.60240940
O       12.65622710   -15.86386200   -33.19740680
N       10.59222700   -16.83586310   -33.12040710
H        9.71322730   -16.97586250   -33.60440830
C       10.82922650   -17.78086280   -31.95540810
H       11.14922710   -17.14186290   -31.13240810
C        9.65622710   -18.66086200   -31.65840720
H        9.66422650   -19.51786230   -32.33140950
H        9.77022650   -18.98386190   -30.62440680
C        8.27022650   -17.96786310   -31.72540860
H        8.18222710   -17.58086200   -32.74040600
C        7.15822700   -18.93486210   -31.33940700
H        6.16722680   -18.48586270   -31.47640800
H        7.28722670   -19.86186220   -31.91240690
H        7.29122690   -19.12286190   -30.26740840
C        8.15822700   -16.85286140   -30.67040820
H        8.59222700   -17.11886220   -29.69840810
H        8.66822720   -15.98486230   -31.10640720
H        7.09922700   -16.57286260   -30.61040690
C       12.04622650   -18.71386150   -32.27740860
O       12.71922680   -18.97586250   -31.32040790
N       12.35822680   -19.25086210   -33.43240740
H       11.79722690   -19.13386150   -34.26840590
C       13.68522640   -19.80086140   -33.71240620
H       13.80122660   -20.69786260   -33.10340880
C       13.73822690   -20.15186310   -35.15040590
H       13.35522650   -19.33986280   -35.76840590
H       14.79622650   -20.21486280   -35.40540700
C       13.01622680   -21.52486230   -35.57340620
H       13.38622670   -22.23586270   -34.83540730
H       11.93922710   -21.43286130   -35.43340680
C       13.37022690   -21.90386200   -37.04940800
O       12.43222710   -22.34286310   -37.76340870
O       14.39022640   -21.44586180   -37.64340590
C       14.90622710   -18.89186290   -33.36340710
O       15.86022660   -19.33786200   -32.67440800
N       14.79822640   -17.57086180   -33.78440860
H       13.94022660   -17.17286300   -34.14740750
C       15.95722680   -16.61586190   -33.45540620
H       16.84022710   -17.19886210   -33.71840670
C       16.02022740   -15.30986210   -34.33340840
H       15.07122710   -14.76186180   -34.29440690
H       16.73822590   -14.63186260   -33.85440830
H       16.24022670   -15.51886180   -35.38740920
C       16.13822750   -16.28386310   -31.91340830
O       17.23522760   -16.40386200   -31.42240720
N       15.00722690   -16.20486260   -31.13840870
H       14.14622690   -16.27386280   -31.66740800
C       14.93322660   -16.09286310   -29.69540790
H       15.59822650   -15.29586220   -29.36440850
C       13.54722690   -15.92586230   -29.25040820
H       12.97422700   -16.79686160   -29.56940840
C       13.52522660   -15.83086200   -27.68440820
H       13.91122720   -16.81086160   -27.37740710
H       14.17822650   -15.00686260   -27.37140850
H       12.50622650   -15.62186240   -27.33540730
C       12.93922710   -14.65386200   -29.87040710
H       13.54922680   -13.77886200   -29.64440730
H       12.94122700   -14.79386230   -30.95040700
C       11.49222660   -14.35686210   -29.53740690
H       11.31422710   -14.18786240   -28.46840860
H       11.11022660   -13.51286220   -30.12540820
H       10.93122670   -15.25586220   -29.82340810
C       15.69722650   -17.32186130   -29.07640840
O       16.27522660   -17.14386180   -28.00740810
N       15.62422660   -18.43486210   -29.79840850
H       15.14622690   -18.36386300   -30.68940730
C       16.08522610   -19.74186130   -29.23840710
H       15.98222640   -19.75286290   -28.15340810
C       15.23422720   -20.91886140   -29.82140730
H       15.47622680   -21.00486180   -30.88140680
C       15.68222710   -22.18286130   -29.09640690
H       14.88522720   -22.93186190   -29.18940730
H       16.43522640   -22.60686300   -29.77240750
H       15.92722700   -22.11486240   -28.02940750
O       13.81022640   -20.85686300   -29.62440680
H       13.37222670   -20.17486190   -30.13940810
C       17.54822730   -19.86486240   -29.56140710
O       18.26322750   -20.26286130   -28.68440820
N       18.03422740   -19.38686180   -30.72940830
H       17.37122730   -19.15286250   -31.45840840
C       19.47822760   -19.13686180   -30.95540810
H       19.95922660   -20.10286140   -30.79840850
C       19.81422620   -18.59786220   -32.37140660
H       19.20722770   -17.70486260   -32.51740650
H       20.87522700   -18.37086300   -32.48240660
C       19.52722740   -19.64186290   -33.46940610
H       19.93622590   -20.60886190   -33.17740630
H       18.44122700   -19.73686220   -33.46640780
C       20.19922640   -19.31786160   -34.84340670
H       19.76622770   -18.39986230   -35.24040600
H       21.27422710   -19.28286170   -34.66440580
C       19.90322690   -20.47386170   -35.76040650
H       20.31022640   -21.40886310   -35.37740710
H       18.81622700   -20.54986190   -35.79440690
N       20.39222720   -20.20986180   -37.11040880
H       19.80322650   -20.70086290   -37.76740650
H       20.28122710   -19.25986290   -37.43240740
H       21.36922650   -20.43886180   -37.22340770
C       20.09522630   -18.20286180   -29.91740800
O       21.10722730   -18.43986130   -29.28940770
N       19.54422760   -16.99386220   -29.75540730
H       18.71522710   -16.83186150   -30.31340790
C       20.01822660   -16.08486180   -28.73440740
H       20.99922750   -15.74686240   -29.06740760
C       19.07022670   -14.89286230   -28.73640820
H       18.02322770   -15.21986200   -28.68840790
H       19.25822640   -14.35386180   -27.79940800
C       19.28222660   -13.96486190   -29.97140690
C       18.12722780   -13.58386230   -30.67140770
H       17.16322710   -14.04886250   -30.52040860
C       18.33622740   -12.78686240   -31.81140710
H       17.52322770   -12.72186180   -32.51940920
C       19.59122660   -12.39786240   -32.25340650
H       19.73622700   -11.86386200   -33.18040850
C       20.71022610   -12.64786240   -31.42640690
H       21.66422650   -12.28086190   -31.77540780
C       20.56322670   -13.49186230   -30.29040720
H       21.45122720   -13.69486240   -29.71040730
C       20.08722690   -16.76686290   -27.32240680
O       21.08122630   -16.56186290   -26.62640760
N       19.00022700   -17.49086190   -26.89540860
H       18.13722610   -17.51686290   -27.42540740
C       18.99522590   -18.29786300   -25.65340810
H       19.24022670   -17.64886280   -24.81240840
C       17.61122700   -18.99586300   -25.50740810
H       17.19422720   -19.16986270   -26.49940680
H       17.72122760   -19.96786310   -25.02640720
C       16.59822650   -18.22486310   -24.78740690
H       16.43822670   -17.26186180   -25.27240750
C       15.22722720   -18.96186260   -24.76440810
H       15.17022710   -19.98686220   -24.37840840
H       14.55422690   -18.40886310   -24.09740830
H       14.78122710   -18.91786190   -25.76540760
C       16.89522740   -18.05886270   -23.33340840
H       16.15122600   -17.45786290   -22.79540820
H       16.99822620   -19.00586130   -22.78940770
H       17.83222770   -17.50986290   -23.17140770
C       20.19422720   -19.24286270   -25.65340810
O       21.08722690   -19.04886250   -24.85140800
N       20.30822750   -20.20586200   -26.59640690
H       19.50922780   -20.34186170   -27.20440860
C       21.39422610   -21.18786240   -26.66340830
H       21.47622680   -21.77486230   -25.74840740
C       21.12822720   -22.16686250   -27.79340740
H       20.98122600   -21.58886150   -28.70640750
H       22.02322770   -22.76586150   -27.95940780
C       20.01922610   -23.13886260   -27.55340770
O       20.09022710   -23.88086130   -26.59540750
N       19.02722740   -23.11586190   -28.42140770
H       18.40822600   -23.91786190   -28.44240760
H       19.21622660   -22.57086180   -29.25340840
C       22.75822640   -20.54386140   -26.73240850
O       23.69422720   -20.96786310   -26.12140850
N       22.85022740   -19.37086300   -27.31840710
H       21.93422700   -18.99586300   -27.53740690
C       24.05822750   -18.58586310   -27.51340870
H       24.86422730   -19.29786300   -27.33940700
C       24.16322710   -18.01886180   -28.98840710
H       23.43122670   -17.23686220   -29.18740840
H       25.19422720   -17.67086220   -29.06440730
C       24.05922700   -19.16086200   -29.96940800
H       23.18422700   -19.79186250   -29.81640820
H       24.00022700   -18.73286250   -30.97040750
C       25.17722700   -20.14686200   -29.88840870
O       26.30322650   -19.95486260   -29.46740720
N       24.97422600   -21.31986240   -30.38240810
H       25.76822660   -21.94786260   -30.35440830
H       24.05422590   -21.61786270   -30.68640710
C       24.37522700   -17.53886220   -26.45740700
O       25.35122680   -16.77786250   -26.57840730
N       23.61622620   -17.53986170   -25.32040790
H       22.80322650   -18.14286230   -25.32540700
C       23.82422640   -16.74886130   -24.12040710
H       23.01722720   -16.77986150   -23.38940810
C       25.03322600   -17.39486120   -23.29640770
H       26.02122690   -17.24386220   -23.73040770
H       25.16422650   -16.88886260   -22.34040830
C       24.69522670   -18.84986310   -22.97440720
O       23.75122640   -19.16786190   -22.37140850
N       25.49122620   -19.82086180   -23.26940730
H       25.10122680   -20.75486180   -23.25540730
H       26.40022660   -19.63286210   -23.67640690
C       23.92722700   -15.26386260   -24.44740680
O       24.77822690   -14.61186220   -23.84940720
N       23.09122660   -14.78886220   -25.36940770
H       22.49822620   -15.42486190   -25.88740730
C       22.88422780   -13.41286180   -25.73040770
H       23.60822680   -12.74686240   -25.26040840
C       23.18022730   -13.33586220   -27.25640680
H       22.42822650   -13.88486190   -27.82340810
C       23.08122630   -11.80086230   -27.71940800
H       22.07122610   -11.45786190   -27.45940780
H       23.82022670   -11.12586210   -27.26840780
H       23.19622610   -11.64286230   -28.79840850
C       24.63222690   -13.74386220   -27.71640780
H       25.25222780   -12.85486220   -27.60440830
H       25.16222760   -14.42586230   -27.05240820
C       24.62722780   -14.13986210   -29.17640690
H       24.12922670   -15.07986260   -29.44540790
H       24.22322650   -13.38186260   -29.85840800
H       25.65122600   -14.28386210   -29.54240800
C       21.51822660   -12.84186170   -25.31540680
O       20.48622700   -13.37686250   -25.69640730
N       21.55522730   -11.68586250   -24.61240770
H       22.42422680   -11.44286250   -24.15240860
C       20.34922600   -11.24386220   -23.86840820
H       19.46522710   -11.67186260   -24.33940700
C       20.42222600   -11.63986210   -22.40340810
H       21.05722620   -10.94986250   -21.84840770
C       19.11122700   -11.73686220   -21.66440770
H       18.65222740   -10.74086190   -21.68740840
H       18.49222760   -12.43886180   -22.23640820
H       19.18722720   -12.12786200   -20.64240840
O       21.01022720   -12.89786240   -22.31740760
H       21.96022610   -12.75986190   -22.29740720
C       20.20022770    -9.71486190   -23.96340750
O       21.20022770    -9.01786230   -23.64740750
N       19.02822690    -9.16886230   -24.30940820
C       17.77722740    -9.81786250   -24.74340820
H       17.43222620   -10.31586170   -23.82940860
H       18.04422760   -10.53786180   -25.52740860
C       16.93822670    -8.68886180   -25.37940790
H       15.93422700    -8.80086230   -24.95140840
H       16.84122660    -8.84686180   -26.46140860
C       17.59622760    -7.33086200   -25.08540730
H       16.97422600    -6.70886230   -24.42940710
H       17.69722750    -6.74986220   -26.01140790
C       18.83322720    -7.69386200   -24.38340760
H       19.64822770    -7.33886190   -25.01440810
C       18.86722760    -7.04786210   -22.93640710
O       18.57022670    -7.67486240   -21.94840810
N       19.29622650    -5.78386210   -22.83840750
H       19.57722660    -5.34086230   -23.70540810
C       19.28722760    -5.00886200   -21.59540750
H       19.52022740    -5.67986200   -20.76940730
C       20.36222650    -4.01786230   -21.77340700
H       20.29622650    -3.46786210   -22.71240810
H       20.33222770    -3.26986220   -20.98040770
S       21.93322750    -4.96486230   -21.55440710
H       21.71822740    -5.93886230   -22.44240760
C       17.88622670    -4.37786200   -21.33040810
O       17.57122610    -3.47886200   -22.10040860
N       17.12122730    -4.79886200   -20.35440830
H       17.46322630    -5.51386210   -19.72240830
C       15.75222680    -4.35986230   -19.94840810
H       15.23322680    -3.90086220   -20.78940770
C       15.04422660    -5.67986200   -19.50340840
H       15.72422700    -6.44286200   -19.12440680
H       14.31722640    -5.43486210   -18.72940830
C       14.15022660    -6.14586210   -20.67640690
H       13.51222710    -5.27886200   -20.84640690
C       14.82322690    -6.53986220   -21.93640710
H       15.51122670    -7.36686230   -21.72540860
H       14.21622660    -6.83686210   -22.80140690
H       15.43622680    -5.69186210   -22.26740840
C       13.23722650    -7.23986200   -20.27840810
H       13.87922670    -8.10686210   -20.08340840
H       12.83422660    -6.96286200   -19.29640770
H       12.44022660    -7.41786190   -21.01140790
C       15.85022640    -3.41686220   -18.75640680
O       16.68822670    -3.65086220   -17.91240690
N       14.95922660    -2.43586210   -18.64440730
C       13.95522690    -1.93786220   -19.61640740
H       13.26722720    -2.74186210   -19.90640830
H       14.48422720    -1.54586220   -20.49340820
C       13.22222710    -0.87086220   -18.83240700
H       12.39822670    -1.17486210   -18.17540740
H       12.87122730    -0.05886220   -19.48140720
C       14.19222640    -0.36186220   -17.71240810
H       13.68122670     0.19213780   -16.91440770
H       14.88622670     0.26713780   -18.28340720
C       14.93322660    -1.67386220   -17.34840770
H       15.96322730    -1.40586220   -17.11640740
C       14.24722670    -2.47386220   -16.23940850
O       13.41022680    -3.29586220   -16.45940780
N       14.62122730    -2.10086230   -15.02140810
H       15.46222690    -1.54086220   -15.09140780
C       14.37922670    -2.79286220   -13.76340770
H       14.48222640    -3.83986210   -14.04740810
C       15.45722680    -2.36186220   -12.82940770
H       16.41222760    -2.58186220   -13.30640790
H       15.45522690    -1.27286220   -12.77840810
C       15.35722640    -2.87886210   -11.36340810
H       14.37522700    -2.84186220   -10.89140800
C       15.98622700    -4.25686220   -11.30240730
H       16.10022740    -4.52086210   -10.24440770
H       15.39622690    -5.10786200   -11.66340730
H       16.98822590    -4.26586200   -11.74940780
C       16.32822610    -2.11486220   -10.48640730
H       16.48422620    -2.54786210    -9.49040790
H       17.31122590    -2.14686230   -10.97240730
H       16.09122660    -1.04486220   -10.44940760
C       12.92822650    -2.44986220   -13.18840790
O       12.31422710    -3.04686210   -12.29140760
N       12.33022690    -1.35386220   -13.75040820
H       12.85722640    -1.00086210   -14.54040810
C       11.19722650    -0.58186220   -13.22440810
H       10.55022720    -1.30586220   -12.72940730
C       11.73622700     0.55513780   -12.31540780
H       12.53122710     1.05913780   -12.86440750
H       10.88522720     1.20013790   -12.09940810
C       12.23822690     0.04813780   -10.91840740
H       11.58022690    -0.69886210   -10.47640800
H       13.25122640    -0.32986220   -11.06440730
C       12.25422670     1.27313780    -9.91040800
H       12.89722730     2.01213790   -10.38840770
H       11.32122710     1.80713780    -9.73040770
N       12.88022710     0.84113780    -8.62340740
H       12.25822640     0.49413780    -7.90640780
C       14.13522720     0.72713790    -8.33140750
N       15.14622690     1.10413780    -9.12740800
H       15.04522710     1.40613780   -10.08640770
H       16.10022740     0.88213780    -8.88140770
N       14.47222710     0.09413780    -7.22140790
H       13.83922670    -0.12086220    -6.46540780
H       15.42922690    -0.21486220    -7.11740780
C       10.37422660     0.09313780   -14.41140750
O       10.89622690     0.09113780   -15.51840780
N        9.17322640     0.55013780   -14.18640800
H        8.89122680     0.56413780   -13.21340750
C        8.41422650     1.17613780   -15.27240750
H        7.78522680     1.95913780   -14.84940810
H        9.16022680     1.58713780   -15.95140740
C        7.42422680     0.18013780   -15.96540740
O        7.04322670     0.47713780   -17.08740810
N        7.00322680    -0.94086220   -15.28240780
H        7.31322670    -0.98886220   -14.31940750
C        5.94322680    -1.85486220   -15.58940790
H        5.47122670    -1.52086220   -16.51340870
C        6.41422700    -3.29086210   -15.90040780
H        7.23822690    -3.21186210   -16.61040690
C        6.94222690    -3.89786220   -14.64440730
H        7.73922680    -3.29486230   -14.19040780
H        6.17622660    -4.23686220   -13.93640800
H        7.50922680    -4.78086230   -14.96340750
O        5.44222690    -4.16286230   -16.30040740
H        5.80822710    -4.99586200   -16.60740850
C        4.84322690    -1.84886220   -14.55140780
O        5.13922690    -1.67686210   -13.37540820
N        3.59414336    -2.04975754   -14.95854802
H        3.42919031    -2.14762519   -15.95292157
C        2.47661993    -2.37725792   -14.05408437
H        2.83063604    -2.33142137   -13.02423635
C        1.34507257    -1.33418045   -14.18196524
H        0.59410270    -1.57340960   -13.43164387
C        1.88907543     0.05828121   -13.81306603
H        1.06671817     0.76870725   -13.66349840
H        2.44432825     0.01010759   -12.87019646
H        2.55274382     0.45286756   -14.59175825
C        0.67061565    -1.39491331   -15.57363731
H        1.43023251    -1.41558870   -16.35335413
H        0.09837039    -2.32068519   -15.65102772
C       -0.27156560    -0.22472552   -15.87193247
H        0.26095704     0.73246719   -15.84766313
H       -0.68923077    -0.32831295   -16.87864513
H       -1.09692292    -0.19518356   -15.14970553
C        2.00000711    -3.82678410   -14.25021477
O        1.03821110    -4.24265510   -13.62340589
N        2.70053597    -4.57953013   -15.11137276
H        3.55985500    -4.19182748   -15.48816531
C        2.40128940    -5.95647522   -15.52066773
H        2.96687472    -6.15706709   -16.42787072
C        2.90193713    -6.96322859   -14.45951277
H        2.29256744    -6.85811490   -13.56595962
C        2.86123961    -8.41933043   -14.92984411
H        1.84591840    -8.72341564   -15.19846913
H        3.49382599    -8.56401166   -15.81233672
H        3.21873230    -9.08569155   -14.13583262
O        4.24185204    -6.71686496   -14.07634361
H        4.79381768    -6.84617219   -14.88658720
C        0.91788822    -6.11303767   -15.87967490
O        0.19609311    -6.81137377   -15.17056178
N        0.43744436    -5.39120711   -16.91938372
H        1.18244801    -5.06239318   -17.55093645
C       -0.83262124    -5.92530713   -17.53160882
C       -2.04844581    -5.26717285   -16.87166088
H       -2.98721257    -5.67879981   -17.28506433
H       -2.03148054    -4.17281350   -17.02010009
H       -2.03164461    -5.46618321   -15.78365540
H       -0.90230802    -7.02310553   -17.33764958
C       -0.75534098    -5.79255148   -19.02513968
N       -1.55069173    -5.13947279   -19.88933065
C       -1.17458602    -5.50751125   -21.18469525
C       -1.87715691    -5.05648272   -22.43258964
H       -2.20384565    -4.00207517   -22.33359155
H       -1.14479797    -5.10042137   -23.26365636
N       -3.00741824    -5.95457849   -22.80943762
H       -3.60996631    -6.11140537   -21.98952814
H       -3.60517580    -5.49864433   -23.51108827
C       -0.09143078    -6.43227312   -21.13076553
O        0.61313620    -7.05399604   -21.98600593
N        0.13560278    -6.59577103   -19.73449396
C        1.26262999    -7.36216183   -19.27265735
H        1.48721230    -8.09310314   -20.07192561
H        1.06627160    -7.89063910   -18.32273494
C        2.51426810    -6.47825724   -19.11158724
O        2.46376084    -5.27358895   -18.92346818
N        3.69099654    -7.09141967   -19.20334111
H        3.68257914    -8.08575600   -19.42666304
C        5.01246240    -6.46508763   -19.03766335
H        4.92238577    -5.73634277   -18.23605986
C        6.00764233    -7.54354743   -18.57855484
H        5.89745202    -8.42459719   -19.21111436
H        7.01968170    -7.16982509   -18.68850312
C        5.85729826    -7.93766458   -17.11086094
O        5.64194077    -7.01778097   -16.28333826
O        6.02155077    -9.14224928   -16.80508793
C        5.49749265    -5.64307962   -20.25769261
O        6.66514885    -5.65523430   -20.61538889
N        4.58271051    -4.88525251   -20.86996606
H        3.64475014    -4.93490861   -20.47969908
C        4.73871832    -4.16040036   -22.13830096
H        4.73159392    -4.88430114   -22.95451673
C        3.53675128    -3.20490533   -22.28826086
H        3.50554146    -2.55625559   -21.41121292
H        3.70697160    -2.57141565   -23.15274567
C        2.15353016    -3.85312147   -22.46041998
H        1.97733702    -4.56846404   -21.65960521
C        1.09547664    -2.75298247   -22.38498810
H        0.09694437    -3.16243545   -22.56339803
H        1.08691670    -2.29155248   -21.38967942
H        1.28095746    -1.97394165   -23.13260173
C        2.02920469    -4.55192543   -23.81331440
H        1.03295167    -4.99560192   -23.92160016
H        2.19055115    -3.85138231   -24.64061964
H        2.75772094    -5.36490492   -23.88826750
C        6.04311006    -3.35009908   -22.27064285
O        6.72817205    -3.45448823   -23.27265662
N        6.38226450    -2.53009894   -21.26873159
H        5.77765047    -2.51112937   -20.45986316
C        7.55948475    -1.63762581   -21.30109802
H        7.50805020    -1.07453774   -22.23280756
C        7.50883755    -0.58808776   -20.16802272
H        7.26699022    -1.09000863   -19.23266893
C        8.82627279     0.17649862   -19.97337333
H        9.62346269    -0.48853579   -19.62181887
H        9.15187759     0.64709029   -20.90717324
H        8.70228444     0.96439637   -19.21953272
C        6.39630868     0.43052363   -20.45461673
H        6.59680407     0.97905880   -21.38307015
H        5.42127574    -0.06190593   -20.54541951
H        6.32508076     1.16077559   -19.63797433
C        8.88535707    -2.41981482   -21.38740507
O        9.54105153    -2.28435091   -22.40603244
N        9.27322670    -3.27086210   -20.40640830
C        8.58722690    -3.43886210   -19.09540750
H        7.49722670    -3.50586220   -19.19340710
H        8.82022670    -2.67886210   -18.33940700
C        9.08022690    -4.80786230   -18.50240710
H        8.58122730    -5.70586200   -18.88740730
H        9.05022720    -4.79386230   -17.40640830
C       10.53022670    -4.78586200   -19.08540730
H       10.80622670    -5.83786200   -19.22640800
H       11.21522710    -4.27686210   -18.39740750
C       10.46722700    -4.13586240   -20.47740750
H       11.29122640    -3.43686220   -20.62140850
C       10.42222690    -4.96886210   -21.70240780
O       11.29422660    -4.86386200   -22.55240820
N        9.32821341    -5.70826558   -21.97870487
H        8.53356108    -5.66874077   -21.33986935
C        9.22255619    -6.62396285   -23.14271043
H       10.05791528    -7.32051868   -23.08534956
C        7.91091712    -7.43195919   -23.09018720
H        7.07277700    -6.74071942   -22.98850486
H        7.79574306    -7.94919093   -24.04191321
C        7.83522233    -8.49694766   -21.98672104
H        8.02588744    -8.02880121   -21.02456251
C        6.44804631    -9.13657064   -21.96027169
H        6.37434240    -9.88547797   -21.16450583
H        5.68440272    -8.37303366   -21.76446071
H        6.21254898    -9.61233110   -22.92049722
C        8.84917768    -9.62241752   -22.22081299
H        8.74388392   -10.03678627   -23.23167766
H        9.87434482    -9.25783419   -22.09478037
H        8.69850649   -10.43443839   -21.50233313
C        9.33589389    -5.98085484   -24.54101555
O        9.89751520    -6.60581668   -25.43158364
N        8.88322640    -4.73586230   -24.74740790
H        8.50622650    -4.25386240   -23.94040680
C        9.19022660    -4.02086210   -26.00040820
H        8.75122640    -4.64286230   -26.78040700
C        8.48322680    -2.72186210   -25.95240780
H        8.55122660    -2.30186220   -26.95540810
H        7.44522670    -2.84186220   -25.64140700
O        9.08722690    -1.74786220   -25.10340690
H        8.93322660    -1.94086220   -24.17540740
C       10.64822670    -3.77886220   -26.28540800
O       10.99722670    -3.47886200   -27.41140750
N       11.53222660    -4.04386230   -25.27540780
H       11.13922690    -4.24886230   -24.36440850
C       12.96922680    -3.97586230   -25.62840840
H       13.06822680    -3.07986210   -26.24140740
C       13.80322650    -3.56086210   -24.37940790
H       13.54622650    -4.14586210   -23.48740770
H       14.84122660    -3.86286210   -24.56840710
C       13.68222710    -2.09386210   -24.04640770
C       14.52122690    -1.13486220   -24.65540700
H       15.13722710    -1.37686220   -25.50840760
C       14.33422660     0.21013780   -24.36740680
H       15.05222700     0.84713780   -24.86240770
C       13.31722640     0.64813780   -23.44840810
O       13.30122660     1.95913780   -23.16040800
H       13.75022700     2.49413780   -23.81840710
C       12.39922710    -0.29286220   -22.90440750
H       11.71722700    -0.13786220   -22.08140750
C       12.65222640    -1.64886210   -23.18440820
H       12.19022660    -2.41686220   -22.58140750
C       13.53122710    -5.24386220   -26.43340680
O       14.51522640    -5.11486200   -27.15640830
N       12.89922710    -6.41786190   -26.25240710
H       12.04422660    -6.43886230   -25.70940780
C       13.10722640    -7.57986210   -27.04940800
H       14.19322680    -7.63786220   -26.98440740
C       12.56222720    -8.88086220   -26.45440860
H       11.51622680    -8.66486260   -26.23940850
C       12.60522650   -10.03386210   -27.45040700
H       11.83922670    -9.77986240   -28.19340710
H       13.59122660   -10.15186210   -27.91640850
H       12.30122660   -10.96086220   -26.94940760
C       13.30522730    -9.27986240   -25.21940800
H       14.17722700    -9.88386250   -25.47040750
H       13.69122700    -8.43186190   -24.65340810
C       12.45022680   -10.10286240   -24.23740770
H       11.47022720    -9.63686180   -24.07740780
H       12.33322720   -11.10386180   -24.67140770
H       12.96422670   -10.20586200   -23.27340700
C       12.59222700    -7.34486200   -28.48340800
O       13.40822700    -7.63386200   -29.34640690
N       11.43222710    -6.75086210   -28.82940860
H       10.73122690    -6.60286240   -28.11340710
C       11.02622700    -6.36086230   -30.17740820
H       10.95322700    -7.22486210   -30.83740810
C        9.66322710    -5.67586230   -30.11040690
H        9.22622680    -5.33486220   -31.05640790
H        8.99422650    -6.43386220   -29.68540760
H        9.54222680    -4.86786220   -29.37740710
C       12.07822700    -5.37286230   -30.72440720
O       12.41822720    -5.43386220   -31.87240790
N       12.74822710    -4.59486200   -29.91540720
H       12.37822720    -4.51886220   -28.97540860
C       13.79722690    -3.60486220   -30.22240830
H       13.42822650    -2.84486220   -30.91140750
H       14.06622700    -3.11686210   -29.28540800
C       15.10022640    -4.16286230   -30.75540730
O       15.56122680    -3.71586230   -31.77040860
N       15.59622670    -5.26386210   -30.15740780
H       15.22922710    -5.48686220   -29.23940850
C       16.67122650    -6.02486230   -30.77640720
H       17.36022760    -5.26386210   -31.14140700
C       17.37722780    -6.92986200   -29.80240820
H       17.67122650    -6.47586200   -28.85540770
H       16.62422750    -7.68086190   -29.56440730
C       18.57222750    -7.74986220   -30.33040810
H       18.20022770    -8.33686260   -31.16940690
C       19.72722630    -6.84886220   -30.79440690
H       20.13922690    -6.37586210   -29.89540860
H       20.47422600    -7.38986210   -31.38740730
H       19.34722710    -5.96586230   -31.32540700
C       18.93222620    -8.69786260   -29.22040750
H       19.16022680    -8.16586210   -28.28940770
H       18.10822680    -9.41186240   -29.10040860
H       19.76422690    -9.32486250   -29.56340790
C       16.22822760    -6.80486200   -32.04240800
O       16.96322630    -6.72786240   -32.99140930
N       15.06922720    -7.42786220   -32.03740690
H       14.43922710    -7.21286200   -31.27440830
C       14.67922690    -8.32186220   -33.18940730
H       15.50422670    -9.03086190   -33.25840760
C       13.35122680    -9.12886240   -32.92640690
H       12.68822670    -8.40086170   -32.45940780
H       12.89522650    -9.47086240   -33.85540770
C       13.69722650   -10.22386170   -31.92940710
H       14.45522690    -9.92786220   -31.20440860
C       12.49022670   -10.51286220   -31.08140750
H       11.60822680   -10.92586230   -31.58640860
H       12.87522700   -11.34086230   -30.47240830
H       12.26322650    -9.61986260   -30.48740770
C       14.21722700   -11.47186180   -32.61740880
H       15.07722660   -11.28886220   -33.27240750
H       14.60822680   -12.07286260   -31.78740690
H       13.45422650   -12.01386260   -33.18940730
C       14.56222720    -7.50086210   -34.47640610
O       14.93922710    -8.01886180   -35.53440860
N       14.21922680    -6.26186230   -34.38040920
H       13.86722660    -5.94986200   -33.48340610
C       14.17622660    -5.33686210   -35.52140810
H       13.99622730    -5.82486200   -36.47940830
C       12.97222710    -4.33686210   -35.25140760
H       13.04022690    -3.67586210   -36.11540600
C       11.64022640    -4.97086240   -35.31540680
H       10.96722700    -4.10986230   -35.22040940
H       11.42722700    -5.38086220   -36.31040950
H       11.55822660    -5.76386210   -34.56240840
O       13.12522700    -3.63586210   -34.09740830
H       13.02922730    -4.21886210   -33.34040830
C       15.42922690    -4.49186230   -35.76140590
O       15.50822640    -3.86886220   -36.78040700
N       16.42422680    -4.65286210   -34.84640880
H       16.30822750    -5.29886200   -34.07440950
C       17.73322680    -3.86486220   -34.94040680
H       18.45322610    -4.30986210   -34.25440600
H       18.14822770    -3.99286220   -35.94040680
C       17.70822720    -2.34486220   -34.70240780
O       18.42722700    -1.60786210   -35.38640590
N       16.77422710    -1.84586220   -33.93040850
H       16.11922650    -2.49586220   -33.51340870
C       16.59822650    -0.40386220   -33.62140660
H       16.47122760     0.19013780   -34.52640910
C       15.38922690    -0.25986220   -32.76840590
H       14.59722710    -0.93986220   -33.08240890
H       15.71222690    -0.42486220   -31.74040790
C       14.80922700     1.11513780   -32.78540800
H       15.52522660     1.81713780   -32.35740660
H       14.63122650     1.39613780   -33.82340620
C       13.45622730     1.12313780   -32.06140900
H       12.84822650     0.27713780   -32.38240810
H       13.53722670     1.00413790   -30.98140720
N       12.66322710     2.27013780   -32.36640930
H       12.97822670     3.14713790   -31.97740750
C       11.50322720     2.27813790   -32.87540820
N       10.86422730     1.22913780   -33.39240650
H       11.39922710     0.42113780   -33.67440800
H        9.95622730     1.34313790   -33.82040790
N       10.91722680     3.46013780   -32.99640660
H       11.44022660     4.28113790   -32.72740940
H       10.15422730     3.46713780   -33.65940860
C       17.83822630     0.19013780   -32.96340940
O       18.43422700    -0.43686220   -32.09440610
N       18.15222740     1.45113780   -33.28440860
C       17.45622630     2.43713780   -34.14840700
H       16.84722710     3.08513780   -33.50640870
H       16.73722650     2.09213780   -34.90240860
C       18.58322720     3.26613780   -34.75240710
H       18.24322700     4.27613780   -35.01440810
H       19.11022760     2.71413780   -35.54040910
C       19.52022740     3.43713780   -33.57840730
H       19.26922610     4.20213790   -32.83340840
H       20.50622750     3.77513790   -33.91840740
C       19.45822720     2.03013780   -32.91040800
H       20.27922630     1.38513780   -33.22140880
C       19.70522690     2.08913780   -31.39340780
O       20.82822610     1.78313780   -30.99640850
N       18.67522620     2.29613780   -30.56540680
H       17.80122760     2.61713790   -30.96440700
C       18.67822650     2.32713790   -29.09640690
H       19.53122710     2.93613790   -28.79840850
C       17.34522630     3.01213790   -28.58140750
H       17.47622680     3.26413770   -27.52940750
H       17.16322710     3.89113780   -29.19940760
C       16.00822640     2.29013780   -28.66140750
O       15.64722730     1.56313790   -29.55940820
N       15.14822670     2.49213790   -27.67540740
H       14.32622720     1.90013780   -27.68040850
H       15.42422680     3.12813780   -26.93740840
C       18.86522670     0.94513790   -28.41440770
O       18.82222750     0.86313780   -27.17640690
N       19.00422670    -0.16486220   -29.17640690
H       19.18122670    -0.13286220   -30.17340850
C       18.91822620    -1.48486220   -28.63040730
H       18.31122590    -1.59086220   -27.73140720
C       18.41222760    -2.48186210   -29.67340850
H       17.34622760    -2.39686230   -29.88640790
H       19.10722730    -2.33086230   -30.49840740
O       18.74222760    -3.72486210   -29.25240710
H       18.22322650    -3.80386210   -28.44940760
C       20.30722620    -1.90986220   -28.09940720
O       21.29622650    -1.58186220   -28.72740750
N       20.38022610    -2.60586210   -26.90840720
H       19.49322700    -2.81886220   -26.46840860
C       21.58622740    -3.05186220   -26.33640860
H       22.34022710    -3.08086230   -27.12340740
C       22.01622770    -2.09986210   -25.20040700
H       21.15122600    -1.91886220   -24.56240840
H       22.71622660    -2.54686210   -24.49540710
C       22.48822590    -0.75186220   -25.68240740
H       23.25022700    -0.72786220   -26.46240810
H       21.56822780    -0.25586220   -25.99140740
C       23.07122610     0.06613780   -24.55840680
H       22.41322710    -0.01186220   -23.69340710
H       24.02722740    -0.43486220   -24.40140720
C       23.23722650     1.52213790   -25.01340870
H       23.82322690     1.58013780   -25.93140790
H       22.23922730     1.90013780   -25.23340800
N       23.77222630     2.36513780   -23.94540790
H       23.15522770     2.31213780   -23.14740750
H       24.62622640     1.88413790   -23.70440860
H       23.91922760     3.33213780   -24.19640730
C       21.40222740    -4.50986190   -25.79540820
O       20.38022610    -4.86886220   -25.23840710
N       22.52822690    -5.24086240   -25.91040800
H       23.22822760    -4.74386220   -26.44940760
C       22.62022590    -6.65186210   -25.66240690
H       21.77222630    -6.88186220   -25.01840780
C       22.47022630    -7.44586230   -26.94540790
H       22.32622720    -8.51786230   -26.75940700
H       21.55622670    -7.21686220   -27.50640680
H       23.22322650    -7.23186210   -27.71440700
C       23.91422650    -7.02886200   -24.95540810
O       24.98822590    -6.59386210   -25.36340710
N       23.84922600    -7.87286230   -23.92840770
H       22.94322780    -8.24386220   -23.66940690
C       24.99922750    -8.58986190   -23.33340840
H       25.89222720    -7.98186210   -23.48040770
C       24.77422710    -8.91386220   -21.80440710
H       25.58922770    -9.56286240   -21.48340800
C       24.98222730    -7.66986230   -20.91940690
H       24.20922660    -6.95186230   -21.22040750
H       24.94622610    -8.01486210   -19.87840840
H       25.99922750    -7.27886200   -21.04940800
C       23.40622710    -9.39386180   -21.41840740
H       22.68522640    -8.59286210   -21.62440680
H       23.20922660   -10.24486260   -22.08240700
H       23.36522670    -9.66786190   -20.35740850
C       25.32422640    -9.89386180   -24.13440700
O       24.39622690   -10.64886190   -24.58040810
N       26.58922770   -10.12486170   -24.48740770
H       27.21522710    -9.32786180   -24.47640800
C       27.08522610   -11.43786240   -24.77240750
H       26.40522770   -11.94686220   -25.45540810
H       27.98622700   -11.28686240   -25.36640740
C       27.37122730   -12.29686260   -23.53740690
O       27.10922620   -11.90886210   -22.41140750
N       27.90022660   -13.56586170   -23.69440840
C       28.23822590   -14.21486190   -24.99740790
H       29.23522760   -13.84886170   -25.27440830
H       27.52722740   -13.88886260   -25.76640700
C       28.27222630   -15.73086260   -24.78540800
H       28.82622720   -16.16286280   -25.62740710
H       27.25622750   -16.13786130   -24.86340710
C       28.88522720   -15.89986230   -23.32740780
H       29.98222730   -15.89586260   -23.29740720
H       28.52922630   -16.87786290   -22.98140720
C       28.10822680   -14.59086230   -22.65440750
H       27.14022640   -14.82086180   -22.20840840
C       28.92822650   -14.20386220   -21.49540710
O       28.70322610   -14.80286220   -20.40640830
N       29.88322640   -13.31986240   -21.64640810
H       29.98722650   -13.00886250   -22.60540770
C       30.75222780   -12.79786210   -20.63640790
H       30.82822610   -13.57386210   -19.87340740
C       32.24422840   -12.69986250   -21.11740680
H       32.87922670   -12.39686200   -20.28440860
C       32.73822780   -13.91986180   -21.85740850
H       32.71322630   -14.76786230   -21.16140750
H       32.12022780   -14.07886220   -22.74940680
H       33.79522710   -13.77986240   -22.11540790
O       32.39522550   -11.64986230   -22.04840850
H       33.28322600   -11.68886180   -22.41040800
C       30.34722710   -11.47986220   -20.03640750
O       31.00122640   -10.94886210   -19.24240680
N       29.16522600   -10.97786240   -20.42240720
H       28.70622630   -11.37886240   -21.23140720
C       28.68122670    -9.71786210   -19.93940730
H       27.59722710    -9.77386190   -19.84240720
H       29.10822680    -9.57186220   -18.94740680
C       29.13922690    -8.47286220   -20.80440710
O       28.69122700    -7.32786230   -20.53140830
N       29.89622690    -8.70486260   -21.93640710
H       29.92122650    -9.66986180   -22.24540710
C       30.38022610    -7.61286210   -22.79840850
H       30.80422590    -6.83086200   -22.16840740
C       31.50222780    -8.15286250   -23.74040790
H       31.33922770    -9.14286230   -24.16640850
C       31.91022680    -7.17086220   -24.80240820
H       32.19222640    -6.19686220   -24.38540840
H       32.78722760    -7.45386220   -25.39740750
H       31.03022770    -7.16086200   -25.45740700
C       32.86222840    -8.26286220   -22.94940760
H       32.80822750    -9.21586230   -22.40840720
H       33.76522830    -8.36986260   -23.56340790
H       32.88422780    -7.45486210   -22.20840840
C       29.14622690    -7.02986190   -23.53840830
O       28.28122710    -7.86186220   -23.78140830
N       29.14722630    -5.82186220   -24.03240780
H       29.90722660    -5.17086220   -23.87640760
C       28.07622720    -5.18186240   -24.80440710
H       27.14122770    -5.68086190   -24.55040740
C       27.87422750    -3.67786220   -24.49440770
H       28.78522680    -3.09286210   -24.62140850
C       26.90922740    -3.08186220   -25.54240800
H       26.07422640    -3.73886230   -25.81340790
H       26.39322660    -2.14386220   -25.30240820
H       27.36322590    -2.86786220   -26.51740840
C       27.28922650    -3.41086220   -23.10840800
H       28.05122760    -3.77086210   -22.41540720
H       27.02922630    -2.36386230   -22.95540810
C       26.09222600    -4.18686200   -22.68440820
H       25.27322770    -4.08486220   -23.40640830
H       26.24822620    -5.27286200   -22.66040800
H       25.61322590    -3.86286210   -21.75240710
C       28.36622620    -5.50186200   -26.26540760
O       29.50522610    -5.46186210   -26.70740700
N       27.32022670    -5.81886200   -27.00340840
H       26.40922740    -5.80386210   -26.55940820
C       27.25022700    -5.97486210   -28.42240720
H       28.24622730    -5.93986230   -28.86340710
C       26.54822730    -7.28786230   -28.71740720
H       25.56822780    -7.32686230   -28.24140740
H       26.37522700    -7.22286220   -29.79140850
C       27.26222610    -8.53386210   -28.35740850
H       27.94622610    -8.35386180   -27.52740860
C       26.25622750    -9.59886170   -27.96140860
H       26.76822660   -10.55786230   -27.81840710
H       25.73822590    -9.33786200   -27.03040700
H       25.50322720    -9.67386250   -28.75640680
C       28.02822690    -9.07686230   -29.47840690
H       27.44222640    -9.37886240   -30.35540770
H       28.53322600    -8.22486210   -29.95040700
H       28.76322750    -9.74986170   -29.02140810
C       26.34922600    -4.86886220   -29.05640790
O       25.26822660    -4.59786220   -28.53740690
N       26.67622760    -4.36686230   -30.27640720
H       27.59322740    -4.72386220   -30.51440810
C       25.81522750    -3.68486210   -31.27540780
H       25.31922720    -2.85086230   -30.78040700
C       26.79522710    -3.09486220   -32.32740780
H       27.63322640    -2.63386230   -31.80540850
H       27.18922620    -3.97686220   -32.83340840
O       26.05822750    -2.21986220   -33.20340730
H       25.75222780    -2.71486210   -33.96640780
C       24.76422690    -4.59586240   -31.90340810
O       24.95422740    -5.81086210   -31.91240690
N       23.52422710    -4.09586240   -32.37240600
C       23.02022740    -2.76086210   -32.12340930
H       23.40122600    -2.06286220   -32.87840650
H       23.43122670    -2.39386220   -31.17540740
C       21.50922780    -2.89986210   -32.08340840
H       20.87822720    -2.09386210   -32.48040770
H       21.13022610    -3.19986220   -31.09840770
C       21.20522690    -4.01386210   -33.01740650
H       21.30622670    -3.69386220   -34.06140900
H       20.18022730    -4.37686200   -32.86940770
C       22.41922760    -4.90686230   -32.69240950
H       22.18922620    -5.46686220   -31.78540800
C       22.70722770    -5.94586230   -33.85740660
O       22.37322620    -7.09886220   -33.63240810
N       23.42822650    -5.58086200   -34.91240690
H       23.80922700    -4.64486220   -34.98040770
C       23.85822680    -6.53386210   -35.97740940
H       22.98522760    -7.14986230   -36.19140620
C       24.14522740    -5.74586200   -37.26340870
H       24.32822610    -6.50286200   -38.02640910
H       23.27922630    -5.13686230   -37.51940920
C       25.49322700    -4.94486240   -37.46240620
H       26.27522660    -5.66186240   -37.21340940
H       25.65022660    -4.58586220   -38.48040770
C       25.65222740    -3.62386230   -36.65140910
O       25.32122610    -3.58086230   -35.43640900
O       26.07822610    -2.60786220   -37.22840880
C       24.96422770    -7.48086210   -35.52140810
O       25.00322720    -8.59086230   -36.02740860
N       25.84522630    -7.08686210   -34.56640620
H       25.68922620    -6.14586210   -34.22640610
C       26.89022640    -7.96186210   -34.06640620
H       27.26722720    -8.50986190   -34.93040850
C       27.94322780    -7.09186220   -33.32040790
H       27.41022680    -6.54686210   -32.54240800
H       28.66722680    -7.74586200   -32.83540730
C       28.67622760    -6.20986220   -34.35240940
H       27.98022650    -5.49886230   -34.79740910
H       29.58022690    -5.76486210   -33.93840790
C       29.21822740    -7.10186200   -35.44740680
O       28.98122600    -6.85886240   -36.62940600
O       29.82722660    -8.11786170   -35.05540850
C       26.26922610    -9.01886180   -33.19440840
O       26.82822610   -10.10286240   -33.04940800
N       25.16422650    -8.71186260   -32.51840590
H       24.80922700    -7.76386210   -32.54840850
C       24.44922640    -9.77286240   -31.76240730
H       25.25622750   -10.16486260   -31.14240840
C       23.31422620    -9.16786190   -30.90140720
H       23.67522620    -8.33986190   -30.27840810
H       22.43522640    -8.93186190   -31.51340870
H       22.86622620    -9.93386170   -30.25540730
C       23.90622710   -10.89986230   -32.70740890
O       24.15922740   -12.06886200   -32.46140670
N       23.18322750   -10.54686260   -33.75440600
H       22.96622660    -9.55886170   -33.80540850
C       22.79822730   -11.42086220   -34.87940600
H       22.03022770   -12.17286210   -34.69440840
C       22.08322720   -10.63786220   -35.97940830
H       22.53422740    -9.66286180   -36.20540620
H       22.08522610   -11.23286250   -36.90040590
C       20.64522740   -10.36686230   -35.70640950
C       19.65522770   -11.05786230   -36.44640730
H       19.96422770   -11.74586200   -37.21940610
C       18.30022620   -10.81686210   -36.21140670
H       17.59622760   -11.34486200   -36.83740620
C       17.92422680    -9.89186190   -35.28140640
H       16.89822770    -9.69186210   -35.00840760
C       18.92022710    -9.22386170   -34.52340700
H       18.62822720    -8.44886210   -33.82940670
C       20.29122730    -9.40786170   -34.73340610
H       20.92422680    -8.81086250   -34.09440610
C       23.99222760   -12.18386170   -35.46940610
O       23.85822680   -13.37286190   -35.67940900
N       25.14522740   -11.57686230   -35.66640850
H       25.18222620   -10.57186220   -35.79040910
C       26.34222600   -12.28086190   -36.11540600
H       26.19322780   -12.72786240   -37.09840770
C       27.45622630   -11.20286180   -36.29540630
H       27.08822630   -10.34786220   -36.86240770
H       27.74022670   -10.92886260   -35.27940750
C       28.63922690   -11.83186240   -36.93040850
H       28.99822620   -12.64886190   -36.30540850
H       28.33222770   -12.29986190   -37.86540600
C       29.87022590   -10.93886180   -37.09440610
H       30.02822690   -10.36586190   -36.18040850
H       30.73622700   -11.58286190   -37.25040820
C       29.72222710    -9.98986240   -38.23340610
H       30.09922600   -10.37886240   -39.17840960
H       28.69722750    -9.68786240   -38.44840620
N       30.42422680    -8.73986240   -37.92340850
H       30.49822620    -8.11886220   -38.71540830
H       29.92322730    -8.27886200   -37.17740630
H       31.36022760    -8.88386250   -37.57240680
C       26.74522590   -13.35986230   -35.15840910
O       27.11922650   -14.42586230   -35.51040650
N       26.73522760   -13.05086230   -33.90140910
H       26.54422760   -12.07886220   -33.69340900
C       27.34022710   -13.90986250   -32.84140780
H       28.29622650   -14.19686220   -33.27940750
C       27.66322710   -13.02186200   -31.62040710
H       28.08622740   -12.09686180   -32.01440810
H       26.70122720   -12.78386210   -31.16740800
C       28.60222630   -13.75586220   -30.58840750
H       28.02522660   -14.57886220   -30.16740800
C       29.90922740   -14.42886260   -31.10640720
H       30.48622700   -14.88186260   -30.29040720
H       29.68522640   -15.27586170   -31.76640700
H       30.42122650   -13.60886190   -31.62440680
C       28.93022730   -12.79086210   -29.40440750
H       29.33822630   -11.82086180   -29.71440700
H       28.01822660   -12.65386200   -28.81040760
H       29.69222640   -13.22886180   -28.74840740
C       26.43122670   -15.09186170   -32.51340870
O       26.87022590   -16.15486150   -32.12340930
N       25.17422680   -14.94786260   -32.80940630
H       24.87922670   -14.01286220   -33.06540680
C       24.24022670   -16.05586240   -32.78840640
H       24.33222770   -16.69986150   -31.91440770
C       22.85922620   -15.33286190   -32.45440670
H       22.94822690   -14.62986180   -31.61640740
H       22.68422700   -14.76486210   -33.37640760
H       22.02122690   -16.01786230   -32.27840810
C       24.15522770   -16.96586230   -34.07640840
O       23.49822620   -17.97186280   -34.03740690
N       24.75222780   -16.51486210   -35.21040730
H       25.34022710   -15.68986230   -35.21240620
C       24.40622710   -17.18386270   -36.49340820
H       24.87722780   -16.55286220   -37.24740600
H       24.85622600   -18.17586140   -36.53540800
C       22.90922740   -17.10286140   -36.77840810
O       22.47022630   -18.04786300   -37.43440630
N       22.19122700   -16.01486210   -36.44140620
H       22.72722630   -15.24986170   -36.04840850
C       20.79522710   -15.71586230   -36.92840960
H       20.19722750   -16.62786290   -36.95040890
C       19.96122740   -14.75086210   -36.04640960
H       20.48622700   -13.79586220   -36.05340960
C       18.53522680   -14.52586170   -36.56940840
H       18.04922680   -13.77886200   -35.93040850
H       18.65022660   -14.01386260   -37.53340910
H       18.09922600   -15.51586250   -36.75040820
C       19.86922650   -15.40486240   -34.66640850
H       19.33522610   -16.35886190   -34.57140730
H       20.86722760   -15.52786250   -34.22640610
H       19.28822710   -14.79586220   -33.96240620
C       20.84122660   -15.18286230   -38.39340590
O       20.97722630   -13.98286250   -38.52140810
N       20.44422720   -15.99586200   -39.39240650
H       20.07922740   -16.88586240   -39.07740780
C       20.76822660   -15.65686230   -40.81440730
H       21.69822690   -15.08786200   -40.82640840
C       21.07022670   -16.99686240   -41.52540590
H       20.31322670   -17.76386260   -41.36440660
H       21.28922650   -16.76386260   -42.56740950
C       22.33922770   -17.67786220   -40.98540880
H       22.31922720   -17.67786220   -39.89540860
H       22.27722740   -18.67386250   -41.42440800
C       23.57122610   -16.96486280   -41.48140720
O       23.88322640   -15.78086190   -41.19040680
O       24.28422740   -17.62486270   -42.31240840
C       19.65622710   -14.87686250   -41.41940690
O       18.48522760   -15.24286170   -41.28340910
N       19.96822740   -13.86386200   -42.24940870
H       20.96022610   -13.81186200   -42.44740680
C       18.96222690   -13.13086220   -43.07740780
H       19.33122630   -13.15686230   -44.10240940
H       17.97622680   -13.59486200   -43.05340960
C       18.85922620   -11.62286190   -42.70740890
O       18.23722650   -10.89786240   -43.45740890
N       19.42922590   -11.08186240   -41.56340790
H       19.74422650   -11.63286210   -40.77440640
C       19.24822620    -9.68586250   -41.09940720
H       19.99722670    -9.29586220   -40.41040800
H       19.29522710    -9.08086200   -42.00540920
C       17.84722710    -9.49186230   -40.43640900
O       17.05122760   -10.39786240   -40.44840620
N       17.65822600    -8.31386180   -39.77040860
H       18.44922640    -7.68186240   -39.74740600
C       16.55522730    -8.02286240   -38.86440660
H       16.56522750    -8.65986250   -37.97940830
C       16.72622680    -6.57186220   -38.37340930
H       16.42822650    -5.86986210   -39.16240690
H       15.99722670    -6.34886220   -37.58440780
C       18.07822610    -6.25786210   -37.85740660
C       18.60222630    -6.66986230   -36.57440950
H       18.07522770    -7.34286210   -35.91540910
C       19.79222680    -6.08286240   -36.09840770
H       20.23422620    -6.45186230   -35.18540950
C       20.46522710    -5.10986230   -36.88040920
H       21.40422630    -4.66586210   -36.58540730
C       19.93622590    -4.63986210   -38.10940930
H       20.45022770    -3.95986220   -38.77240750
C       18.76022720    -5.22486210   -38.51440810
H       18.36022760    -4.88986210   -39.45940780
C       15.16122720    -8.16286180   -39.44740680
O       14.82922650    -7.78186230   -40.57440950
N       14.25222680    -8.50886250   -38.50540920
H       14.51622680    -8.52386190   -37.52740860
C       12.87322710    -8.69286250   -38.97740940
H       12.95722680    -9.26386260   -39.90140910
C       12.10622690    -9.46986200   -37.84840770
H       12.32122710    -8.96386240   -36.89840700
H       11.03022670    -9.49686240   -38.05940630
C       12.70022680   -10.88886260   -37.61140820
C       12.18622680   -11.87986180   -38.44840620
H       11.54422660   -11.51686190   -39.23740770
C       12.44322680   -13.24386220   -38.28140640
H       12.00822640   -13.97086240   -38.95140840
C       13.36922650   -13.62086200   -37.25440600
H       13.76722720   -14.59986210   -37.03040700
C       13.92822650   -12.57486250   -36.48340610
H       14.77422710   -12.73986240   -35.83240890
C       13.58722690   -11.22886180   -36.62540820
H       14.18822670   -10.47486210   -36.13740920
C       12.16422650    -7.37886240   -39.12940600
O       12.08722690    -6.59986210   -38.22140880
N       11.48622700    -7.25386240   -40.24740600
H       11.76322650    -7.73986200   -41.09240720
C       10.33422660    -6.36186220   -40.29540630
H       10.49922660    -5.48686220   -39.66740800
C       10.18122670    -5.86686230   -41.74940870
H       10.30022720    -6.75486230   -42.37140660
H        9.22922710    -5.39386220   -41.99240880
C       11.20422650    -4.74886230   -42.16740800
H       12.24422650    -4.95586200   -41.91440580
H       11.13322640    -4.59586240   -43.24440770
C       10.84722710    -3.42686220   -41.53340910
O       10.10722640    -2.64686230   -42.17540740
O       11.13822650    -3.20686220   -40.35840610
C        9.12422660    -7.08386230   -39.80340960
O        8.75822640    -8.10586260   -40.34940720
N        8.48622700    -6.51586200   -38.73640820
H        8.76422690    -5.68586210   -38.22540660
C        7.34522680    -7.28586200   -38.11340710
H        7.67522670    -8.29986190   -37.88540650
C        7.16322660    -6.55886220   -36.71940610
H        7.02322670    -5.48686220   -36.85740660
H        6.31222680    -6.94686220   -36.16040800
C        8.39022640    -6.69486240   -35.74740600
H        9.31222720    -6.24986220   -36.12040710
C        8.05522730    -5.99386220   -34.39040760
H        8.85422710    -6.16286230   -33.65740590
H        7.83822680    -4.91986230   -34.43540950
H        7.09022670    -6.37286230   -34.03040700
C        8.71522710    -8.12986180   -35.42340850
H        9.39422700    -8.18486210   -34.56340790
H        7.83222680    -8.75686260   -35.24540710
H        9.18422700    -8.60786250   -36.29240800
C        6.09022670    -7.22786240   -38.94740680
O        5.66322660    -6.17186210   -39.39740750
N        5.32722660    -8.32486250   -39.04940800
H        5.70422700    -9.14886190   -38.59740830
C        4.01822660    -8.44986250   -39.68740840
H        4.14622690    -7.85386230   -40.59140780
C        3.80222680    -9.89886190   -40.02840810
H        3.85522680   -10.43686200   -39.08240890
H        2.83022690   -10.17986200   -40.43340680
C        4.75722690   -10.51286220   -41.11540600
H        5.79522710   -10.18486210   -41.05440900
H        4.84822700   -11.59886170   -41.09940720
C        4.37622690   -10.02586170   -42.43640900
O        4.86822700    -9.03886220   -42.97640610
N        3.42722680   -10.65486240   -43.10940930
H        3.05322690   -10.14086250   -43.89740750
H        2.94022680   -11.46986200   -42.75740810
C        2.89822670    -7.95786240   -38.82340620
O        3.03422690    -7.62786200   -37.66040800
N        1.63322690    -7.90486190   -39.34840770
C        1.21622680    -8.22886180   -40.73840710
H        1.03822680    -9.30786230   -40.82840730
H        1.99822690    -7.96986200   -41.46340940
C       -0.09877320    -7.45486210   -40.94640730
H       -0.76277320    -7.96286200   -41.65740590
H        0.13422680    -6.46786210   -41.36340710
C       -0.65977320    -7.45586200   -39.57640840
H       -1.35277320    -8.27886200   -39.36240770
H       -1.22777320    -6.54486230   -39.35040660
C        0.45922680    -7.39986230   -38.60340880
H        0.74922680    -6.36186220   -38.43440630
C        0.23322680    -8.19486240   -37.27640910
O        0.34322680    -9.40486240   -37.21940610
N       -0.02475558    -7.46587749   -36.17985378
H       -0.12074929    -6.46419539   -36.30690667
C       -0.06146964    -7.96169750   -34.78113962
H       -0.24592957    -7.08667712   -34.15550390
C       -1.28941765    -8.89068265   -34.59110240
H       -2.14817268    -8.38574012   -35.03011680
H       -1.14639968    -9.82229717   -35.14073229
C       -1.66248833    -9.20703009   -33.12825914
H       -1.22594768    -8.45463821   -32.47547356
H       -2.74551321    -9.12836501   -33.02511523
C       -1.25068067   -10.61901667   -32.66989866
H       -2.00946966   -11.32758037   -33.00506521
H       -0.29722851   -10.89874716   -33.12015212
C       -1.11397554   -10.68103378   -31.14132923
H       -0.19077973   -10.17297306   -30.85295254
H       -1.94371301   -10.14316599   -30.67769148
N       -1.10315596   -12.07270957   -30.63604981
H       -0.75238787   -12.12532158   -29.67509384
H       -2.04381094   -12.45529727   -30.60557711
H       -0.51891531   -12.69563237   -31.18543563
C        1.26409887    -8.54006838   -34.22880941
O        1.34610626    -8.78599149   -33.03847161
N        2.32722690    -8.71286200   -35.02740860
H        2.15822670    -8.61386200   -36.02140810
C        3.50722690    -9.46386240   -34.56440730
H        3.17222690   -10.42286210   -34.16840740
C        4.39722680    -9.70586200   -35.81440730
H        3.84422680    -9.99686240   -36.70740890
H        4.98122690    -8.82586190   -36.08540730
C        5.34222700   -10.91886230   -35.54640960
H        6.22922710   -10.51186180   -35.06140900
H        5.00922680   -11.71986200   -34.88740920
C        5.70522690   -11.48986240   -36.94740680
O        5.45722680   -12.68086240   -37.18040850
O        6.25322680   -10.70186230   -37.73640820
C        4.26922700    -8.74786190   -33.55640790
O        4.94922690    -9.37786200   -32.75140760
N        4.24022670    -7.40086220   -33.49140930
H        3.52222680    -6.91586210   -34.01540760
C        4.98322680    -6.63886210   -32.44640730
H        6.01622680    -6.95286230   -32.29740910
H        4.94222690    -5.58586220   -32.72240830
C        4.18722680    -6.82886220   -31.16940690
O        4.78122660    -7.01886220   -30.11840820
N        2.84572913    -6.81820643   -31.21257625
H        2.38773120    -6.62752334   -32.10029990
C        1.98923738    -7.02392674   -30.03558975
H        2.31873833    -6.33675756   -29.26460240
C        0.54431852    -6.65377453   -30.41717460
H        0.54425851    -5.68967237   -30.92854752
H        0.17821945    -7.40038288   -31.11685784
C       -0.43029679    -6.57579964   -29.22864348
H       -0.39094454    -7.50592038   -28.66460805
C       -0.10293683    -5.40136731   -28.30444074
H       -0.84369470    -5.34964599   -27.50086032
H        0.87622258    -5.52780196   -27.83260837
H       -0.11474879    -4.44984691   -28.84878944
C       -1.85359513    -6.37197792   -29.74807478
H       -2.13252425    -7.19027871   -30.41890180
H       -2.56193881    -6.37577323   -28.90904966
H       -1.95056340    -5.42357984   -30.28773801
C        2.12029731    -8.44429888   -29.44913618
O        2.29420011    -8.60482949   -28.25466629
N        2.18222690    -9.45886230   -30.31240840
H        2.22922680    -9.22886180   -31.29840850
C        2.61422680   -10.78386210   -30.01540760
H        1.90122690   -11.21986200   -29.31440730
C        2.61622690   -11.53486250   -31.34740830
H        2.76322670   -12.57686230   -31.03840830
H        1.62222680   -11.42686180   -31.79940800
H        3.47622680   -11.36786170   -32.00840760
C        3.92922690   -11.02186200   -29.27840810
O        4.12122680   -11.81386180   -28.36840820
N        4.94822690   -10.18086240   -29.54640770
H        4.76322700    -9.53886220   -30.30840680
C        6.22122670   -10.08386230   -28.80140690
H        6.64522700   -11.08186240   -28.68940730
C        7.25422670    -9.29186250   -29.60740850
H        6.71222690    -8.49086190   -30.11040690
H        8.01622680    -8.83186240   -28.97640800
C        7.99322700   -10.00786210   -30.73640820
H        7.33222680   -10.70186230   -31.25540730
C        8.59522720    -9.10986230   -31.80440710
H        9.21622660    -8.34486200   -31.32240680
H        9.09222700    -9.64486220   -32.62340930
H        7.72322700    -8.59186170   -32.22240830
C        9.10722640   -10.86986260   -30.13840870
H        9.47622680   -11.50286200   -30.95540810
H        9.88122650   -10.16886230   -29.80240820
H        8.74722670   -11.53186230   -29.34140780
C        6.09322690    -9.57686230   -27.41140750
O        6.74622680   -10.00086210   -26.48040770
N        5.22661988    -8.57265204   -27.19927346
H        4.68154607    -8.24473615   -27.99211509
C        5.25917377    -7.72521847   -25.97744286
H        6.15082954    -7.98201101   -25.41326983
C        5.40878393    -6.22873856   -26.32243038
H        5.63401005    -5.69050364   -25.40094658
C        6.57164268    -5.99277433   -27.28999969
H        7.49113710    -6.43526468   -26.89009409
H        6.38058772    -6.44142343   -28.26961155
H        6.71800191    -4.91787957   -27.44349499
C        4.15234507    -5.60105623   -26.93212887
H        4.31941213    -4.53939412   -27.15054567
H        3.89199509    -6.10647750   -27.86392782
H        3.29730224    -5.66824827   -26.25075062
C        4.10601192    -7.91496884   -24.98908284
O        4.25828751    -7.58807245   -23.82678166
N        2.94774694    -8.39823661   -25.43456947
H        2.86710043    -8.62661039   -26.42329831
C        1.71250845    -8.36931500   -24.64999667
H        1.73764377    -7.49203500   -24.00431364
C        0.55222208    -8.18334305   -25.64571861
H        0.85770258    -7.38249799   -26.34627737
H        0.45642982    -9.09421286   -26.27012118
C       -0.85609734    -7.78972704   -25.18816872
O       -1.64888888    -7.43627308   -26.09454764
N       -1.19928976    -7.87832426   -23.88928461
H       -2.06905249    -7.36883404   -23.57861967
H       -0.43911114    -7.82069212   -23.17646746
C        1.56107172    -9.61906359   -23.75827729
O        1.04813585   -10.62579990   -24.21877838
N        2.03314100    -9.58753296   -22.50244336
H        2.45540858    -8.72065088   -22.18188343
C        1.79890916   -10.66013746   -21.51649809
H        0.77362396   -10.57236941   -21.16314391
H        1.88026257   -11.62636588   -21.99925420
C        2.70948305   -10.69336954   -20.27973478
O        3.47862335    -9.78824579   -20.02211275
N        2.59113091   -11.75725972   -19.48243704
H        2.06162951   -12.55349540   -19.82878986
C        3.08022846   -11.88936019   -18.08810499
H        3.11926558   -10.89863231   -17.63491741
C        2.08173484   -12.74637892   -17.28771675
H        2.45862029   -12.90294467   -16.27927363
C        0.70580437   -12.09932317   -17.19053784
H        0.07098047   -12.66826209   -16.50312151
H        0.78833800   -11.07229520   -16.81523814
H        0.21465202   -12.07799966   -18.16990169
O        1.90529811   -13.98818971   -17.92227320
H        1.26998981   -14.51714572   -17.38261645
C        4.49106521   -12.48831484   -17.94579982
O        4.88814226   -12.89970839   -16.86368075
N        5.24322700   -12.55286220   -19.04740720
H        4.86222700   -12.02186200   -19.82140730
C        6.46922680   -13.36286260   -19.21440700
H        6.11822700   -14.36886220   -18.98140720
C        6.95222660   -13.21886250   -20.72140690
H        7.20922660   -12.22586250   -21.10940740
H        7.90522670   -13.74386220   -20.86440850
H        6.15422680   -13.51586250   -21.41340830
C        7.60522700   -12.94086170   -18.26540760
O        8.33122730   -13.81286240   -17.83840750
N        7.66722680   -11.66486260   -17.87740710
H        6.97622680   -10.98486230   -18.17240720
C        8.83222680   -11.18686200   -17.04040720
H        9.61122700   -11.87686250   -17.36540790
C        9.23922730    -9.66586210   -17.31040760
H        8.64622690    -9.01686190   -16.66540720
C       10.71822640    -9.45286180   -16.93840790
H       11.04222680    -8.40586190   -16.98040770
H       10.88222690    -9.78986260   -15.90740780
H       11.39322660    -9.89386180   -17.68340680
C        9.13222690    -9.17486190   -18.76840780
H        8.06422710    -9.15986250   -19.01640700
H        9.60422710    -8.19486240   -18.91140750
H        9.62722680    -9.90286250   -19.42340850
C        8.60422710   -11.42786220   -15.56540780
O        9.43722720   -12.03686240   -14.93340780
N        7.41222670   -11.03386210   -15.16440770
H        6.90722700   -10.42586230   -15.79840760
C        6.92922690   -11.28486250   -13.82040790
H        7.52922680   -10.70586200   -13.11740780
H        5.91522690   -10.92986200   -13.63940810
C        6.98022700   -12.80686190   -13.48340800
O        7.68822670   -13.27986240   -12.55340770
N        6.08322670   -13.58686260   -14.17340760
H        5.47822670   -13.23086260   -14.90440750
C        6.10022690   -15.04086210   -14.08640770
H        5.76522680   -15.37786200   -13.10540770
C        5.05722670   -15.70786190   -15.02740760
H        5.00422670   -16.77886200   -14.83240800
H        4.02322670   -15.45986180   -14.78940770
O        5.34722660   -15.45586200   -16.40740780
H        5.15022660   -14.52886200   -16.56140710
C        7.42422680   -15.73186210   -14.27340790
O        7.73422670   -16.75586130   -13.64040760
N        8.25922680   -15.28986260   -15.21540740
H        8.05722710   -14.53186230   -15.85640810
C        9.52222730   -15.98886200   -15.58040810
H        9.35222720   -17.05686190   -15.71640780
H        9.91322710   -15.55986210   -16.50340840
C       10.52622700   -15.73886200   -14.45840740
O       11.03922650   -16.69986150   -13.91240790
N       10.68822670   -14.48386190   -14.01140790
H       10.16722680   -13.69886210   -14.38440800
C       11.44122700   -14.21486190   -12.82140730
H       12.47522640   -14.49986170   -13.01640800
C       11.61722660   -12.69186210   -12.60540770
H       11.89522650   -12.18386170   -13.52840810
H       10.62722680   -12.31386180   -12.35040760
C       12.55222700   -12.30686190   -11.56540780
H       12.41122720   -12.96686170   -10.71040730
H       13.56922720   -12.54886250   -11.87440780
S       12.34122660   -10.57986260   -11.01140790
C       14.16622640   -10.22186180   -10.76440810
H       14.74622730   -10.46286200   -11.66240790
H       14.36622710    -9.16386220   -10.55340770
H       14.53522680   -10.91386220    -9.99840740
C       10.89622690   -14.89686200   -11.56740760
O       11.76222710   -15.41486260   -10.83640770
N        9.61822700   -15.07886220   -11.32240770
H        9.00622650   -14.54686260   -11.92840770
C        9.02422710   -15.76586250   -10.15840820
H        9.46622660   -15.33186240    -9.26240730
C        7.50922680   -15.61686230   -10.30140780
H        6.95822670   -16.11586190    -9.49440770
H        7.28322700   -14.54586220   -10.23840810
H        7.06122680   -15.90986250   -11.25940800
C        9.38522720   -17.32386210   -10.06540780
O        9.28722670   -17.98686220    -9.00240800
N        9.73322680   -17.88986210   -11.23040770
H        9.57522680   -17.28786280   -12.03040790
C       10.08322720   -19.30286220   -11.53040790
H        9.45222660   -19.91486170   -10.88640790
C       10.01922700   -19.63286210   -13.02240750
H       10.85522650   -19.10086250   -13.47640800
H       10.27322670   -20.66886140   -13.24240780
O        8.80922700   -19.40886310   -13.74840740
H        8.72522640   -18.46786310   -13.91340730
C       11.51722720   -19.67886160   -11.03040790
O       11.63922690   -20.71286200   -10.36040780
N       12.55222700   -18.81586270   -11.29540730
H       12.25122640   -17.94286160   -11.71240810
C       13.86022660   -18.92786220   -10.61440750
H       14.26422690   -19.93986130   -10.61340810
C       14.83522700   -18.04886250   -11.30440810
H       15.82522680   -18.11486240   -10.85240750
H       14.86522670   -18.55886270   -12.26740740
C       14.36022660   -16.60186200   -11.40840820
H       13.37922670   -16.56286240   -11.88140770
H       14.33722690   -16.09186170   -10.44540790
S       15.42222690   -15.58786200   -12.50240800
C       16.96722600   -15.85686210   -11.53140740
H       17.54922680   -14.93286230   -11.63840770
H       16.68122670   -16.05986210   -10.49240780
H       17.66222760   -16.68286130   -11.73140810
C       13.75522710   -18.61486240    -9.09540750
O       14.48422720   -19.22286220    -8.30840780
N       12.84622670   -17.75286290    -8.65940760
H       12.31322670   -17.27286150    -9.37440780
C       12.72422700   -17.42086220    -7.24540760
H       13.69522670   -17.25386240    -6.77940750
C       11.88822650   -16.12186240    -7.08140750
H       10.89022640   -16.24786190    -7.50240760
C       11.68222710   -15.81986240    -5.58140750
H       11.13422680   -16.67586140    -5.16740750
H       12.63322640   -15.65486240    -5.06040760
H       11.05222700   -14.92286210    -5.54540780
C       12.72222710   -14.97086240    -7.70540760
H       13.77722640   -15.00486180    -7.40340760
H       12.75522710   -15.03386210    -8.79940800
H       12.20422650   -14.01186180    -7.58140750
C       12.07522680   -18.69386290    -6.45240780
O       12.58722690   -19.11186220    -5.41240790
N       11.02522660   -19.28586200    -6.96840760
H       10.57222650   -18.75086210    -7.70040750
C       10.31122680   -20.41586300    -6.29640770
H       10.39022640   -20.30286220    -5.21540780
C        8.84422680   -20.55586240    -6.81540780
H        8.84222700   -20.56086160    -7.90540790
H        8.45222660   -21.52086260    -6.49240780
C        7.85722680   -19.49386220    -6.35140750
H        8.24022670   -18.52586170    -6.67440750
C        6.54122690   -19.58086200    -7.10840750
H        6.10822680   -20.58686260    -7.05040790
H        5.77822690   -18.89686200    -6.71740770
H        6.83722690   -19.37486270    -8.14440730
C        7.61422680   -19.56486130    -4.84040780
H        6.92622660   -20.36786270    -4.54740760
H        8.43522640   -19.76786230    -4.14240790
H        7.33122680   -18.54986190    -4.53340770
C       11.03322700   -21.70486260    -6.41040750
O       11.01022720   -22.43986130    -5.46140770
N       11.72022720   -22.00686260    -7.49640750
H       11.78422640   -21.31486130    -8.23440740
C       12.62422660   -23.13586240    -7.51240780
H       11.92622660   -23.97186280    -7.46940760
C       13.30122660   -23.28486250    -8.84740730
H       12.55522730   -23.50486180    -9.62140750
H       13.74222660   -22.33786200    -9.18240740
C       14.45122720   -24.35386280    -8.89740750
C       15.81622700   -23.97586250    -8.63040730
H       16.03322600   -22.93386270    -8.45040800
C       16.84822650   -24.89486120    -8.79940800
H       17.86422730   -24.62986180    -8.54640770
C       16.54922680   -26.21086310    -9.16240790
H       17.37722780   -26.89986230    -9.24240780
C       15.24922660   -26.61486240    -9.37940790
H       15.03322700   -27.58386230    -9.80340770
C       14.16322710   -25.68286130    -9.30540750
H       13.16522690   -25.96886250    -9.60340790
C       13.60022640   -23.16386220    -6.36940770
O       13.80622670   -24.15286250    -5.69740770
N       14.33722690   -22.05386160    -6.12140750
H       14.15522670   -21.17786220    -6.59440760
C       15.14322660   -21.88886260    -4.87840750
H       15.72422700   -22.77986150    -4.64040760
C       16.05622670   -20.67486190    -5.02440790
H       15.54222680   -19.76686290    -5.33940790
H       16.55222700   -20.48386190    -4.07240770
C       17.26422690   -20.92186160    -6.02240750
H       17.67622760   -21.92186160    -5.89040760
H       16.86822700   -20.95586200    -7.03740790
C       18.36022760   -19.87386130    -5.89640760
O       18.05722620   -18.67486190    -6.07540750
O       19.54622650   -20.20886230    -5.61440750
C       14.24222660   -21.79286190    -3.56140780
O       14.63222690   -22.43786240    -2.67440770
N       13.05122660   -21.05986210    -3.51740770
H       12.71922680   -20.64286230    -4.37940790
C       12.35022640   -21.01986120    -2.24940780
H       13.04322720   -20.70886230    -1.46740770
C       11.29122640   -19.89186290    -2.25740770
H       10.66722680   -20.00386240    -3.15240760
H       10.78122710   -19.84786220    -1.28740780
H       11.73622700   -18.88886260    -2.23640780
C       11.84422680   -22.36186220    -1.69240770
O       11.75822640   -22.43786240    -0.47340770
N       11.58922670   -23.35186200    -2.57840780
H       11.72922710   -22.97886280    -3.51040770
C       11.24922660   -24.75786210    -2.29440760
H       10.46822640   -24.87486270    -1.54340770
C       10.78422640   -25.43986130    -3.55040760
H       11.38722710   -25.07386210    -4.38240770
H       10.85222720   -26.52486230    -3.46940780
C        9.36522670   -25.17286300    -3.91140770
O        8.44522670   -25.90386200    -3.47840760
N        9.11822700   -24.19586180    -4.79140760
H        8.15622710   -23.89886280    -4.90240760
H        9.77322670   -23.49986270    -5.12440780
C       12.48522660   -25.47786140    -1.63240770
O       12.32722660   -26.10986140    -0.58640770
N       13.64522650   -25.19586180    -2.17240760
H       13.72422700   -24.67586140    -3.03840780
C       14.87722680   -25.74686240    -1.73840770
H       14.62622640   -26.79286190    -1.56440770
C       15.96222690   -25.72786140    -2.82940770
H       16.06922720   -24.71286200    -3.21240780
C       17.34522630   -26.14786150    -2.33840780
H       18.05922700   -25.88886260    -3.13040780
H       17.83122630   -25.66486170    -1.48140780
H       17.45322610   -27.22786140    -2.18040780
C       15.67622660   -26.68386270    -3.98040770
H       15.77122690   -27.70786290    -3.61840770
H       14.65422730   -26.51786230    -4.32140780
C       16.49622730   -26.63286210    -5.30340770
H       17.56222720   -26.73586270    -5.06240750
H       16.11122700   -27.42086220    -5.96240760
H       16.25322720   -25.75086210    -5.90740780
C       15.32022670   -25.09086230    -0.43440770
O       15.70822720   -25.73786160     0.47759230
N       15.23922730   -23.77086260    -0.21740770
H       14.91822720   -23.18186190    -0.97540770
C       15.60322670   -23.13086130     1.13459230
H       16.56122590   -23.54286190     1.45359230
C       15.86222650   -21.60186200     0.98059230
H       14.94022660   -21.13986210     0.62759230
H       16.04422760   -21.20586200     1.97959230
C       17.01622770   -21.35986140     0.06359230
H       17.14622690   -22.11486240    -0.71140770
C       17.01622770   -19.99986270    -0.70440770
H       16.71922680   -19.13886260    -0.09240770
H       17.97422600   -19.73786160    -1.17040780
H       16.31922720   -20.04486270    -1.55040780
C       18.21622660   -21.30486300     0.95659230
H       18.12722780   -20.39486120     1.56259230
H       18.27222630   -22.15086170     1.65159230
H       19.19722750   -21.30186270     0.46559230
C       14.58622650   -23.42486190     2.23959230
O       14.96422670   -23.40686230     3.39759230
N       13.33322720   -23.67586140     1.86959230
H       12.95722680   -23.46686170     0.95259230
C       12.34622670   -24.26286130     2.81559230
H       12.30622670   -23.74386220     3.77459240
C       10.98522660   -24.27486230     2.10959220
H       10.17022710   -24.41286280     2.83159230
H       10.71322730   -23.26886180     1.76559230
H       10.90422730   -24.99686240     1.28859230
C       12.74122710   -25.58486180     3.35659220
O       12.82322690   -25.79086300     4.55759240
N       13.16822720   -26.49486160     2.42759230
H       13.03622720   -26.30486300     1.44159230
C       13.65322690   -27.83386230     2.91159220
H       12.90022660   -28.29386140     3.55159240
C       13.92822650   -28.79286190     1.79559230
H       14.65722660   -28.32286260     1.13559230
C       14.51922700   -30.11386300     2.15659240
H       13.79622650   -30.51486210     2.87759230
H       14.55322650   -30.86386300     1.35659230
H       15.49222660   -30.06586270     2.66059230
C       12.60422710   -29.11086270     1.13159230
H       12.75122640   -29.92186160     0.40759230
H       11.82222650   -29.31686210     1.87259230
H       12.29922680   -28.20586200     0.59059230
C       14.99922660   -27.66786190     3.71959230
O       15.27722640   -28.26486210     4.77459240
N       15.87322710   -26.70686150     3.27959230
H       15.60422710   -26.23686220     2.42359230
C       17.00322720   -26.26286130     4.11559250
H       17.68822670   -27.10886190     4.16659210
C       17.78322600   -25.20686150     3.34359220
H       17.97822760   -25.56386180     2.33259220
H       17.17822650   -24.30086140     3.37259220
C       19.15922740   -24.75486180     3.94959240
H       19.03322600   -24.26686290     4.91659210
C       19.96522710   -26.02086260     4.38059230
H       20.97222710   -25.76386260     4.73359250
H       19.52922630   -26.63986210     5.17459250
H       19.94122700   -26.61886220     3.46259240
C       20.04022600   -23.79786300     3.15559220
H       21.07522770   -23.82086180     3.51859240
H       19.97422600   -24.10786250     2.10559230
H       19.64522740   -22.78186230     3.28359220
C       16.58822630   -25.80386160     5.48259210
O       17.21522710   -26.17486190     6.46459250
N       15.45722680   -25.04186250     5.56759210
H       14.86422730   -24.74486160     4.80159240
C       15.01022720   -24.60186200     6.82959220
H       15.91822720   -24.30286220     7.35259250
C       14.02922730   -23.38586240     6.73459240
H       13.92122650   -23.07286260     7.78059240
H       14.42922690   -22.48386190     6.25559230
H       13.09522720   -23.66886140     6.23459240
C       14.48222640   -25.64386180     7.74059250
O       14.79222680   -25.67886160     8.89659210
N       13.81822680   -26.68386270     7.20659210
H       13.32622720   -26.48386190     6.34359220
C       13.46722700   -27.86086270     7.97859240
H       12.94022660   -27.53186230     8.87359240
C       12.54422660   -28.62286190     7.06159210
H       13.00022700   -28.67186160     6.07359220
H       12.38722710   -29.65286250     7.38159230
C       11.17822650   -28.16586300     6.75159220
H       10.59622670   -28.30586240     7.66259240
H       11.10722640   -27.08786200     6.60759210
C       10.42022710   -28.89286230     5.59059240
O       10.57322690   -28.40486150     4.42259220
O        9.66722680   -29.89286230     5.77459240
C       14.63422680   -28.73686220     8.47359280
O       14.63222690   -29.10086250     9.65359210
N       15.58122730   -29.01686290     7.58859210
H       15.44822690   -28.52586170     6.71259210
C       16.90622710   -29.62186240     7.91659210
H       16.69622610   -30.56786160     8.41459270
C       17.73022650   -29.84086230     6.63259220
H       17.50422670   -28.96986200     6.01759240
C       19.27922630   -30.13486290     6.85459230
H       19.70422740   -30.43086240     5.88759230
H       19.83222770   -29.23386190     7.14759210
H       19.49022670   -31.00486180     7.48859210
C       17.08822630   -31.05686190     5.96659230
H       17.06922720   -31.96086310     6.58859210
H       16.08322720   -30.73886300     5.66059210
H       17.46122740   -31.24686240     4.95259240
C       17.65422630   -28.82786180     8.97759250
O       18.10622600   -29.43686290     9.97859190
N       17.76222610   -27.53386310     8.84159180
H       17.36022760   -27.10486220     8.01659200
C       18.42422680   -26.73486140     9.85659220
H       19.40922740   -27.17786220    10.00059220
C       18.67922590   -25.29286190     9.37859250
H       17.85722730   -24.87786290     8.79459190
H       18.76622770   -24.69186210    10.28359220
C       19.94822690   -25.15486150     8.55859180
H       20.81422620   -25.51186180     9.11659240
H       19.90422630   -25.81186290     7.68959240
S       20.49522590   -23.52786250     7.97359230
C       18.85322760   -22.75486180     7.28959230
H       18.53622630   -22.01886180     8.03859230
H       18.94122700   -22.18886180     6.35359240
H       18.10722730   -23.54686160     7.14959240
C       17.69922640   -26.81686210    11.19059180
O       18.33822630   -26.73086170    12.21259210
N       16.40322690   -26.86186220    11.26459220
H       15.91822720   -26.84686280    10.37559220
C       15.60922720   -26.91586300    12.57659240
H       15.95822720   -26.12186240    13.23559190
C       14.11422730   -26.72086140    12.37159250
H       13.96122650   -25.67486190    12.10459230
H       13.82022670   -27.24986270    11.46459200
O       13.30522730   -26.98786160    13.49159240
H       13.28022670   -27.92886160    13.67759230
C       15.77022650   -28.27686310    13.32459260
O       15.77822690   -28.40086170    14.53159240
N       15.85422710   -29.27486230    12.46059230
H       16.02422710   -28.99586300    11.50159260
C       16.17522620   -30.66386220    12.80059240
H       15.56622700   -31.02486230    13.62959190
C       15.86022660   -31.50086210    11.56059270
H       16.59922600   -31.32586290    10.76859190
H       15.78522680   -32.57386400    11.77459240
H       14.95322700   -31.15086170    11.05359270
C       17.64522740   -30.72186280    13.34259220
O       17.78022770   -30.97786140    14.49059200
N       18.66922760   -30.39786150    12.50659280
H       18.36422730   -30.02686310    11.61459260
C       20.12122730   -30.31086160    12.84659190
H       20.37522700   -31.31186290    13.19559190
C       21.00122640   -29.98886300    11.64459230
H       20.67722700   -29.00686260    11.29959200
C       22.41822620   -29.71286200    12.23459240
H       22.56022640   -28.83886150    12.88259220
H       22.95422740   -30.51186180    12.76159190
H       23.04422760   -29.56286240    11.34559250
C       20.90422630   -31.18086240    10.65859220
H       21.21722600   -32.11186220    11.13059230
H       19.88722610   -31.42686270    10.35259250
C       21.75422670   -30.91486170     9.39159200
H       22.82222750   -30.88586240     9.63959220
H       21.40722660   -31.70786290     8.71659180
H       21.39022640   -30.03586200     8.84459210
C       20.30922700   -29.38186260    14.06559180
O       21.05222700   -29.73086170    15.02359200
N       19.52022740   -28.32286260    14.27259250
H       18.82422640   -28.14886280    13.55759240
C       19.49022670   -27.45486260    15.46259210
H       20.47022630   -26.99886130    15.60459230
C       18.58922770   -26.22586250    15.23459240
H       19.09322740   -25.44486240    14.65259270
H       17.69922640   -26.58386230    14.70259190
C       18.13622670   -25.47186280    16.41659160
C       16.77722740   -25.44986150    16.71959300
H       16.13422780   -25.98886300    16.04059220
C       16.32522770   -24.68886180    17.80359270
H       15.29622650   -24.58586310    18.11459160
C       17.22022630   -23.97286220    18.60159300
H       16.85822680   -23.35486220    19.40959170
C       18.56722640   -23.94186210    18.28559300
H       19.25922780   -23.30186270    18.81259160
C       19.02822690   -24.72686200    17.23759270
H       20.09122660   -24.83886150    17.08559230
C       19.21822740   -28.27786250    16.73359300
O       19.91022680   -28.11486240    17.71259310
N       18.28322600   -29.16786190    16.60959240
H       17.71122740   -29.29686160    15.78359220
C       17.89322660   -30.09186170    17.62859150
H       17.89722630   -29.48686220    18.53559300
C       16.36622620   -30.53786280    17.32359310
H       16.04122730   -30.88386150    18.31159210
H       15.70422650   -29.69786260    17.07959180
H       16.27522660   -31.29986190    16.53959270
C       18.82922740   -31.28886220    17.93759160
O       18.72522740   -31.98786160    18.95159150
N       19.74722670   -31.52886200    17.05759240
H       19.73122600   -30.94886210    16.22759250
C       20.90722660   -32.37786100    17.28759190
H       20.67122650   -33.22486110    17.93159290
C       21.52922630   -32.81986240    15.91659260
H       20.80822750   -33.52886200    15.51159190
H       21.80522730   -31.91186140    15.37959190
C       22.84822650   -33.57486340    16.02159310
H       23.62922670   -32.82686230    16.15659140
H       22.84322740   -34.13286210    16.95759200
C       23.09822650   -34.56686400    14.93559270
O       22.83022690   -35.74986270    15.11859230
O       23.44422720   -34.17686080    13.78359220
C       22.01222610   -31.70086290    18.19359210
O       22.43322750   -32.21886060    19.21759220
N       22.41322710   -30.48786160    17.76959230
H       22.06222720   -30.05086140    16.92559240
C       23.43422700   -29.65386200    18.50059320
H       24.29222680   -30.30886270    18.65259170
C       24.00022700   -28.49386220    17.61859320
H       24.82422640   -28.10486220    18.21659280
C       24.63622670   -28.90086170    16.33159260
H       25.32922740   -29.73886300    16.47759250
H       23.97722630   -29.41586300    15.62259200
H       25.13722610   -28.04286190    15.86759190
C       23.01822660   -27.40186310    17.37759210
H       23.42822650   -26.61886220    16.72759250
H       22.10922620   -27.84986310    16.95659260
H       22.73522760   -26.84186170    18.27759170
C       22.93822670   -29.09786220    19.91059300
O       23.79322620   -28.89586260    20.75459290
N       21.64322660   -28.95586200    20.09259220
H       20.95522690   -29.02286150    19.35159300
C       21.03822710   -28.54886250    21.39959140
H       21.70022770   -27.83386230    21.88659290
C       19.76222610   -27.76486210    21.20959280
H       19.01822660   -28.35786250    20.67759320
H       19.41322710   -27.62186240    22.23259160
C       20.07822610   -26.40286250    20.53759190
H       20.64322660   -26.45286180    19.60759160
H       19.10122680   -25.97686200    20.30759240
S       21.02922630   -25.25186160    21.58959200
C       19.68922620   -24.11586190    22.09759140
H       20.02122690   -23.35986140    22.81959150
H       19.27422710   -23.70186230    21.17059140
H       18.82322690   -24.68086240    22.46359250
C       20.86122700   -29.76786230    22.32159230
O       21.12222670   -29.67786220    23.53259280
N       20.62022590   -30.94986150    21.75059320
H       20.33422660   -30.98486140    20.77959250
C       20.54922680   -32.20186230    22.40859220
H       20.08822630   -32.94686130    21.75959210
C       21.96422770   -32.70986180    22.61359210
H       21.80222700   -33.72586060    22.97459220
H       22.37322620   -32.73386380    21.60359190
C       22.97822760   -31.88686180    23.51859280
H       23.35122680   -31.02686310    22.96159170
H       22.48722650   -31.58186150    24.44259260
C       24.14622690   -32.70486070    24.05059240
O       24.94422720   -32.19886400    24.80059240
N       24.37922670   -33.94986340    23.75059320
H       25.20822720   -34.39186100    24.12959290
H       23.60022740   -34.47686390    23.37459180
C       19.67722700   -32.22586060    23.72059250
O       20.07322690   -32.84586330    24.72659300
N       18.55622670   -31.56086160    23.67859270
H       18.37722780   -31.06986240    22.81059270
C       17.44422720   -31.62286190    24.70659260
H       18.00022700   -31.95286180    25.58359150
H       17.03522680   -30.62486270    24.86659240
C       16.27022740   -32.53286360    24.18759160
O       16.28822710   -32.95886230    23.02459140
N       15.29322720   -32.85386280    25.03859140
H       15.29122640   -32.41086200    25.94959260
C       14.34422680   -33.92386250    24.68259240
H       14.77322670   -34.89086150    24.94759180
C       13.26522640   -33.80286030    25.71659280
H       13.76822660   -34.00786210    26.66159250
H       12.73022650   -32.85386280    25.70059200
C       12.28922650   -34.97086330    25.65259170
H       11.59622670   -34.96086120    24.81159210
H       12.80222700   -35.92886350    25.56459240
C       11.35322670   -35.03886030    26.85559270
H       11.79822640   -35.60986330    27.67159270
H       11.17222690   -34.00786210    27.15959170
C       10.04822640   -35.58586120    26.46959300
H        9.38822650   -35.33886340    27.30159190
H        9.65322690   -34.99586110    25.64259150
N       10.00722690   -37.05186080    26.25259210
H        9.91922660   -37.60486220    27.09359170
H        9.21922680   -37.33286290    25.68759160
H       10.76122670   -37.45786290    25.71759220
C       13.82122710   -33.89686200    23.25659180
O       13.24722670   -32.87386320    22.86659240
N       13.89122680   -34.96386340    22.43559270
C       14.46522710   -36.20786290    22.82859230
H       13.95822720   -36.54886250    23.73959160
H       15.53922650   -36.08586120    23.01559260
C       14.38822650   -37.18986130    21.70459180
H       13.37522700   -37.60986330    21.74459270
H       15.10222720   -38.02186200    21.73359300
C       14.51022720   -36.22386170    20.48859210
H       14.24922660   -36.70186230    19.53559300
H       15.56222720   -35.95986180    20.32359310
C       13.59122660   -35.03386310    20.98259160
H       13.99522690   -34.12286380    20.54059220
C       12.11422730   -35.17586140    20.58859250
O       11.78122710   -35.52986150    19.41559220
N       11.17122650   -34.96886060    21.49159240
H       11.53422640   -34.48186110    22.30259320
C        9.81022640   -35.49386220    21.57159230
H        9.79322720   -36.55286030    21.31459240
C        9.38722710   -35.45186230    23.05959320
H       10.08922670   -35.98586270    23.69959260
H        9.53422640   -34.43886180    23.43259240
C        8.01122670   -36.01086040    23.26359180
H        7.64422700   -35.53986360    24.17659190
H        7.28722670   -35.68486400    22.51659200
C        8.05622670   -37.50786210    23.31859210
O        8.06922720   -38.20186230    22.27759170
O        8.01022720   -38.04086300    24.48159220
C        8.79922680   -34.73686220    20.67159270
O        7.95022680   -35.32386400    20.09759140
N        8.90322690   -33.43286130    20.51459310
H        9.74822710   -33.01586150    20.88659290
C        8.06222720   -32.50486370    19.74659160
H        7.10422710   -32.23186110    20.18859290
C        8.80922700   -31.12586210    19.67359160
H        8.02522660   -30.35886190    19.68459320
H        9.27922730   -30.99686240    20.65659140
C        9.88622670   -30.88386150    18.63459210
C       11.23522660   -31.27286150    18.84959220
H       11.44422720   -31.79586220    19.77059170
C       12.20122720   -30.93686290    17.86059190
H       13.17422680   -31.34986310    18.08159260
C       11.82922650   -30.34686280    16.64559170
H       12.55822660   -30.14786150    15.87459180
C       10.47822670   -30.13286210    16.37859150
H       10.24222660   -29.75686260    15.39359190
C        9.51322650   -30.34986310    17.37059210
H        8.50222680   -30.00486180    17.21159170
C        7.71522670   -32.84986110    18.29859160
O        6.90622660   -32.24486160    17.65359310
N        8.36322690   -33.88286210    17.78559300
H        8.97022720   -34.39386370    18.41459270
C        8.40722660   -34.34486390    16.40259170
H        8.10122680   -33.56286240    15.70859240
C        9.70722680   -34.78486250    16.02459140
H        9.64022640   -35.06186290    14.97259240
C       10.78722670   -33.68786240    16.05559160
H       11.59522720   -33.92086030    15.35059260
H       10.34822650   -32.74786380    15.69859220
H       11.16622640   -33.54486080    17.07459260
O       10.13422680   -35.76486210    16.94559290
H        9.54422660   -36.51686100    16.85759160
C        7.46322680   -35.48886110    16.14559170
O        7.28322700   -35.84286120    14.96059230
N        6.69522670   -35.98086170    17.14359280
H        6.74922700   -35.59586330    18.07859230
C        5.65622660   -37.06286240    17.01959230
H        6.14922670   -38.01786040    16.83359150
C        4.99622680   -37.16586300    18.40859220
H        5.82222700   -37.45986180    19.05659290
H        4.73922680   -36.15686040    18.73259160
C        3.77622680   -38.10786060    18.45659260
O        2.82022690   -37.91986080    19.22959140
O        3.78522680   -39.12186050    17.65259170
C        4.55222700   -36.84186170    15.95859240
O        3.67922690   -36.04686360    16.05759240
N        4.63322690   -37.74486160    14.96559240
H        5.45922660   -38.32986070    14.94059180
C        3.74322680   -37.95986180    13.83259200
H        3.81222680   -37.11086270    13.15159230
C        4.26222710   -39.24886320    13.11659240
H        5.33522700   -39.08686070    12.95159240
H        4.23122690   -40.14086150    13.75359250
C        3.49522690   -39.49586110    11.82159230
N        3.32222680   -38.58986280    10.80659200
C        2.75422690   -39.29786300     9.75959210
H        2.25522690   -38.78786090     8.94859220
N        2.63722680   -40.60986330    10.12959190
H        2.31822680   -41.35786060     9.53059200
C        3.11522670   -40.78086090    11.39959240
H        3.23422690   -41.70686340    11.94259260
C        2.22622680   -38.19586180    14.26459220
O        1.37922680   -37.94986340    13.48859210
N        1.97222690   -38.78986360    15.43059250
H        2.76622680   -39.04986190    16.00459290
C        0.62822680   -38.83986280    15.96859260
H       -0.09277320   -39.31986240    15.30559250
C        0.57122680   -39.95286180    17.05259320
H        0.77722680   -40.89986040    16.55459210
H        1.37722680   -39.75786210    17.75959210
C       -0.88777320   -39.98186110    17.72659300
H       -1.66477320   -39.53186040    17.10859300
C       -1.41977320   -41.33686070    17.91159250
H       -2.40177320   -41.32786180    18.40159230
H       -1.54377320   -41.84086230    16.94559290
H       -0.71677320   -41.89386370    18.54359250
C       -0.86777320   -39.31686400    19.12559320
H       -1.92377320   -39.20186230    19.39859200
H       -0.31177320   -39.95286180    19.82559200
H       -0.37877320   -38.33486180    19.13759230
C        0.09822680   -37.46086120    16.36859320
O       -0.90877320   -37.03886030    15.82959270
N        0.87222680   -36.65386200    17.12359240
H        1.65522680   -37.12586210    17.56059270
C        0.53622680   -35.22386170    17.46159170
H       -0.43177320   -35.21486280    17.96259310
C        1.65022680   -34.75686260    18.51759150
H        2.64722680   -35.11486050    18.25859260
C        1.73722680   -33.22386170    18.85259250
H        2.54722690   -32.88986210    19.51359180
H        1.95522680   -32.77286150    17.87659260
H        0.82822680   -32.89686200    19.37159160
O        1.32422690   -35.45186230    19.76259230
H        1.66022680   -36.34986110    19.71859170
C        0.42322680   -34.30286030    16.26359180
O       -0.50077320   -33.52986150    16.09259220
N        1.34222690   -34.47386170    15.26459220
H        2.12922690   -35.08586120    15.44159220
C        1.32922690   -33.76386260    14.01259230
H        1.04022680   -32.71986390    14.13159280
C        2.75622680   -33.87786100    13.45759200
H        3.14222690   -34.89886090    13.34759240
H        2.65922690   -33.28486250    12.53959270
C        3.72222690   -33.16386030    14.34159180
N        3.61222670   -31.84986310    14.71359250
C        4.79922680   -31.51286130    15.17359260
H        5.04322670   -30.55386160    15.60559270
N        5.66622690   -32.52886200    15.19859220
H        6.60422710   -32.49386220    15.57259270
C        4.98922680   -33.62386320    14.77959250
H        5.31422660   -34.64186100    14.62459180
C        0.08322680   -34.17486190    13.07859230
O       -0.67777320   -33.43186190    12.51959230
N       -0.13877320   -35.50486370    12.98759270
H        0.49522680   -36.15686040    13.43259240
C       -1.35377310   -36.09486390    12.33059220
H       -1.29477320   -35.76386260    11.29359250
C       -1.27677320   -37.62586210    12.43959240
H       -0.42877320   -38.06286240    11.91359230
H       -1.21077320   -37.96386340    13.47359280
C       -2.50177310   -38.26286320    11.85059260
H       -3.30777310   -38.06086350    12.55659200
H       -2.59877320   -37.78486250    10.87559220
C       -2.41377310   -39.80486300    11.73859210
H       -1.49177310   -40.00786210    11.19459250
H       -2.45177320   -40.25286100    12.73159220
C       -3.61177330   -40.31486130    10.97059250
H       -3.64777330   -39.86086270     9.97959230
H       -3.47777320   -41.37886050    10.77459240
N       -4.87877320   -40.18986130    11.78159240
H       -4.82277300   -40.39386370    12.76959230
H       -5.14677330   -39.21686170    11.81859210
H       -5.57577320   -40.77186200    11.33959200
C       -2.69277310   -35.61486050    12.89659210
O       -3.55877330   -35.40486150    12.12559220
N       -2.72177310   -35.27886200    14.19559190
H       -2.02177310   -35.75686260    14.75059220
C       -3.82477310   -34.73986050    14.98359200
H       -4.73477320   -35.18686290    14.58459190
C       -3.78377320   -35.12086110    16.50059320
H       -2.83377310   -34.75086210    16.88359260
H       -4.58677340   -34.60386280    17.02659230
C       -3.91577320   -36.58886340    16.75759320
H       -3.30677320   -37.20986180    16.10159300
C       -3.44677310   -36.88186260    18.17659190
H       -3.63177320   -37.92786030    18.44959260
H       -2.39377310   -36.61786270    18.33359150
H       -3.97577310   -36.35886380    18.98259160
C       -5.36777310   -36.98986050    16.59259220
H       -5.63477330   -37.86286160    17.20059200
H       -5.95777320   -36.26686100    17.16859250
H       -5.70877310   -37.06186290    15.55259230
C       -4.08377310   -33.24386220    14.82859230
O       -4.99377300   -32.72086330    15.41959190
N       -3.33977320   -32.52486040    13.96859260
H       -2.40477320   -32.85486220    13.76159190
C       -3.59677310   -31.16986270    13.50059220
H       -4.59377340   -30.86586190    13.81959250
C       -2.55577330   -30.26286130    14.17159270
H       -2.68877320   -30.46986200    15.23359200
H       -1.54977320   -30.63886260    13.98659230
C       -2.60077310   -28.72886280    13.99159240
H       -2.07177310   -28.56786160    13.05259230
H       -3.63777330   -28.40486150    14.07859230
C       -1.77377320   -27.98286250    15.03959270
H       -2.17277310   -28.09486200    16.04759220
H       -0.82277320   -28.51186180    14.98359200
C       -1.40577320   -26.45786290    14.87059210
H       -0.44977320   -26.27486230    15.36159230
H       -1.17677320   -26.32486150    13.81359200
N       -2.51077320   -25.54886250    15.32659240
H       -3.11577320   -25.87786290    16.06559180
H       -2.13177320   -24.63286210    15.51859190
H       -3.16077330   -25.46086310    14.55859180
C       -3.76277330   -31.15386200    11.95859240
O       -3.99177310   -30.08886150    11.37459180
N       -3.66577320   -32.32286070    11.29159260
H       -3.40877320   -33.17486190    11.77559190
C       -4.01577330   -32.49586110     9.87759210
H       -3.84177330   -33.53686140     9.60259250
C       -5.56277320   -32.27386090     9.71559240
H       -5.74077320   -31.19386290     9.64559270
H       -5.90377330   -32.67386250     8.75259210
C       -6.39877320   -32.88086320    10.80659200
N       -6.71777300   -34.21486280    10.92159270
C       -7.52077290   -34.26886370    11.98959260
H       -8.08877280   -35.06786350    12.44359210
N       -7.79577300   -33.04286190    12.47759250
H       -8.35777280   -32.75486370    13.26559260
C       -7.09377340   -32.06986240    11.72359280
H       -7.14177320   -30.99286270    11.77259250
C       -3.25577310   -31.85286140     8.69859220
O       -3.38677310   -32.37386320     7.60659220
N       -2.63577320   -30.65986250     8.95059200
H       -2.53677320   -30.35386280     9.91159250
C       -1.97577320   -29.84586140     7.84759240
H       -2.71577310   -29.69186210     7.06259250
C       -1.40977310   -28.49186130     8.38459210
H       -0.54077320   -28.71886250     9.01459220
H       -0.95677320   -27.85186200     7.61759230
C       -2.47477320   -27.74586300     9.19359210
N       -3.78977320   -27.35686300     8.77759270
C       -4.42477320   -26.73786160     9.77659230
H       -5.35877320   -26.19586180     9.76359270
N       -3.65177320   -26.69386290    10.85759260
H       -3.93477320   -26.36186220    11.76859190
C       -2.37877320   -27.34886170    10.58859250
H       -1.49277320   -27.49686240    11.18859200
C       -0.75377320   -30.64786150     7.33659220
O        0.21122680   -30.77586170     8.00559230
N       -0.75777320   -31.24186130     6.16359230
C       -1.86477320   -31.26986120     5.21359210
H       -2.31877330   -30.27086260     5.20159240
H       -2.61677310   -31.99886130     5.54059220
C       -1.30877320   -31.49686240     3.77859230
H       -0.81877320   -30.57886120     3.43159220
H       -2.11077310   -31.85486220     3.12059240
C       -0.32077320   -32.57386400     4.23659230
H        0.57122680   -32.66386030     3.60259220
H       -0.69677320   -33.59786220     4.35159210
C        0.29322680   -32.07386400     5.56059220
H        0.46822680   -32.86986160     6.28459220
C        1.65022680   -31.31986240     5.40859220
O        2.63522670   -32.02986150     5.58959250
N        1.75022690   -30.01286130     5.28059240
H        0.88822680   -29.48186300     5.25759220
C        2.98222680   -29.22786140     5.47059250
H        3.70122670   -29.44786260     4.68159250
H        2.64722680   -28.21886250     5.23359250
C        3.62322690   -29.33686260     6.89959240
O        4.81622700   -29.27886200     7.00059220
N        2.81322690   -29.38586240     7.99859240
H        1.81422690   -29.38186260     7.83059220
C        3.34122680   -29.69886210     9.33759210
H        4.30322690   -29.18786240     9.36359210
C        2.25322680   -29.27486230    10.38059230
H        2.07522680   -28.19886210    10.35659220
H        1.28822680   -29.68686290    10.08759210
C        2.52522680   -29.65286250    11.81459240
H        2.97522690   -30.64486120    11.78159240
H        3.29022690   -29.02886200    12.27659230
C        1.32022680   -29.60286140    12.77459240
O        0.41222680   -28.80886270    12.66859250
N        1.39822690   -30.26286130    13.93759250
H        0.70322680   -29.98786160    14.62159250
H        2.19422670   -30.84386250    14.17259220
C        3.76122690   -31.14186290     9.43959240
O        4.74922700   -31.43786240    10.05559250
N        3.00622680   -32.06686400     8.81959250
H        2.15622690   -31.69086270     8.41859250
C        3.19822690   -33.53686140     8.94259260
H        3.32022690   -33.74786380    10.00459190
C        1.98322680   -34.30086140     8.47359280
H        1.83922680   -33.89486310     7.47159240
C        2.16622690   -35.81086350     8.47159190
H        2.96622680   -35.92186360     7.72959230
H        2.32122680   -36.09186170     9.52159210
H        1.28622690   -36.39286040     8.17159270
C        0.78922680   -33.83186340     9.41959190
H        0.79422680   -34.34186170    10.38259220
H        0.83922680   -32.74786380     9.51759240
C       -0.53277320   -34.17686080     8.77559190
H       -1.46577320   -33.83286290     9.23959260
H       -0.56377320   -33.87986370     7.71959210
H       -0.56277320   -35.27286150     8.73659230
C        4.48522660   -34.06886290     8.23759270
O        5.24722670   -34.80286030     8.78059200
N        4.83522700   -33.55886080     7.04759220
H        4.24222660   -32.96086120     6.48459240
C        6.12222670   -33.89886090     6.44759230
H        6.23022700   -34.98286060     6.42559240
C        6.09322690   -33.50086210     4.96459250
H        5.17722700   -33.88886260     4.51859240
H        6.08622690   -32.41386030     4.88859220
C        7.41522690   -33.93986130     4.27359250
H        8.03722670   -33.04386140     4.28959230
H        7.87222670   -34.68786240     4.92159220
C        7.23422670   -34.49086380     2.82559230
O        8.18322660   -35.16086200     2.31159230
O        6.19122700   -34.28786090     2.15659240
C        7.29922680   -33.20486070     7.12059210
O        8.19822690   -33.92286300     7.52859210
N        7.23522660   -31.88586240     7.36259220
H        6.49722670   -31.28386310     7.01759240
C        8.23322680   -31.23586270     8.22859190
H        9.19322680   -31.14386180     7.72059250
C        7.69622660   -29.74586300     8.44259260
H        6.72922710   -29.76586150     8.96059230
H        8.34722710   -29.17786220     9.11859230
H        7.69022700   -29.24286270     7.46759220
C        8.54722690   -31.95886230     9.48259260
O        9.70422650   -32.05686190     9.87159250
N        7.53022670   -32.51086040    10.08559230
H        6.63322690   -32.40286250     9.62759210
C        7.65022660   -33.32886120    11.25559230
H        8.23822690   -32.79786300    12.00359250
C        6.31922670   -33.45186230    11.90359210
H        6.33322670   -34.35586170    12.52459240
H        5.99322700   -32.56086350    12.45459270
H        5.54122690   -33.67086030    11.16259190
C        8.32722660   -34.71986390    10.99359230
O        9.16922660   -35.01186370    11.83459190
N        8.05422690   -35.43586350     9.91159250
H        7.39722680   -35.05786130     9.23959260
C        8.68922710   -36.68286130     9.60859200
H        8.62622640   -37.23886110    10.54359250
C        7.84222700   -37.49186330     8.71059230
H        8.43922710   -38.37886050     8.46559240
H        6.87422700   -37.76386260     9.14859200
H        7.59622670   -36.84486390     7.86059240
C       10.12822720   -36.35286330     9.24559210
O       10.97722720   -37.18386080     9.60159210
N       10.40822700   -35.22986220     8.60859200
H        9.55622670   -34.75286100     8.33659270
C       11.80622670   -34.69886400     8.38559250
H       12.37322710   -35.49486160     7.90359210
C       11.67322640   -33.59786220     7.38759230
H       10.89522650   -32.96786120     7.81959250
C       12.99022670   -32.79086300     7.30859230
H       13.81022640   -33.48686220     7.09159230
H       12.91922660   -32.07786180     6.47759250
H       13.20122720   -32.25186160     8.24059200
C       11.22422700   -34.05786130     5.96059230
H       12.06722640   -34.50786210     5.43559220
H       10.39022640   -34.75786210     6.01259230
C       10.64922710   -32.93186190     5.12359240
H        9.79622650   -32.52986150     5.68459220
H       11.23822690   -32.01786040     4.98059230
H       10.35822680   -33.30186080     4.13259220
C       12.56722640   -34.39086150     9.67459200
O       13.70522690   -34.79086300     9.77559190
N       11.88522720   -33.84386060    10.68259240
H       10.95422650   -33.47186280    10.53659250
C       12.52922730   -33.50686260    11.94759270
H       13.50822640   -33.05986400    11.78159240
C       11.69222640   -32.34886170    12.53759190
H       10.61522670   -32.50486370    12.47959230
H       11.96522710   -32.14786150    13.57359220
C       11.96922680   -30.99986270    11.82359220
H       13.02822690   -30.83686260    11.62159250
H       11.41922660   -30.98286250    10.88259220
S       11.36522670   -29.52686310    12.77059270
C       10.74822710   -28.58586310    11.30859180
H       10.82522680   -27.50886150    11.50059220
H       11.43822670   -28.56086160    10.45559220
H        9.75122640   -28.95786290    11.04259200
C       12.78122710   -34.77486040    12.74059200
O       13.90322690   -35.03286360    13.25659280
N       11.87022690   -35.77686310    12.74159240
H       11.00822640   -35.67986300    12.21859260
C       12.06722640   -37.05386350    13.41059210
H       12.34622670   -36.83186340    14.44059180
C       10.71122650   -37.76386260    13.53259180
H        9.88522720   -37.25286100    14.02759270
H       10.40022660   -38.02986150    12.52259250
C       10.77422710   -39.11086270    14.19359210
H        9.89922710   -39.72986220    13.99659250
H       11.62122730   -39.75686260    13.96559240
C       10.66422650   -38.94286350    15.71359250
O        9.68822670   -38.29686360    16.19159320
O       11.45522690   -39.49686050    16.54659270
C       13.21022700   -37.91186140    12.80759240
O       13.89822670   -38.56486130    13.57459260
N       13.43322660   -37.87986370    11.48559190
H       12.71522710   -37.51586150    10.86959270
C       14.46922680   -38.59986110    10.74159240
H       14.42622660   -39.66386030    10.97459220
C       14.36422730   -38.36486050     9.23659230
H       13.42622660   -38.84186170     8.92659190
H       14.34522720   -37.29386140     9.00059220
C       15.54322720   -38.82786180     8.44559190
N       16.00622750   -40.08686070     8.12559220
C       17.16422650   -39.91186140     7.51959230
H       17.78422740   -40.74286270     7.21659230
N       17.47322650   -38.60186390     7.44459250
H       18.34022710   -38.19086070     7.12959240
C       16.46522710   -37.85386280     8.03859230
H       16.33922770   -36.78486250     8.12259200
C       15.92922690   -38.22686390    11.24659250
O       16.77722740   -39.10886380    11.36359210
N       16.17022710   -36.98286060    11.60259250
H       15.43522640   -36.31086350    11.41759200
C       17.47522740   -36.48586270    12.08759210
H       18.31322670   -36.82386400    11.47859190
C       17.44222640   -34.97686390    11.97559260
H       16.55822750   -34.53086090    12.43259240
C       18.65122600   -34.31986240    12.63459210
H       19.55222700   -34.89786150    12.39359190
H       18.79322620   -33.25286100    12.42659190
H       18.68522640   -34.33286290    13.73059270
C       17.30422590   -34.53086090    10.49659250
H       16.37322620   -34.96686170    10.13259220
H       17.33522610   -33.44486240    10.58959200
C       18.38722610   -34.98286060     9.54459190
H       18.15722660   -35.94086070     9.06059270
H       18.58622740   -34.20786290     8.79459190
H       19.35222630   -35.12286380    10.04659270
C       17.64322660   -37.00786210    13.52459240
O       18.74122620   -37.47586060    13.82859230
N       16.64622690   -36.81086350    14.41159250
H       15.80322650   -36.33086400    14.11859230
C       16.79722600   -37.07586290    15.84959220
H       17.78722760   -36.77286150    16.19259260
C       15.68422700   -36.35386280    16.68559270
H       14.68622680   -36.75886150    16.52059170
H       15.92822650   -36.48686220    17.73959160
C       15.63422680   -34.86686330    16.40859220
H       15.08322720   -34.65786360    15.49159240
C       14.76922700   -34.19186400    17.48859210
H       14.56722640   -33.13586040    17.26859280
H       13.84522720   -34.76486210    17.63859180
H       15.26222710   -34.26286320    18.46559140
C       16.98922730   -34.23286060    16.35859300
H       16.86422730   -33.14586260    16.27759170
H       17.46622660   -34.48586270    17.31359290
H       17.73922730   -34.61186220    15.65459250
C       16.74222760   -38.56986240    16.20359230
O       17.39522740   -38.99886320    17.13359260
N       16.03622630   -39.34186170    15.34759240
H       15.38922690   -38.88886260    14.71359250
C       16.17922590   -40.79886250    15.25759220
H       16.07522770   -41.14986040    16.28359220
C       15.08322720   -41.29686360    14.25359250
H       14.14422700   -40.79086300    14.47759250
H       15.41322710   -41.09286120    13.23459240
C       14.73022650   -42.82686230    14.28359220
O       15.10222720   -43.58886340    13.36459260
O       14.17522720   -43.25386050    15.35059260
C       17.51422690   -41.39986040    14.81259250
O       17.93122670   -42.52586360    15.11959270
N       18.27522660   -40.54786300    14.10059260
H       17.92022710   -39.63086320    13.85759260
C       19.75822640   -40.64186100    13.77259250
H       19.96322630   -41.65686040    13.43059250
H       19.95722770   -39.93686290    12.96559240
C       20.80222700   -40.16886140    14.89959240
O       21.89422610   -40.60986330    14.95959190
N       20.39322660   -39.12786100    15.66059210
H       19.46722600   -38.78786090    15.43059250
C       21.25922780   -38.21986390    16.29459190
H       21.92322730   -37.86386110    15.50559230
C       20.47422600   -37.04386140    16.85759160
H       19.95422740   -36.54986190    16.03659250
H       19.87222670   -37.32686230    17.72159190
O       21.42222600   -36.12186050    17.34259220
H       21.77022740   -35.64286040    16.58659170
C       22.14122770   -38.81286240    17.39159200
O       21.63922690   -39.15386200    18.44259260
N       23.42322730   -38.83086400    17.17959210
H       23.80122760   -38.42186360    16.33359150
C       24.28922650   -39.35286330    18.27459140
H       23.86322590   -40.32386400    18.52959250
C       25.72222710   -39.62486270    17.76059150
H       25.62122730   -40.05386350    16.75659180
H       26.42522620   -38.78286360    17.77059170
H       26.23222730   -40.38486100    18.36659240
C       24.31122590   -38.46386340    19.55859180
O       24.70522690   -38.94986340    20.59059140
N       23.90122600   -37.23986050    19.48459240
H       23.72622680   -36.90886310    18.54359250
C       23.89522740   -36.27886200    20.61359210
H       24.74322700   -36.37086110    21.29259300
C       24.07022670   -34.88986210    20.05359270
H       23.22522740   -34.57586290    19.42959210
H       24.16322710   -34.21286390    20.91159250
C       25.30822750   -34.63486100    19.22059250
C       26.44622610   -35.48186110    19.33659170
H       26.56322670   -36.28886030    20.04559140
C       27.57322690   -35.27586360    18.45759200
H       28.38822750   -35.98186110    18.51959230
C       27.59022710   -34.12186050    17.60859300
O       28.60722730   -34.01486210    16.76359180
H       29.46022610   -34.00786210    17.20359230
C       26.44022750   -33.27986150    17.49059300
H       26.37222670   -32.60086060    16.65359310
C       25.30422590   -33.59786220    18.24159240
H       24.52222630   -32.85586170    18.30159190
C       22.59522630   -36.31886290    21.48559190
O       22.77122690   -36.08986280    22.66359140
N       21.39522740   -36.54186250    20.98159220
H       21.24022670   -36.77686310    20.00759320
C       20.17422680   -36.16286090    21.74359320
H       20.41222760   -35.20086290    22.19959260
C       19.07222750   -35.87186050    20.75859260
H       19.54422760   -35.42586140    19.88359260
C       18.38022610   -37.19486240    20.28259280
H       17.74122620   -37.07886120    19.39859200
H       19.07522770   -37.94986340    19.89559170
H       17.84122660   -37.67086030    21.11059190
C       18.03722760   -34.93986130    21.29659270
H       17.32322690   -34.57986070    20.54559140
H       17.49722670   -35.47986220    22.08359150
H       18.42422680   -34.05886080    21.82459260
C       19.89822770   -37.07986070    22.92659190
O       19.00222780   -36.72886280    23.67059140
N       20.64322660   -38.19986340    23.13259320
H       21.39522740   -38.36686330    22.47459220
C       20.36322590   -39.23886110    24.18359180
H       19.28122710   -39.36686330    24.14659310
C       21.07922740   -40.57186130    23.88459210
H       22.13622670   -40.34186170    24.02059170
H       20.87822720   -41.23686220    24.72459220
C       20.67622760   -41.32486340    22.55959320
H       20.34922600   -42.31586070    22.87559320
H       19.93222620   -40.76186370    21.99659160
C       21.84922600   -41.64286040    21.57659150
H       22.12622640   -40.71786120    21.07059290
H       22.72522740   -42.04986190    22.08259200
C       21.57022670   -42.53686140    20.41459270
H       22.51422690   -42.62386320    19.87759210
H       21.36022760   -43.54686360    20.76559260
N       20.49622730   -41.89786150    19.61159130
H       19.52422710   -42.07986070    19.81559180
H       20.67922590   -40.90686040    19.68359180
H       20.61322590   -42.31486130    18.69959260
C       20.67822650   -38.74786380    25.64259150
O       20.30822750   -39.38386150    26.55759240
N       21.25822640   -37.57286070    25.74459270
H       21.60222630   -37.20886230    24.86359210
C       21.66822620   -37.05786130    27.02159310
H       22.23522760   -37.76786040    27.62359240
C       22.60822680   -35.85286330    26.71959300
H       23.65122600   -36.14186100    26.53759190
H       22.41622730   -35.18386080    25.87159160
H       22.68922620   -35.21486280    27.60759160
C       20.46422770   -36.57186130    27.76159290
O       20.43822670   -36.71186070    28.94459150
N       19.42722700   -36.13286210    27.04759220
H       19.43422700   -36.18086240    26.03559300
C       18.25022700   -35.66686250    27.70959280
H       18.69422720   -34.97086330    28.42159270
C       17.33322720   -34.97386170    26.66559220
H       17.98522760   -34.15786360    26.32959180
H       17.27122690   -35.43486400    25.67259220
H       16.45522690   -34.48186110    27.10159300
C       17.52522660   -36.74886320    28.59159280
O       16.95222660   -36.43586350    29.59659190
N       17.62822720   -38.06086350    28.19059180
H       18.17222600   -38.26686100    27.36159130
C       17.09022710   -39.17386250    28.91559220
H       16.00922780   -39.03386310    28.88559150
C       17.32422640   -40.57286070    28.16659160
H       16.98922730   -40.52786250    27.13059230
H       18.38522720   -40.82086180    28.14759250
C       16.58322720   -41.80686190    28.68259240
H       17.03822710   -42.61786270    28.11359210
H       16.67222600   -41.89486310    29.76559260
C       15.12122730   -42.02586360    28.29259300
O       14.44122700   -41.42786030    27.50659180
N       14.41622640   -42.83186340    29.10559270
H       13.45722680   -43.07786180    28.88859180
H       14.87422660   -43.54386140    29.66159250
C       17.47822760   -39.19386290    30.40259170
O       16.63422780   -39.52086260    31.17759320
N       18.64822770   -38.76386260    30.76759150
H       19.29622650   -38.50586320    30.03359220
C       19.05722620   -38.58386230    32.17859270
H       18.98022650   -39.51886370    32.73359300
C       20.58822630   -38.26086040    32.19259260
H       21.12822720   -39.08186340    31.72059250
H       20.89322660   -37.36086270    31.65859220
C       21.15122600   -38.20486070    33.67959210
H       20.71722600   -37.34086230    34.18259050
H       20.80122760   -39.07986070    34.22859190
C       22.67922590   -38.00686260    33.73059080
H       22.92022710   -37.12386320    33.13959120
H       22.91222760   -37.81686400    34.77859120
C       23.48022650   -39.26586150    33.27159120
H       23.22422600   -40.10786060    33.91459270
H       23.14622690   -39.50686260    32.26159290
N       25.00522610   -39.00886150    33.33659360
H       25.49722670   -39.78786090    32.92159270
H       25.25622750   -38.15386200    32.86059190
H       25.39522740   -38.86586380    34.25759120
C       18.31422620   -37.47886280    32.87159350
O       17.98022650   -37.57086180    34.05859380
N       17.90222740   -36.37286380    32.19159320
H       17.88922690   -36.34986110    31.17859270
C       17.25622750   -35.21086120    32.92659380
H       17.73822590   -35.05686190    33.89259340
C       17.42322730   -33.96086120    32.09959410
H       16.90122600   -34.18886180    31.17059140
H       16.85922620   -33.18586350    32.61859130
C       18.82622720   -33.55086140    31.71459200
H       19.15322690   -34.37586210    31.08259200
C       18.56022640   -32.29486080    30.92159270
H       19.51722720   -31.90486150    30.55159190
H       17.72322650   -32.38186260    30.21859170
H       18.27022740   -31.52486230    31.64759250
C       19.78922650   -33.28686140    32.85959240
H       20.49822620   -32.60886380    32.36859130
H       19.28322600   -32.88486100    33.74559400
H       20.30522730   -34.20986180    33.15059280
C       15.79122640   -35.45286180    33.14659120
O       15.28522680   -35.01986310    34.11859130
N       15.23622700   -36.37686160    32.34759140
H       15.79822640   -36.61386110    31.53859140
C       13.80822660   -36.78286360    32.35159300
H       13.40222640   -36.08286290    33.08359150
C       13.13922690   -36.44686130    31.01859280
H       13.34622670   -37.22286220    30.27159310
H       12.06222720   -36.53486250    31.20459180
C       13.41122720   -34.98786160    30.66759300
N       12.88322640   -33.81486130    31.21559140
C       13.54422660   -32.86886220    30.46159170
H       13.32022670   -31.81686210    30.55659290
N       14.34622670   -33.35386280    29.49559210
H       14.97522640   -32.82686230    28.90759280
C       14.33922670   -34.72086330    29.61159130
H       14.71622660   -35.41886140    28.87959290
C       13.55922700   -38.16086200    32.92259220
O       12.42922690   -38.65786360    32.99559400
N       14.65922640   -38.78986360    33.35959240
H       15.56722640   -38.35486220    33.24759290
C       14.60922720   -39.80286030    34.42259220
H       13.60522650   -40.09786220    34.72759250
C       15.36922650   -41.09186170    33.93759160
H       16.32622720   -40.73286060    33.55959320
H       15.47922710   -41.85086060    34.71259310
C       14.65322690   -41.82086180    32.81559370
H       13.62722680   -42.01386260    33.12959290
H       14.65322690   -41.18686290    31.92959210
C       15.25322720   -43.15686040    32.55359270
O       16.44722750   -43.30686190    32.59359360
O       14.48222640   -44.12686160    32.43459320
C       15.13622670   -39.48986050    35.87559130
O       14.44122700   -39.90586090    36.81359100
N       16.35122680   -38.87686160    36.07459260
H       16.87422750   -38.59886170    35.25259400
C       17.11922650   -38.86386110    37.40059280
H       16.34622760   -38.92786030    38.16759110
C       17.92022710   -40.10786060    37.44459150
H       18.25322720   -40.33186340    38.45759200
H       17.25822640   -40.95586400    37.26759340
C       19.05222700   -40.05986400    36.42859270
H       18.63122750   -39.94586180    35.42959210
H       19.71622660   -39.23286060    36.67859270
S       20.01922610   -41.56986240    36.41359330
C       21.16522600   -41.15086360    37.88259120
H       20.71322630   -40.87686160    38.84359360
H       21.64322660   -42.09286120    38.17859270
H       21.86322590   -40.34286120    37.62859340
C       17.97222710   -37.59786220    37.71959300
O       18.44022750   -37.41386030    38.84859090
N       18.19222640   -36.57386400    36.83359150
H       17.98122600   -36.80686190    35.87059400
C       18.80822750   -35.31386180    37.20359040
H       18.95522690   -35.21186070    38.27959060
C       20.18522640   -35.18586350    36.47559360
H       20.64522740   -36.08086400    36.89559170
H       20.13522720   -35.06586070    35.39259340
C       21.05522730   -34.03586200    36.97459410
O       20.60122680   -33.33586120    37.91959380
O       22.27022740   -34.01286320    36.58459090
C       17.80522730   -34.14986040    36.92859270
O       18.02022740   -33.47586060    35.94759370
N       16.72322650   -33.97786330    37.75859070
C       16.54522710   -34.51986310    39.06459050
H       17.35822680   -34.19686130    39.72559360
H       16.53722760   -35.61186220    38.96759410
C       15.14822670   -34.03086090    39.50859070
H       15.10122680   -33.19386290    40.21459200
H       14.54722690   -34.74586110    40.08359150
C       14.46522710   -33.66986080    38.25359340
H       13.64422700   -32.96686170    38.44359210
H       14.09022710   -34.63086320    37.88159180
C       15.57822700   -33.12686160    37.32559200
H       15.27522660   -33.34986110    36.30259320
C       15.83822730   -31.59486200    37.51459120
O       15.07822700   -30.79886250    37.10459140
N       16.96722600   -31.18886180    38.06559370
H       17.59222600   -31.89786150    38.43059160
C       17.37622640   -29.77486230    38.29059220
H       16.66622730   -29.34586140    38.99759290
C       18.72122760   -29.80186270    39.04659270
H       18.60922620   -30.44886210    39.91659160
H       19.45922660   -30.16786190    38.33159260
C       19.30022620   -28.46386150    39.53359220
H       19.48222730   -27.74786190    38.73159410
C       18.30922700   -27.78886220    40.43759160
H       17.42122650   -27.44886210    39.89159390
H       18.05922700   -28.31486130    41.36759190
H       18.67322730   -26.83286290    40.83559420
C       20.60322760   -28.54586220    40.32759090
H       20.39622690   -28.93386270    41.33259200
H       21.29822730   -29.27186200    39.88759230
H       21.08422660   -27.55986210    40.31159210
C       17.50922780   -28.84086230    37.07159040
O       16.97022630   -27.74486160    37.16559220
N       18.20722770   -29.32186130    35.98759080
H       18.43022730   -30.30286220    35.86759190
C       18.73922730   -28.43786240    34.95059200
H       19.33822630   -27.65586280    35.41759110
C       19.62722780   -29.24986270    33.96259310
H       19.01322750   -29.96486280    33.41559220
H       19.86922650   -28.45186230    33.26159290
C       20.90122600   -29.84786220    34.66259380
H       21.23822590   -29.10486220    35.38559340
H       20.59222600   -30.82586290    35.03059390
C       22.06322670   -30.01286130    33.69559100
O       22.37922670   -31.08286290    33.26159290
N       22.73022650   -28.92086220    33.33659360
H       23.57222750   -29.03186230    32.78459170
H       22.59422680   -28.02286150    33.78459170
C       17.63922690   -27.73286250    34.06659320
O       17.86022760   -26.61286160    33.66059110
N       16.54422760   -28.44486240    33.56459050
H       16.33322720   -29.37886240    33.89359280
C       15.65722660   -27.85886190    32.54159160
H       16.09822650   -26.89486120    32.28759380
C       15.55822660   -28.70686150    31.18859290
H       15.17522720   -29.71686170    31.33459280
H       14.84922700   -28.20686150    30.52859310
C       16.93822670   -28.89686200    30.63559150
H       17.52522660   -29.38586240    31.41359140
H       16.84722710   -29.62486270    29.83059310
C       17.62722780   -27.60086250    30.04659270
H       17.69222640   -26.93686290    30.90859220
H       18.61822700   -27.85586170    29.67059140
C       16.90822600   -27.03986170    28.84059140
H       16.72122760   -27.87286190    28.16259190
H       15.92222690   -26.78286170    29.22759250
N       17.50322720   -25.83586310    28.18759160
H       17.28122710   -25.91186140    27.20559310
H       17.23522760   -25.00786210    28.70159150
H       18.51022720   -25.85286140    28.11759190
C       14.21422670   -27.46286200    33.16259380
O       13.74822710   -28.13786130    34.07259370
N       13.49622730   -26.43086240    32.61859130
C       14.08322720   -25.38386150    31.81059270
H       14.44522670   -25.91086200    30.91959190
H       14.98822690   -24.87986180    32.17059330
C       13.02022650   -24.26186180    31.68059160
H       13.11722660   -23.71886250    30.73159220
H       13.17022710   -23.51186180    32.46759410
C       11.68322660   -25.05286220    31.88459210
H       11.35822680   -25.23786160    30.85359190
H       10.89622690   -24.42986300    32.32759090
C       12.06922720   -26.44886210    32.49759290
H       11.56022640   -26.55386160    33.45559310
C       11.50122640   -27.63486290    31.59359170
O       12.27622700   -28.31586270    30.97659300
N       10.24822710   -28.01686290    31.83659170
H        9.85222720   -27.49686240    32.61059190
C        9.50422670   -29.17786220    31.30359270
H       10.24022670   -29.97086140    31.17059140
C        8.50622650   -29.65786170    32.43459320
H        8.82822700   -29.37386130    33.43659210
H        7.61422680   -29.05786130    32.25559230
C        8.28322700   -31.19186210    32.49659350
H        7.63322690   -31.28686140    33.36659240
H        7.83822680   -31.48186300    31.54459190
C        9.46122650   -32.17786030    32.68559270
H        8.98422720   -33.09686280    33.02559280
H        9.88822650   -32.36586380    31.70059200
C       10.56122680   -31.66586300    33.58559420
H       10.99722670   -30.79786300    33.08959200
H       10.14822670   -31.30286220    34.52659230
N       11.67222690   -32.64786150    33.69759370
H       12.42322640   -32.09986110    34.09159090
H       11.43522640   -33.40786360    34.31959150
H       11.98822690   -33.07886120    32.83959200
C        8.89422700   -29.09286310    29.86159130
O        8.54022690   -30.13086130    29.34259220
N        8.81222720   -27.85386280    29.29559140
H        8.99822710   -27.05786130    29.89459230
C        8.73422720   -27.61486240    27.80659290
H        9.12822720   -28.55386160    27.41759300
C        7.25522660   -27.38086130    27.51159290
H        6.88822700   -26.56586270    28.13459210
H        7.22322700   -27.18886180    26.43859290
C        6.42522670   -28.65986250    27.69659230
H        6.87522700   -29.43086240    27.07059290
H        6.46022700   -28.90086170    28.75859260
C        4.91922660   -28.42286300    27.33859250
O        4.49722670   -27.45286180    26.79959300
N        3.98022680   -29.27586170    27.65159230
H        3.08222680   -29.20086290    27.18959240
H        4.31422660   -30.17286300    27.98459240
C        9.68722720   -26.56986240    27.25959210
O        9.94522670   -25.56486130    27.86259270
N       10.11322690   -26.76586150    26.04359250
H        9.69122700   -27.54486270    25.55259320
C       11.16022680   -25.88686180    25.39059260
H       11.91122720   -25.81686210    26.17759320
C       11.86522670   -26.78186230    24.33159260
H       11.21422670   -26.95986180    23.47559170
H       12.72322650   -26.31686210    23.84659190
C       12.29222680   -28.06186290    24.97459220
O       11.95722680   -29.10286140    24.42859270
O       13.01122670   -28.08886150    25.95159150
C       10.72622680   -24.50386240    24.87559320
O        9.55122660   -24.27186200    24.76159290
N       11.65422730   -23.62786290    24.57259180
H       12.59522720   -23.88086130    24.84859280
C       11.41022680   -22.31886290    23.95759200
H       10.73122690   -21.76586150    24.60759160
C       12.73122690   -21.62586210    23.65559200
H       13.48422720   -21.84386250    24.41259190
H       13.18122670   -22.07986260    22.77259250
C       12.62422660   -20.15086170    23.43059160
H       12.17322640   -19.92986300    22.46359250
H       11.98222640   -19.75686260    24.21859170
C       13.94122700   -19.45886230    23.42359160
H       14.51622680   -20.14586260    22.80259320
H       13.89722730   -18.46986200    22.96659280
N       14.49022670   -19.42386250    24.79359250
H       14.59122660   -20.34886170    25.18859290
C       14.49522690   -18.41286280    25.62759210
N       14.26922700   -17.23586270    25.28259280
H       14.33222680   -16.99986270    24.30259320
H       14.12522700   -16.52886200    25.98859210
N       14.60722640   -18.64486120    26.91959190
H       14.81422710   -19.59586140    27.19059180
H       14.42622660   -17.87286190    27.54459190
C       10.75522710   -22.50586130    22.56659320
O       11.00922680   -23.43686290    21.86759190
N        9.97422700   -21.51686290    22.21159170
H        9.91022680   -20.73786160    22.85559270
C        9.06022640   -21.66486170    21.05959320
H        8.48522660   -22.57686230    21.21959300
C        7.98522660   -20.50286290    21.00259210
H        8.54722690   -19.60186200    21.27759170
H        7.64022680   -20.37486270    19.96859170
C        6.75422670   -20.64186290    21.86059190
C        6.69122700   -21.40686230    22.96859170
H        7.57422690   -21.84886170    23.40459250
C        5.39622690   -21.63586240    23.63359260
H        5.23222680   -22.35386280    24.42259220
C        4.31722690   -20.89786150    23.24159240
O        3.15522690   -21.20086290    23.82659150
H        2.44222690   -20.69286160    23.43259240
C        4.43522690   -19.95586200    22.21359250
H        3.51922680   -19.43486210    21.97559170
C        5.62522700   -19.88486290    21.49259190
H        5.68422700   -19.18786240    20.67059140
C        9.60222720   -21.85986140    19.68059160
O        9.01222710   -22.56486130    18.92259220
N       10.78722670   -21.27086260    19.45559310
H       11.11522670   -20.57786180    20.11759190
C       11.45822720   -21.55286220    18.16559220
H       10.73422720   -21.43886180    17.35759160
C       12.55022720   -20.54886250    18.00259210
H       13.02122690   -20.82086180    17.04959300
H       12.31822680   -19.47686200    18.00759320
H       13.22522640   -20.79786300    18.83159260
C       11.96122650   -23.01486210    17.97459220
O       12.24222660   -23.35086250    16.83059310
N       12.01322650   -23.84486200    19.00059320
H       11.79122640   -23.43786240    19.90159230
C       11.93222710   -25.27686310    18.93459320
H       12.39722730   -25.48486140    17.97059250
C       12.87022690   -25.84386250    19.99359320
H       13.80322650   -25.28386310    20.05759240
H       12.32522680   -25.72686200    20.93059160
C       13.13822650   -27.39386180    19.90559200
H       12.15222640   -27.85486220    19.94059180
C       13.82222650   -27.86086270    18.72459220
H       14.78122710   -27.34486200    18.59459300
H       14.00722690   -28.93486210    18.85159300
H       13.28122710   -27.64086150    17.79559140
C       13.78722670   -27.96686170    21.15659140
H       13.17322640   -27.69786260    22.02559280
H       13.84522720   -29.06086160    21.11559300
H       14.79922680   -27.55386160    21.25159260
C       10.54322720   -25.99086190    18.86459160
O       10.04322720   -26.43086240    17.82459260
N        9.90922640   -25.98486140    20.06759260
H       10.36222650   -25.54886250    20.86259270
C        8.67322640   -26.80986210    20.26759150
H        8.83922670   -27.88386150    20.17559240
C        8.24822710   -26.43886180    21.71059230
H        9.01722720   -26.77786250    22.40359310
H        8.32622720   -25.35286140    21.75359150
C        6.80722670   -26.94686130    22.19859310
H        5.99722670   -26.38986210    21.72859190
H        6.65822700   -27.94886210    21.79659270
C        6.68422700   -26.93886180    23.72059250
H        5.61322690   -27.12686160    23.79659270
H        7.27022700   -27.70686150    24.22559170
N        7.11322690   -25.59786220    24.30659290
H        7.97122670   -25.21886250    23.93359180
C        6.51822660   -24.85386280    25.17459300
N        5.26022670   -25.00286290    25.54259300
H        4.89422700   -25.94386290    25.57259180
H        5.00922680   -24.36586190    26.28559300
N        7.16522690   -23.91086200    25.82159230
H        8.15622710   -23.87586210    25.63059230
H        6.64422700   -23.23186300    26.35859300
C        7.55422690   -26.51886180    19.23959160
O        6.79222680   -27.40986250    18.95259280
N        7.52822690   -25.30886270    18.66159250
H        8.19922640   -24.56886290    18.83159260
C        6.51922700   -24.97586250    17.59059140
H        5.82222700   -25.80786130    17.48759270
C        5.76622680   -23.67686270    17.91659160
H        4.94322680   -23.64486120    17.20259280
C        5.24022670   -23.46686170    19.32359310
H        5.01422690   -22.40386200    19.47359280
H        4.41922660   -24.15286250    19.56559180
H        6.03822660   -23.69486240    20.04159160
O        6.52322670   -22.48086170    17.54759220
H        7.41122670   -22.48986240    17.91259190
C        7.05422690   -25.06686210    16.18559270
O        6.26122670   -24.83586310    15.29659270
N        8.25022700   -25.62086300    15.80959220
H        8.78522680   -26.10686300    16.51959230
C        8.86322690   -25.61086270    14.47159190
H        8.94122700   -24.56186290    14.18459220
C       10.34922700   -26.08386230    14.44259260
H       10.96422670   -25.58186150    15.18959240
H       10.32822700   -27.15486150    14.64659210
O       10.90522670   -25.92786220    13.17559240
H       11.81922720   -26.21386150    13.25459190
C        8.03322700   -26.23586270    13.31859210
O        7.67922690   -25.48586270    12.46759220
N        7.55622670   -27.49086190    13.24159240
C        7.82522680   -28.60986140    14.08859250
H        7.05222700   -28.42786220    14.84659190
H        8.75222680   -28.62986180    14.67459200
C        7.54222680   -29.88286210    13.32459260
H        7.20922660   -30.70386120    13.97059250
H        8.40322690   -30.13886260    12.69359210
C        6.33922670   -29.48886300    12.43059250
H        5.38022660   -29.65186310    12.93659210
H        6.27322670   -30.13986210    11.55059240
C        6.61522670   -27.99186130    12.13359260
H        7.15922690   -27.96886250    11.18959240
C        5.29222680   -27.26786230    12.00159260
O        4.73722700   -27.32386210    10.93459220
N        4.75522660   -26.69386290    13.03959270
H        5.23022700   -26.79186250    13.92859270
C        3.58022690   -25.85486220    13.11259270
H        2.74422690   -26.23886300    12.52759270
C        3.08922670   -25.69786260    14.53959270
H        3.80122690   -25.16286280    15.16759200
H        2.18622680   -25.08986280    14.47759250
C        2.53622670   -27.03186230    15.12959190
H        1.81322680   -26.65286250    15.85259250
H        1.99622680   -27.56586270    14.34859280
C        3.45422670   -27.95486260    15.94759270
O        4.66722680   -27.87886240    16.01559260
N        2.87822680   -29.02086260    16.51259230
H        3.43822690   -29.79786300    16.84159280
H        1.88122680   -29.19486240    16.46659280
C        3.81622670   -24.45286180    12.62559220
O        2.89122680   -23.92586140    12.03459260
N        4.98422670   -23.93186190    12.70459270
H        5.70722680   -24.46186260    13.17659190
C        5.41422700   -22.59286310    12.20759200
H        4.49622680   -22.00786210    12.25859260
C        6.46222690   -22.00086210    13.13159280
H        6.00522660   -21.96686170    14.12859250
H        7.33922670   -22.65686230    13.18959240
C        6.93222670   -20.60486220    12.83859250
C        7.87022690   -20.32486150    11.90159230
H        8.55022720   -21.00886150    11.41459270
N        7.99522690   -18.97986220    11.75359250
H        8.69222640   -18.49986270    11.20459270
C        7.05522680   -18.29186250    12.44359210
C        6.72922710   -16.90286250    12.56659220
H        7.26722670   -16.14586260    12.01659200
C        5.60322670   -16.57886120    13.28559210
H        5.31022690   -15.53886220    13.28059200
C        4.92022710   -17.49086190    14.06559180
H        4.05422690   -17.12386130    14.59659190
C        5.31022690   -18.84086230    13.95859240
H        4.66622690   -19.50486180    14.51659200
C        6.35822680   -19.30786130    13.18059250
C        5.83322670   -22.53586200    10.73859210
O        5.57522680   -21.62086300     9.99059200
N        6.42122700   -23.66286280    10.30859180
H        6.39822670   -24.34786220    11.05459210
C        6.82622670   -24.04486270     9.00259210
H        7.12122680   -23.17586140     8.41459270
C        8.09322640   -24.98986240     9.00759220
H        8.17922690   -25.45186230     9.99159240
H        7.93922660   -25.76486210     8.25659280
C        9.46322730   -24.30786130     8.71959210
H        9.40722660   -23.35586170     9.24659250
C       10.66622640   -25.09686280     9.41059210
H       11.12022690   -25.86886220     8.77759270
H       11.62122730   -24.55886270     9.43659210
H       10.28522680   -25.45186230    10.37659260
C        9.63722710   -24.05486300     7.22659210
H       10.54522710   -23.44786260     7.12259240
H        9.80922700   -24.96886250     6.64459230
H        8.83722690   -23.43186190     6.80859230
C        5.65822700   -24.57186130     8.14059260
O        5.58122680   -24.07086180     7.03659250
N        4.69722700   -25.33686260     8.72559260
H        4.97022680   -25.68886180     9.63559250
C        3.70622680   -26.10286140     7.90759230
H        4.18122670   -26.92986300     7.37959240
H        3.06222680   -26.62086300     8.61759190
C        2.89922690   -25.29186250     6.94859220
O        2.70822690   -25.68586160     5.82259230
N        2.49222680   -24.09386250     7.38059230
C        2.24722670   -23.79786300     8.82159230
H        3.17922690   -23.32786180     9.16159250
H        1.95222690   -24.71486280     9.34759240
C        1.13722680   -22.72186280     8.87359240
H        1.18722680   -22.04586220     9.73659230
H        0.17222680   -23.23386190     8.97759250
C        1.31022680   -22.02986150     7.54559230
H        2.05422690   -21.23886300     7.70459220
H        0.42022680   -21.46086310     7.24859240
C        1.72822680   -23.15486150     6.56759210
H        0.78722690   -23.58386230     6.22559210
C        2.50222680   -22.45186230     5.45459220
O        2.02722690   -22.22786140     4.36459210
N        3.77222680   -22.04686160     5.79859210
H        4.12322660   -22.37086300     6.69159220
C        4.64822670   -21.42686270     4.79559230
H        4.14922670   -20.58286290     4.31959250
C        5.98522660   -20.98486140     5.39359240
H        6.62822680   -21.86286160     5.33759210
H        6.42422680   -20.20086290     4.77559230
C        5.95022680   -20.60386280     6.87459230
H        5.77322670   -21.45986180     7.52659230
H        6.91022680   -20.11286160     7.03459220
C        4.84322690   -19.63686180     7.09559250
O        4.33622690   -18.89386180     6.26759240
N        4.41222670   -19.47886280     8.35459230
H        3.74422690   -18.74186130     8.54859260
H        4.79422660   -20.02886200     9.11459260
C        4.96522670   -22.37986180     3.66359230
O        4.88822700   -21.96086310     2.52559230
N        5.23222680   -23.69086270     4.00959210
H        5.35522700   -23.91786190     4.98959210
C        5.37622690   -24.71886250     2.95859220
H        6.21722700   -24.45186230     2.31859230
C        5.93422700   -26.09186170     3.44759230
H        5.07222700   -26.33786200     4.06759210
C        5.98922680   -27.12086300     2.32859230
H        6.54322670   -26.75986290     1.45359230
H        6.55122660   -28.00086210     2.66559220
H        5.00622700   -27.38286210     1.91759230
C        7.20822670   -26.02586170     4.37659220
H        8.12822720   -26.07486150     3.79359220
H        7.25322680   -25.11286160     4.97159240
C        7.29022690   -27.17686270     5.27259210
H        7.33522700   -28.16086200     4.78859230
H        8.19522670   -27.11886220     5.88859220
H        6.43122670   -27.17886160     5.95459220
C        4.15422680   -24.96686170     2.07759240
O        4.24422690   -25.21586230     0.85859230
N        2.97522690   -24.94786260     2.70959230
H        2.99222680   -25.05986210     3.71659230
C        1.74122680   -25.04986190     1.94759230
H        1.80822680   -25.90986250     1.28059230
C        0.61722680   -25.44186210     2.85859230
H        0.42622680   -24.76486210     3.69159220
H       -0.29777320   -25.29886250     2.28459240
C        0.64222680   -26.87886240     3.34059240
H        0.85722680   -27.59586140     2.54859230
H        1.48322680   -26.86486240     4.03459220
C       -0.66977320   -27.40786170     3.95059230
O       -0.62577320   -28.06586270     5.01859240
O       -1.81677320   -27.22686200     3.46959230
C        1.44622680   -23.83486180     1.05359230
O        0.82622680   -23.91686250     0.01559230
N        1.86522690   -22.62486270     1.46759220
H        2.17322680   -22.46686170     2.41859220
C        1.76222680   -21.37186240     0.68259230
H        0.73622690   -21.20686150     0.35259230
C        2.09822680   -20.12586210     1.54559230
H        2.96122690   -20.32986260     2.18059230
C        2.41522690   -18.83486180     0.70259230
H        3.30122690   -18.94186210     0.06459230
H        1.45622680   -18.52486230     0.27059230
H        2.68222690   -17.98786160     1.34759220
C        0.88122680   -19.76986120     2.44559240
H        0.01322680   -19.49186130     1.83459230
H        0.54022680   -20.58986280     3.08959220
H        1.18022680   -18.99486160     3.16259220
C        2.68722680   -21.47286220    -0.49740770
O        2.20622680   -21.26086240    -1.56040780
N        3.99422690   -21.79886250    -0.27640770
H        4.38622670   -21.79386140     0.65759230
C        5.02422670   -21.93486210    -1.32440770
H        5.07822700   -20.96786310    -1.82540770
C        6.42122700   -22.02286150    -0.68340770
H        6.33422660   -22.80086140     0.07559230
C        7.40922690   -22.70586200    -1.69640770
H        8.45122720   -22.63386150    -1.36040770
H        7.19722700   -23.77986150    -1.75940780
H        7.35922670   -22.13086130    -2.62940760
C        6.96822690   -20.70686150    -0.09640770
H        7.14222670   -19.99786190    -0.90640770
H        6.12622690   -20.24686240     0.42159230
C        8.13822650   -20.72886280     0.88059230
H        7.88822700   -21.30586240     1.77959230
H        9.01922700   -21.16686250     0.39459230
H        8.52622700   -19.73786160     1.14659230
C        4.74922700   -23.05386160    -2.38240770
O        4.69522670   -22.76586150    -3.55940770
N        4.39322660   -24.24686240    -1.89740780
H        4.42322680   -24.35586170    -0.89040770
C        4.04822680   -25.47886280    -2.66240760
H        4.91022680   -25.66986270    -3.30040760
C        3.87022690   -26.74686240    -1.73340770
H        4.70322700   -26.80186270    -1.03240780
H        2.99322680   -26.56786160    -1.11040770
C        3.77422690   -28.05686190    -2.56640770
H        2.91622690   -28.09386250    -3.23740770
H        4.69122700   -28.19086270    -3.13940760
C        3.62822680   -29.37886240    -1.75840770
H        4.39422700   -29.28386310    -0.98940770
H        2.61622690   -29.44986150    -1.35940770
N        3.90622690   -30.53686140    -2.62840770
H        4.07022670   -30.39386180    -3.61440780
C        3.71222690   -31.82186130    -2.33240770
N        3.50922680   -32.21486280    -1.11140780
H        3.30022690   -31.49086190    -0.43840770
H        3.42822690   -33.18986130    -0.86240770
N        3.86022690   -32.72286220    -3.24240780
H        4.00522660   -32.45986180    -4.20640750
H        3.74922680   -33.69186400    -2.97740770
C        2.92022680   -25.14686200    -3.61440780
O        3.08822680   -25.20986180    -4.84740780
N        1.81022680   -24.59786220    -3.11940770
H        1.76022680   -24.45886230    -2.11740780
C        0.62622680   -24.22586250    -3.94240760
H        0.52622680   -25.01286130    -4.69040780
C       -0.67977320   -24.12286190    -3.18240760
H       -1.42577310   -23.74286270    -3.88040780
H       -1.05577310   -25.08886150    -2.84540770
O       -0.63377310   -23.27586170    -2.04840780
H       -0.06277320   -23.57486150    -1.33740770
C        0.91222690   -22.96586230    -4.83540770
O        0.67522680   -23.08686260    -6.04240750
N        1.51722680   -21.88186260    -4.38340760
H        1.87522690   -21.82486150    -3.43740770
C        1.97622680   -20.85386280    -5.33840750
H        1.09022690   -20.55086140    -5.89640760
C        2.51222680   -19.68286130    -4.48940750
H        3.47622680   -19.92086220    -4.03840780
H        2.73322680   -18.85486220    -5.16340780
O        1.63822690   -19.25886150    -3.41840770
H        1.89222680   -19.86086270    -2.71540760
C        2.99822690   -21.31786160    -6.36640790
O        3.05322690   -20.72086140    -7.40640780
N        3.81322690   -22.35286140    -6.15040780
H        3.82222680   -22.72286220    -5.20740800
C        4.68622680   -22.95086290    -7.14040760
H        5.23522660   -22.15286250    -7.64040760
C        5.78022670   -23.85086250    -6.59440760
H        5.19822690   -24.66086200    -6.15540790
C        6.83322670   -24.35186200    -7.61340760
H        6.47122670   -25.29986190    -8.03140740
H        7.01522680   -23.57586290    -8.36640740
H        7.73022700   -24.68386270    -7.07640790
O        6.54422660   -23.21386150    -5.65440750
H        6.02922680   -23.14386180    -4.84640790
C        3.91822670   -23.74486160    -8.20440770
O        4.18722680   -23.60586170    -9.37940790
N        2.92822690   -24.50686260    -7.79440780
H        2.81722690   -24.67786220    -6.80240770
C        1.87622680   -25.11686130    -8.59940810
H        2.26522680   -25.78386310    -9.36940770
C        0.99422680   -26.08586310    -7.80040790
H        0.67922680   -25.50286290    -6.93440770
H        0.12222680   -26.19586180    -8.44540790
C        1.67122690   -27.48986240    -7.42440750
H        2.36422680   -27.34986310    -6.59440760
H        0.88422690   -28.15386200    -7.06640770
C        2.41122670   -28.22386170    -8.53140740
H        2.44522690   -29.28686140    -8.29240800
H        1.90422680   -28.24686240    -9.49640750
C        3.77122690   -27.62986180    -8.65440750
H        3.81222680   -26.59886170    -9.00440790
H        4.23422670   -27.56886290    -7.66940780
N        4.58022690   -28.47686200    -9.45440770
H        5.53122660   -28.13786130    -9.45240780
H        4.61122700   -29.42486190    -9.10840800
H        4.32422690   -28.39486120   -10.42840770
C        1.07722690   -24.07886120    -9.44140820
O        0.88022690   -24.28486250   -10.63740730
N        0.76722680   -22.94486240    -8.78640750
H        0.82422690   -22.92286300    -7.77440790
C        0.17422680   -21.78286170    -9.44740770
H       -0.60177310   -22.16786190   -10.11040780
C       -0.38777320   -20.85986140    -8.36540790
H       -1.21577320   -21.30386160    -7.81140760
H        0.46922680   -20.62786290    -7.73440790
C       -0.99277320   -19.55386160    -8.91040800
H       -0.16577320   -19.09186170    -9.44840810
H       -1.80177320   -19.86986160    -9.56740760
S       -1.55977320   -18.38286210    -7.65740780
C       -3.07377310   -19.23986240    -7.13440750
H       -2.94877310   -20.30486300    -6.90540790
H       -3.44877310   -18.77686310    -6.21340750
H       -3.83477310   -19.23086170    -7.92440750
C        1.03722680   -21.08386230   -10.44240760
O        0.59822680   -20.78286170   -11.54140760
N        2.30722690   -20.78886220   -10.11140730
H        2.63322690   -20.87686160    -9.15640740
C        3.18622680   -20.28486250   -11.10540770
H        2.49822690   -19.55486300   -11.53140740
C        4.39822670   -19.70586200   -10.47040750
H        4.80622670   -20.34786220    -9.69040780
C        5.43122670   -19.35486220   -11.52040770
H        6.33922670   -19.03586200   -10.99540810
H        5.69222690   -20.24986270   -12.09940810
H        5.20022680   -18.52086260   -12.19440750
C        4.05822710   -18.40086170    -9.67940810
H        3.42222690   -18.70186230    -8.84640790
H        4.99722670   -18.03786280    -9.26240730
C        3.39622690   -17.25486180   -10.44140820
H        3.11422680   -16.53686140    -9.66140750
H        4.11622670   -16.70386120   -11.05840780
H        2.46622680   -17.49886130   -10.97040750
C        3.43622680   -21.33686260   -12.22640800
O        3.42222690   -21.02486230   -13.39740750
N        3.54922680   -22.60586170   -11.99840740
H        3.66722680   -22.91186140   -11.04040810
C        3.74422690   -23.64186290   -13.02940750
H        4.53022670   -23.37786290   -13.73640730
C        4.08722690   -24.93086240   -12.42140770
H        4.73122690   -24.79686160   -11.55140780
H        3.19022680   -25.49086190   -12.16040800
C        4.85722680   -25.85786250   -13.39140800
H        4.30522680   -26.29286190   -14.22440810
H        5.65822700   -25.24686240   -13.80840780
C        5.64022680   -26.93986130   -12.61840720
O        6.89622690   -26.95686150   -12.56140800
O        4.90622660   -27.78186230   -12.01340770
C        2.47922680   -23.80486300   -13.89140800
O        2.52922680   -24.39386180   -14.97840790
N        1.31122680   -23.30386160   -13.50240800
H        1.33022680   -22.94286160   -12.55640790
C        0.16922680   -23.09686280   -14.43840790
H        0.04022680   -23.89786150   -15.16640760
C       -1.06877320   -22.92686270   -13.58440780
H       -0.71877320   -22.48986240   -12.64940740
H       -1.85777320   -22.33086200   -14.04340740
C       -1.64777310   -24.23786160   -13.02940750
H       -1.69777320   -24.97286220   -13.83240800
H       -0.94877310   -24.51186180   -12.24040790
C       -3.04377320   -24.17286300   -12.35840800
H       -3.80977320   -24.10386280   -13.13040730
H       -3.24977330   -25.11286160   -11.84540750
N       -3.13377310   -22.95386120   -11.52440740
H       -3.07177310   -22.08286290   -12.03140740
C       -3.68677310   -22.79586220   -10.32940770
N       -3.93377330   -23.77586170    -9.48440740
H       -3.45777320   -24.61986160    -9.76940730
H       -4.23077300   -23.63286210    -8.52940750
N       -3.96077320   -21.63686180    -9.85640810
H       -3.80277320   -20.83886150   -10.45440770
H       -4.70177320   -21.51586150    -9.18040750
C        0.37222680   -21.87686160   -15.31440730
O        0.21722680   -21.96386150   -16.50740810
N        0.63822680   -20.70986180   -14.67140770
H        0.78022680   -20.79086300   -13.67140770
C        0.82822680   -19.37786290   -15.39240740
H       -0.09077320   -18.99686240   -15.83840750
C        1.11822690   -18.32386210   -14.36340810
H        0.58422680   -18.61986160   -13.45940780
H        2.11622690   -18.50786210   -13.96540740
C        1.14022680   -16.84686280   -14.90440750
H        1.21322680   -16.19286160   -14.03540800
H        2.02222680   -16.63186260   -15.50740810
C        0.00222680   -16.26486210   -15.72440810
O        0.17622680   -15.32786180   -16.49640850
O       -1.14277320   -16.71486280   -15.57940770
C        1.90122690   -19.32586290   -16.46540830
O        1.53722680   -18.87686160   -17.51840780
N        3.13222690   -19.80886270   -16.23540690
H        3.15622690   -20.39086150   -15.40640740
C        4.11522670   -19.96086310   -17.32740780
H        4.22722670   -18.99286270   -17.81440730
C        5.45222660   -20.34386250   -16.69240760
H        6.12822680   -20.55486300   -17.52040860
C        6.05522680   -19.13386150   -15.97740750
H        5.48722700   -18.83186150   -15.08840750
H        6.98822690   -19.46086310   -15.50140760
H        6.43322710   -18.24186130   -16.49240680
C        5.26522680   -21.69386290   -15.90640740
H        5.71422670   -21.54086300   -14.92540740
H        4.21622710   -21.87786290   -15.67640780
C        5.95122670   -22.92886160   -16.51740840
H        5.66622690   -23.14086150   -17.55540850
H        7.04522710   -22.85086250   -16.55840680
H        5.82722660   -23.87286190   -15.97240730
C        3.73822690   -20.98086170   -18.48440740
O        4.39922670   -20.89086150   -19.53940770
N        2.72622680   -21.81886290   -18.34340860
H        2.30522680   -21.88686180   -17.42440800
C        2.21822690   -22.60186200   -19.49440770
H        3.04522680   -22.69586180   -20.19940760
C        1.86222680   -24.05486300   -19.13140680
H        1.21122680   -24.11886220   -18.26040840
H        1.37622680   -24.45886230   -20.01940730
C        3.10122680   -24.86686130   -18.91940690
O        3.76622680   -25.08486180   -19.90340810
N        3.47122690   -25.31986240   -17.71840860
H        4.24122670   -25.97786140   -17.69640730
H        3.05822680   -25.07986260   -16.82540700
C        1.05622680   -21.94486240   -20.17040820
O        0.57522680   -22.40286250   -21.17740820
N        0.64422680   -20.72886280   -19.83340840
H        1.01022680   -20.37086300   -18.95940780
C       -0.44077320   -20.06386180   -20.40240860
H       -1.22177310   -20.81686210   -20.51040840
C       -0.96977320   -18.88986210   -19.52240750
H       -1.95977320   -18.59086230   -19.86640740
H       -1.15777310   -19.37786290   -18.56540680
O       -0.01377320   -17.80586240   -19.44540790
H        0.51522680   -17.91286280   -18.65140720
C       -0.13177320   -19.53286170   -21.78440860
O        0.97122680   -19.18386270   -22.08340840
N       -1.21377310   -19.28586200   -22.59540750
H       -2.12677310   -19.62686160   -22.32140730
C       -1.14577320   -18.33386230   -23.70440860
H       -0.14677320   -18.32186130   -24.14040760
C       -2.02277330   -18.77186200   -24.93240740
H       -3.06877330   -18.81486130   -24.62640760
C       -1.77677320   -17.71986200   -26.06140710
H       -2.15677310   -18.10286140   -27.01640700
H       -2.24277310   -16.76286130   -25.79640770
H       -0.71277310   -17.55386160   -26.27140810
C       -1.67877320   -20.12886240   -25.49540710
H       -0.64677320   -20.16886140   -25.86640740
H       -1.73077320   -20.86486240   -24.68440820
H       -2.36977310   -20.36086270   -26.31440730
C       -1.47477320   -16.94186210   -23.18940730
O       -2.51077320   -16.38486290   -23.42540740
N       -0.53920247   -16.34686047   -22.43803827
H        0.30393400   -16.87677423   -22.23783663
C       -0.57697862   -14.93319401   -22.02082665
H       -1.59226207   -14.70870633   -21.69737905
C        0.34043044   -14.67513393   -20.79866277
H        0.28248297   -13.62206666   -20.53049447
H       -0.02749154   -15.24289542   -19.94612177
C        1.80405099   -15.02681920   -21.01858520
O        2.63668016   -14.18566240   -21.29864952
N        2.13835958   -16.29011137   -20.92182405
H        3.05797385   -16.55041838   -21.26350865
H        1.47434824   -16.98026758   -20.58461827
C       -0.29926825   -13.99264643   -23.21532277
O        0.71843248   -13.33421609   -23.27898150
N       -1.20798601   -13.95503763   -24.18473390
H       -2.03108546   -14.54598114   -24.08891862
C       -1.10196473   -13.19009275   -25.43234308
H       -0.42612351   -12.34673652   -25.29121320
C       -0.50421657   -14.10890715   -26.50970129
H        0.47901725   -14.44658467   -26.17839073
H       -1.14436465   -14.98317828   -26.61167413
C       -0.35502625   -13.46715949   -27.88776404
O       -0.13615421   -12.24087898   -28.00222323
O       -0.49572966   -14.20025714   -28.88768253
C       -2.47575252   -12.61681571   -25.82718831
O       -3.50433019   -13.09875452   -25.37860314
N       -2.49007275   -11.55888434   -26.63914499
H       -1.60133877   -11.25858892   -27.04468510
C       -3.68808742   -10.80441624   -26.99875511
H       -4.51070232   -11.50882604   -27.11709527
C       -4.04045394    -9.87170940   -25.82834476
H       -4.54389910   -10.53509234   -25.09649284
H       -3.08087782    -9.51989669   -25.40766310
C       -4.96474425    -8.66633920   -26.06569424
O       -6.21121122    -8.79347179   -26.17547847
N       -4.33605975    -7.47878896   -26.07547237
H       -4.87287597    -6.60220115   -26.03476139
H       -3.28359701    -7.42073620   -26.02646193
C       -3.49138898   -10.01359699   -28.31002681
O       -2.44539430    -9.41762422   -28.50805538
N       -4.48833886    -9.98841904   -29.21517072
C       -4.54361722    -9.04575487   -30.33723129
H       -3.56262349    -8.92876624   -30.80927278
H       -4.88408652    -8.07086994   -29.96600914
C       -5.55613237    -9.62185705   -31.33598835
H       -5.04289665   -10.27666032   -32.05211764
H       -6.09846440    -8.84218342   -31.87846457
C       -6.48791022   -10.44428762   -30.43191559
H       -7.01492118   -11.23540149   -30.98130371
H       -7.23430485    -9.78895594   -29.96339497
C       -5.54292573   -10.99568077   -29.35928498
H       -6.10459372   -11.10172845   -28.43068378
C       -4.97362604   -12.36790606   -29.77655853
O       -3.90125987   -12.46290860   -30.35804686
N       -5.72563605   -13.43120285   -29.49121826
H       -6.62857069   -13.24241246   -29.06062183
C       -5.51908741   -14.77976170   -30.04335652
H       -4.45362260   -14.95434418   -30.20709310
C       -6.05467968   -15.83407119   -29.04912773
H       -7.11871415   -15.66966183   -28.88098222
H       -5.96054921   -16.80501161   -29.53163375
C       -5.33176576   -15.89748391   -27.68476097
H       -4.27877989   -15.64588175   -27.81347995
C       -5.96112498   -14.96764728   -26.64240282
H       -5.44882725   -15.07501734   -25.67784787
H       -5.85875462   -13.91722856   -26.93289420
H       -7.02434758   -15.19143132   -26.49869144
C       -5.42260210   -17.31402950   -27.11033328
H       -4.91601400   -17.36730576   -26.13882382
H       -6.46824136   -17.61937821   -26.97577223
H       -4.93471078   -18.03503873   -27.77633976
C       -6.24364954   -14.89616861   -31.40081012
O       -7.18225390   -14.15136163   -31.62458230
N       -5.86377330   -15.82686230   -32.29240800
H       -4.96077300   -16.25686260   -32.13240810
C       -6.60677340   -16.01986120   -33.56940840
H       -7.51277300   -15.42086220   -33.47340770
C       -5.71777300   -15.47186180   -34.71440890
H       -4.78777310   -16.03786280   -34.65940860
C       -6.38077310   -15.66586210   -36.09540940
H       -6.52377320   -16.72186280   -36.35940930
H       -7.41277310   -15.29786210   -36.04140850
H       -5.77277330   -15.33986190   -36.94740680
C       -5.40377330   -13.97486210   -34.62340930
H       -5.30377340   -13.42886260   -35.56040950
H       -6.25177340   -13.45286180   -34.17940900
C       -4.14277320   -13.63586240   -33.85840610
H       -3.94777320   -12.56586170   -34.00040820
H       -4.06577300   -13.94686220   -32.80940630
H       -3.30977320   -14.21186260   -34.28040700
C       -6.76977300   -17.52186200   -33.78040700
O       -5.82777310   -18.27086260   -34.00540920
N       -8.01077270   -17.92486190   -33.86540600
H       -8.73477360   -17.23186300   -34.01340870
C       -8.43177320   -19.30886270   -33.80540850
H       -7.63777300   -20.00686260   -33.54240800
C       -9.52577300   -19.43786240   -32.75140760
H       -9.16377350   -19.00286290   -31.81940840
H      -10.38477330   -18.81586270   -32.99940870
C       -9.92477320   -20.84886170   -32.50940700
O       -9.56477360   -21.76086240   -33.26940920
O      -10.55977340   -21.06286240   -31.42040820
C       -8.84177300   -19.68186190   -35.22140880
O       -9.95477290   -19.36186220   -35.64040760
N       -8.01277350   -20.42386250   -35.90740590
H       -7.11177300   -20.64386180   -35.50040820
C       -8.26677320   -20.92386250   -37.33240890
H       -8.68177320   -20.02986150   -37.79740910
C       -6.90977330   -21.06086160   -38.14440920
H       -6.97377300   -21.27186200   -39.21140670
C       -6.11477330   -19.70586200   -38.01540760
H       -5.24477340   -19.79286190   -38.67840960
H       -6.65977330   -18.81486130   -38.35040660
H       -5.81877330   -19.44086270   -36.99240880
C       -6.10877320   -22.24586300   -37.57440950
H       -5.73977330   -22.03286170   -36.56340790
H       -6.78777310   -23.10386280   -37.50140760
H       -5.19977330   -22.41786190   -38.16340640
C       -9.17377280   -22.10486220   -37.34840770
O       -9.61877350   -22.45286180   -38.39840700
N       -9.63277340   -22.61586190   -36.20740890
H       -9.24577330   -22.15186310   -35.39440920
C      -10.63277340   -23.61786270   -36.06540680
H      -10.68977360   -24.16386220   -37.00740810
C      -10.30177310   -24.62586210   -35.02040860
H      -10.88077350   -25.54086300   -35.14240650
H       -9.24477290   -24.87286190   -35.12040710
O      -10.54477310   -24.12586210   -33.71740720
H      -10.18077280   -23.24186130   -33.62940600
C      -12.08777330   -22.97386170   -35.91640850
O      -13.08977320   -23.71386150   -35.87940600
N      -12.10977360   -21.64986230   -35.78840640
H      -11.25077340   -21.14486120   -35.60840610
C      -13.34877300   -20.82186130   -35.67740630
H      -14.18577290   -21.40386200   -36.06540680
C      -13.59077360   -20.53486250   -34.19240950
H      -12.63177300   -20.22486310   -33.77840810
H      -14.25677300   -19.67886160   -34.08240890
C      -14.13877300   -21.76486210   -33.32940670
H      -15.05577280   -22.15986250   -33.76540760
H      -13.44677350   -22.60586170   -33.27140810
C      -14.52677350   -21.40286250   -31.88340760
H      -15.18477340   -20.54586220   -32.02940750
H      -15.02777290   -22.22986220   -31.38140680
N      -13.38477330   -21.10086250   -31.05840680
H      -12.46077350   -21.26586150   -31.42840770
C      -13.34477330   -20.80986210   -29.77040860
N      -14.43077280   -20.64586260   -28.99340820
H      -15.36777310   -20.70586200   -29.36440850
H      -14.28877350   -20.51986120   -28.00140760
N      -12.20877360   -20.67786220   -29.20840840
H      -11.44577310   -20.73586270   -29.86840820
H      -12.12577340   -20.45586200   -28.22640800
C      -13.32577320   -19.58586310   -36.57240680
O      -14.30377290   -18.91086200   -36.72440720
N      -12.20377350   -19.32486150   -37.23640820
H      -11.49477290   -20.04586220   -37.18240740
C      -11.99177360   -18.21286200   -38.21240620
H      -10.94777300   -18.20786290   -38.52540590
C      -12.83877280   -18.44386290   -39.47240830
H      -12.62977310   -19.43886180   -39.86640930
H      -13.88177300   -18.40986250   -39.16040800
C      -12.56677340   -17.53686140   -40.62940600
O      -11.43977360   -17.13086130   -40.84840770
N      -13.60677340   -17.14286230   -41.37540820
H      -13.39877320   -16.50786210   -42.13740920
H      -14.52677350   -17.49886130   -41.14540860
C      -12.22977350   -16.86786270   -37.62440870
O      -12.75577350   -15.99286170   -38.27240750
N      -11.73477360   -16.63986210   -36.39240650
H      -11.13277340   -17.36286160   -36.01740650
C      -11.93877320   -15.42986200   -35.63640590
H      -12.15977290   -14.61386200   -36.32440950
C      -13.22277360   -15.69786260   -34.76040650
H      -13.48477360   -14.73686220   -34.31740950
H      -13.97677330   -16.09686280   -35.43940730
C      -13.21577360   -16.77786250   -33.64040760
H      -13.37377360   -17.75186160   -34.10240940
H      -12.27677350   -16.84086230   -33.09040830
C      -14.30177310   -16.43286130   -32.71740720
H      -14.05377290   -15.55486200   -32.12140660
H      -15.24677280   -16.23086170   -33.22140880
C      -14.57877350   -17.53786280   -31.63040730
H      -14.41577340   -18.49186130   -32.13240810
H      -13.76977350   -17.43286130   -30.90740780
N      -15.89577290   -17.47086140   -30.94040680
H      -16.19477270   -18.32886120   -30.49840740
H      -15.97477340   -16.70486260   -30.28740690
H      -16.67377280   -17.33286290   -31.56840710
C      -10.73577310   -15.00086210   -34.73340610
O      -10.01877310   -15.81986240   -34.28540800
N      -10.53977300   -13.65786170   -34.57340620
H      -11.22577290   -13.05086230   -35.00540920
C       -9.71977330   -13.02686210   -33.64740750
H       -8.82077310   -13.64286230   -33.65740590
C       -9.57777310   -11.58386230   -34.06040950
H      -10.53477290   -11.05686190   -34.16140750
H       -8.97877310   -11.12086200   -33.26640700
H       -8.92677310   -11.55886170   -34.94240950
C      -10.43177320   -13.08786200   -32.27440640
O      -11.63777350   -12.97886180   -32.18240740
N       -9.76177310   -13.28686240   -31.16940690
H       -8.78277300   -13.53886220   -31.22540860
C      -10.29577350   -13.51986220   -29.78140830
H      -11.35577300   -13.26886180   -29.76940730
C      -10.19777300   -15.01686190   -29.41240690
H       -9.23477360   -15.35286240   -29.79740720
C      -10.29577350   -15.27486230   -27.90940860
H       -9.96677300   -16.29086300   -27.65740780
H       -9.56877330   -14.61386200   -27.42140770
H      -11.29377270   -15.09186170   -27.49240680
C      -11.27377320   -15.81286240   -30.15540700
H      -12.27977280   -15.46286200   -29.92440800
H      -11.00277330   -15.58486180   -31.18640710
C      -11.16677280   -17.35986140   -30.04140850
H      -11.92577360   -17.87186240   -30.64640810
H      -10.15577320   -17.63386150   -30.36840820
H      -11.20277310   -17.71586230   -29.00440790
C       -9.62977310   -12.57786180   -28.72040750
O       -8.43977360   -12.30386260   -28.76240730
N      -10.42405207   -12.08770068   -27.76771684
H      -11.39813734   -12.38551135   -27.79401938
C      -10.13491531   -10.92254933   -26.92207564
H       -9.14093587   -10.54527228   -27.17200170
C      -11.14378512    -9.80976914   -27.27450719
H      -12.14210009   -10.10424181   -26.92673194
H      -10.87640564    -8.89973727   -26.72558432
C      -11.21983894    -9.46889962   -28.74442947
N      -10.37153663    -8.66252019   -29.45650947
C      -10.75932294    -8.75778785   -30.74168210
H      -10.27091302    -8.25239366   -31.56216134
N      -11.82990654    -9.56291516   -30.87974154
H      -12.26487883    -9.80989263   -31.76579191
C      -12.16642862   -10.04134856   -29.63222657
H      -12.94962068   -10.74521252   -29.37799831
C      -10.10615231   -11.25029524   -25.41334871
O      -10.48874732   -10.43264319   -24.59550319
N       -9.66652302   -12.44781284   -25.01497650
H       -9.32622028   -13.08614411   -25.72094071
C       -9.56431055   -12.83571880   -23.59676595
H      -10.49838349   -12.58392667   -23.09163969
H       -9.42882166   -13.91389631   -23.52726131
C       -8.39697009   -12.16138455   -22.85364615
O       -7.28716390   -12.13190009   -23.35307100
N       -8.62922946   -11.66361775   -21.63160418
H       -9.58497006   -11.67395607   -21.28984723
C       -7.66343345   -10.89997990   -20.81688969
H       -7.26443299   -10.09717188   -21.43382451
H       -8.20389023   -10.44101089   -19.99084974
C       -6.46617621   -11.66758610   -20.22107559
O       -6.07199152   -11.40725807   -19.09473002
N       -5.88771396   -12.63710595   -20.93844679
H       -6.21342671   -12.76557890   -21.89578097
C       -4.85327178   -13.54238642   -20.41164768
H       -5.21210077   -13.91845245   -19.45389883
C       -4.68069257   -14.74253766   -21.36210837
H       -4.59337708   -14.38980532   -22.39139505
H       -3.76156200   -15.27360205   -21.11826145
C       -5.80273452   -15.76135844   -21.26806851
O       -6.57064318   -15.79671119   -20.32640648
N       -5.89064951   -16.63395441   -22.23983217
H       -6.64719060   -17.31688659   -22.20677092
H       -5.21094461   -16.62325093   -22.98775819
C       -3.49741227   -12.88118720   -20.08996155
O       -2.69680814   -13.47320749   -19.38625735
N       -3.25407858   -11.64986133   -20.53669878
H       -3.95784597   -11.20929377   -21.11698715
C       -2.08089154   -10.83856990   -20.17747511
H       -1.18186587   -11.44073252   -20.30824853
C       -2.01582763    -9.65368162   -21.14832770
H       -1.18777170    -8.99211454   -20.86866737
H       -1.77075617   -10.03370806   -22.14916817
C       -3.30492089    -8.85561488   -21.21466155
C       -4.21033183    -9.08813390   -22.26483550
H       -3.95874813    -9.79260826   -23.04201109
C       -5.43358320    -8.40039526   -22.31166435
H       -6.11686236    -8.57632947   -23.12998025
C       -5.76546031    -7.48793754   -21.29545893
H       -6.70529303    -6.95291653   -21.33121524
C       -4.86716708    -7.26278941   -20.23781756
H       -5.12103437    -6.56445311   -19.45378626
C       -3.63400891    -7.93516641   -20.20208153
H       -2.94113746    -7.74105293   -19.39569935
C       -2.07545730   -10.33215944   -18.71826506
O       -1.09525850    -9.75171625   -18.28470350
N       -3.16190756   -10.52196168   -17.95944619
H       -3.97929468   -10.94561089   -18.38637381
C       -3.27619520   -10.04909542   -16.57643602
H       -2.99146666    -8.99542206   -16.57261519
C       -4.75311199   -10.14708292   -16.15444300
H       -5.34774084    -9.60560213   -16.88971599
H       -5.05953114   -11.19338131   -16.18078901
C       -5.07075466    -9.57961695   -14.76109705
H       -6.13487418    -9.70519258   -14.55840687
H       -4.52474622   -10.14216143   -14.00626071
C       -4.70583350    -8.10282965   -14.64148482
O       -3.56966960    -7.75461458   -14.40550327
N       -5.63569421    -7.19346090   -14.84021263
H       -5.34837230    -6.23042439   -14.79072171
H       -6.59537495    -7.45091487   -15.06911750
C       -2.32877664   -10.79935396   -15.61522304
O       -2.38546098   -12.01827628   -15.50753889
N       -1.48302425   -10.05360894   -14.89176618
H       -1.53002801    -9.04441338   -15.01430870
C       -0.42351610   -10.57366976   -14.00724335
H       -0.04904599   -11.50582648   -14.42517909
H        0.39867528    -9.86251699   -13.98846824
C       -0.83545510   -10.84512099   -12.55313919
O       -0.01328352   -11.14506864   -11.70673824
N       -2.12077310   -10.76186180   -12.24240780
H       -2.77177310   -10.57786180   -12.99640750
C       -2.70277310   -11.01786230   -10.91140750
H       -2.36577320   -10.27486230   -10.18840790
C       -4.23777290   -10.74286170   -10.97540760
H       -4.71577310   -11.35086250   -11.74340720
C       -4.89277320   -10.62786200    -9.60940740
H       -4.20277310   -10.20886230    -8.86640740
H       -5.88677310   -10.16586210    -9.57240770
H       -5.04377320   -11.66186240    -9.27440740
O       -4.24877310    -9.39286230   -11.37040810
H       -4.42477320    -8.91486260   -10.55640790
C       -2.51377320   -12.37186240   -10.24240780
O       -2.39777330   -12.52086260    -9.02240750
N       -2.26777320   -13.43086240   -11.05840780
C       -2.82977320   -13.72586250   -12.37140750
H       -2.06877330   -13.49486260   -13.12640760
H       -3.82577320   -13.31686210   -12.57840730
C       -3.04777310   -15.19986250   -12.51140790
H       -2.89077310   -15.55186180   -13.53840730
H       -4.01177310   -15.49386220   -12.07740780
C       -1.98277320   -15.80386260   -11.58040810
H       -1.00577320   -15.91186240   -12.06740760
H       -2.25177310   -16.76386260   -11.12340740
C       -1.85277320   -14.73486230   -10.52840810
H       -2.50577310   -14.92886260    -9.67740730
C       -0.34477320   -14.73186210   -10.01840780
O        0.08722680   -15.57886220    -9.24240780
N        0.48022680   -13.77686210   -10.45340730
H        0.14722680   -13.06286240   -11.09040740
C        1.88722680   -13.62386230   -10.02440740
H        2.32522680   -14.55186180    -9.65640740
C        2.68022680   -13.04186250   -11.22140790
H        2.10222670   -12.20686240   -11.61440750
C        4.10922670   -12.55286220   -10.82340810
H        4.47422700   -11.88486190   -11.61340810
H        4.04922680   -11.90386200    -9.94140820
H        4.83122680   -13.32986260   -10.54240800
C        2.87822680   -14.07086180   -12.33240800
H        3.91522690   -14.34586240   -12.52340790
H        2.28522680   -14.94686220   -12.06940750
C        2.24922680   -13.49386220   -13.56840800
H        1.28222680   -12.98986240   -13.45040800
H        2.97122690   -12.81086250   -14.03140740
H        2.10222670   -14.35586260   -14.23140810
C        1.86022690   -12.63286210    -8.88240810
O        2.54822680   -12.91786190    -7.90840770
N        1.20322680   -11.42486190    -8.99440770
H        0.72822680   -11.25386240    -9.87340740
C        1.05722680   -10.42386250    -7.97740790
H        1.95822680    -9.82986260    -7.82640790
H        0.23622680    -9.75986190    -8.24840740
C        0.82622680   -11.03186230    -6.58640770
O        1.60722680   -10.99786190    -5.72540760
N       -0.34377320   -11.71986200    -6.40740780
H       -1.04377320   -11.60786250    -7.13140770
C       -0.83077320   -12.33886240    -5.14340780
H       -0.81277320   -11.60686210    -4.33640770
C       -2.27677320   -12.75986190    -5.35540770
H       -2.41077330   -13.12986180    -6.37240790
C       -2.90477320   -13.68886180    -4.35640760
H       -2.52777310   -14.70186230    -4.54240750
H       -2.65277310   -13.30786230    -3.35840770
H       -4.00177340   -13.71086220    -4.38440750
C       -3.14777330   -11.47786240    -5.24140790
H       -2.57577320   -10.63186260    -5.64040760
H       -3.96477320   -11.73086260    -5.92840770
H       -3.51077320   -11.13186260    -4.26540760
C       -0.00877320   -13.50986190    -4.72240780
O        0.09322680   -13.74886230    -3.58740780
N        0.54922680   -14.35486220    -5.65840770
H        0.27422680   -14.14586260    -6.61040780
C        1.29522680   -15.53486250    -5.32440760
H        0.83322680   -16.04486270    -4.47940780
C        1.33122680   -16.44786260    -6.54840760
H        1.77622690   -17.40386200    -6.26940770
H        0.31122680   -16.61886220    -6.89240790
O        2.11122680   -15.86886220    -7.56240750
H        1.61422680   -15.48486230    -8.28840730
C        2.69722680   -15.12286190    -4.90140770
O        3.27822690   -15.73886200    -3.98840760
N        3.24922680   -14.02786250    -5.32440760
H        2.81622670   -13.55386260    -6.10940790
C        4.58822680   -13.39086250    -4.91140790
H        5.30422690   -14.20386220    -4.79040770
C        5.10322670   -12.51586250    -6.04740760
H        4.37022690   -11.81386180    -6.44440790
H        5.94122700   -11.90186210    -5.71640780
C        5.64622690   -13.22786240    -7.31740760
H        4.87322660   -13.93386170    -7.62340780
H        5.82622670   -12.54586220    -8.14840790
S        7.17222690   -14.15286250    -7.02440790
C        6.60222670   -15.76886180    -6.42140770
H        6.66722680   -16.53086280    -7.20840790
H        7.11622670   -15.94486240    -5.46840760
H        5.54022690   -15.69286250    -6.15740780
C        4.38222690   -12.64286230    -3.58840780
O        5.20522690   -12.79786210    -2.70940780
N        3.32722690   -11.80686190    -3.46040770
H        2.61722680   -11.69186210    -4.17340760
C        3.04222680   -11.14086250    -2.12640760
H        3.90422680   -10.51486210    -1.89540770
C        1.87822690   -10.12686250    -2.24740770
H        1.02122690   -10.58886240    -2.73640780
H        1.54122690    -9.86486240    -1.24440780
C        2.27022670    -8.78786180    -2.88140770
O        3.43422680    -8.45186230    -3.16340780
O        1.37522690    -7.96186210    -3.23640780
C        2.70622680   -12.19686220    -0.99040770
O        3.42822690   -12.33786200     0.00759230
N        1.74822690   -13.08986190    -1.19240770
H        1.16322680   -13.03286170    -2.01740770
C        1.45922680   -14.24986170    -0.31240770
H        1.07622680   -13.85486220     0.62859230
C        0.44222680   -15.18986230    -0.91340770
H        0.75722680   -15.43486210    -1.92740770
H        0.24122680   -16.10286140    -0.35340770
C       -0.92777320   -14.72286220    -1.03340770
O       -1.32477320   -13.61086180    -0.60840770
N       -1.81077310   -15.47686200    -1.53940770
H       -2.73977330   -15.11686230    -1.72140780
H       -1.42877320   -16.30686190    -1.97740770
C        2.70322680   -15.01886180     0.15359230
O        2.84122680   -15.26986220     1.33759220
N        3.63322690   -15.36886220    -0.75840770
H        3.38622690   -15.05586240    -1.68940770
C        4.98222680   -16.04886250    -0.56240770
H        4.77122690   -16.88286210     0.10659230
C        5.41422700   -16.53286170    -2.00840780
H        5.48122690   -15.70086190    -2.70940780
C        6.80922700   -17.16086200    -1.84540770
H        6.76622680   -17.75086210    -0.92140770
H        6.94722700   -17.91386220    -2.63140770
H        7.64322660   -16.45386120    -1.93240770
O        4.57822700   -17.56486130    -2.39340780
H        4.00422670   -17.03586200    -2.95140770
C        6.03122660   -15.14886190     0.08359230
O        6.85822680   -15.61286260     0.83959230
N        5.98722700   -13.83386230    -0.20040770
H        5.44322680   -13.55886170    -1.00940780
C        6.94322680   -12.91986180     0.47459230
H        7.92222690   -13.39286230     0.39359230
C        6.95722680   -11.52486230    -0.31640770
H        6.88522670   -11.74486260    -1.38140770
H        6.09722660   -10.97486210     0.06759230
C        8.28022670   -10.95586200    -0.02740770
H        8.36522670   -10.73086260     1.03559230
H        9.02622700   -11.74786190    -0.09440770
C        8.63922690    -9.74886230    -0.85940770
H        9.53622720    -9.25486180    -0.48640770
H        8.84122660   -10.06786250    -1.88240770
N        7.53722670    -8.76886180    -0.96440770
H        7.55822710    -7.97786240    -0.33640770
C        6.45022680    -8.68186190    -1.67340770
N        6.07322690    -9.57386210    -2.55640770
H        6.74122670   -10.27186200    -2.85140780
H        5.26222710    -9.55586240    -3.15840770
N        5.66622690    -7.69786210    -1.51140770
H        5.85622690    -7.04286190    -0.76640770
H        4.71122690    -7.91386220    -1.76140770
C        6.59622670   -12.81186200     1.99459230
O        7.52022700   -12.55286220     2.79559230
N        5.31122680   -12.88086220     2.32259230
H        4.64922670   -12.75186250     1.56759230
C        4.92322680   -12.99986170     3.74759220
H        5.37922670   -12.20786190     4.34159230
C        3.39522670   -12.93086240     3.79359220
H        3.09022690   -12.04986190     3.23059230
H        3.05322690   -13.80386260     3.23859240
C        2.83022690   -12.95486260     5.29659220
H        3.05422690   -13.94386200     5.69359210
C        3.34922670   -11.76386260     6.02459240
H        4.39622690   -11.93986230     6.29859210
H        3.11622690   -10.84886170     5.46459250
H        2.86022690   -11.63786220     6.99759240
C        1.32722690   -12.92286210     5.30459210
H        0.90622680   -11.98386190     4.92459250
H        0.87222680   -13.75586220     4.75259210
H        1.16522680   -12.94486240     6.38959220
C        5.52722690   -14.26986220     4.29359250
O        6.15022660   -14.28586200     5.35359240
N        5.14722680   -15.35786250     3.65059230
H        4.52822690   -15.21086220     2.86159230
C        5.61022660   -16.66586300     4.12759210
H        5.13722710   -16.87086300     5.08759210
C        5.12022690   -17.78786280     3.20159220
H        5.27222680   -18.76386260     3.67959240
H        4.03422690   -17.64886280     3.13559220
H        5.52322670   -17.79886250     2.18159220
C        7.09922700   -16.87186240     4.31259250
O        7.49222660   -17.43186190     5.32459210
N        7.84022670   -16.33886150     3.35059240
H        7.31522700   -15.91186240     2.59759240
C        9.32422640   -16.37786290     3.44659230
H        9.67222690   -17.39386180     3.63759230
C        9.93222710   -15.84486200     2.14159230
H        9.34522720   -14.99686240     1.78859230
C       11.32922650   -15.31786250     2.27359220
H       11.70722680   -14.75086210     1.41359230
H       11.41822720   -14.63286210     3.12559220
H       11.97322650   -16.19986150     2.37659240
C        9.87422660   -17.02186200     1.17459230
H       10.62322710   -17.78486250     1.38959230
H        8.88822650   -17.48486140     1.21359230
C       10.23822690   -16.74986270    -0.26640770
H       10.45922660   -17.72286220    -0.72240770
H        9.47822670   -16.18786240    -0.82240770
H       11.15822700   -16.15486150    -0.33640770
C        9.76822660   -15.53086190     4.64259240
O       10.77622700   -15.85486220     5.28759240
N        9.13722710   -14.34086230     4.88959220
H        8.42322640   -13.99086190     4.26159240
C        9.62622640   -13.52686210     5.99959230
H       10.69422720   -13.47486210     5.78759240
C        8.90722660   -12.13986210     5.93659210
H        9.57222650   -11.45986180     6.48259210
H        8.75522710   -11.83086200     4.89559220
H        7.91122670   -12.12886240     6.39559220
C        9.47522640   -14.22186180     7.33359240
O       10.34022710   -14.12586210     8.21059230
N        8.42422680   -15.03786180     7.47459220
H        7.71922680   -14.96186260     6.75059220
C        8.16122720   -15.83886240     8.65459250
H        8.21622660   -15.26086240     9.57659240
C        6.70622680   -16.28886220     8.54259200
H        6.03422690   -15.50786210     8.16759200
H        6.72622680   -17.21686170     7.95759250
H        6.26822660   -16.54786300     9.51459220
C        9.11422730   -17.03886220     8.83459190
O        9.40722660   -17.38286210     9.97759250
N        9.56522660   -17.70186230     7.77059220
H        9.15822700   -17.47886280     6.86959220
C       10.62622640   -18.68086240     7.84059240
H       10.30722710   -19.43386270     8.55959220
C       10.90322690   -19.38586240     6.45959230
H       11.11022660   -18.61586190     5.71659230
C       12.06022640   -20.40286250     6.57459210
H       11.70322700   -21.37486270     6.93759250
H       12.59622670   -20.58886150     5.63559250
H       12.92322640   -20.11486240     7.18859240
C        9.62822720   -20.11486240     6.03559210
H        9.52622700   -20.91686250     6.76659250
H        8.70522690   -19.54686160     6.14759210
C        9.82622720   -20.71586230     4.67759230
H        9.96022700   -19.93286130     3.92159220
H       10.70622730   -21.36986160     4.63959220
H        8.96822640   -21.36086270     4.45359230
C       11.90922640   -18.01486210     8.28759190
O       12.54422660   -18.53786280     9.20959190
N       12.37722680   -16.94586180     7.59859230
H       11.76522640   -16.57786180     6.87959240
C       13.60922720   -16.27486230     8.03059200
H       14.53522680   -16.82186130     7.85059210
H       13.72822670   -15.40186210     7.38959220
C       13.64122680   -15.94786260     9.55059240
O       14.64822670   -16.07086180    10.28759190
N       12.48822690   -15.53986260    10.09659190
H       11.73322680   -15.30586240     9.46259210
C       12.21122650   -15.30186180    11.49959180
H       12.96122650   -14.59086230    11.84659190
C       10.78622720   -14.68986230    11.66759200
H       10.68422700   -13.97186180    10.85459230
H       10.10122680   -15.50186250    11.42059230
C       10.33522700   -14.17786220    13.05959220
H        9.24722670   -14.18186190    13.12459180
H       10.58422660   -14.84986210    13.88059230
C       10.95622730   -12.76786230    13.46359250
H       10.58822730   -12.61186220    14.47859190
H       12.04122640   -12.68986230    13.53259180
C       10.37722680   -11.64486220    12.63359260
H       11.05122660   -10.79086210    12.69759270
H       10.32322690   -11.97986220    11.59759240
N        8.95922660   -11.30086230    13.03659250
H        8.38222690   -12.10686210    12.84159180
H        8.79022690   -11.04386230    13.99859240
H        8.49822710   -10.57886220    12.50059220
C       12.41922660   -16.49886130    12.35059260
O       12.75422670   -16.24786190    13.45559220
N       12.10422710   -17.70786290    11.85559270
H       11.80222700   -17.83286290    10.89659210
C       12.41022680   -18.84986310    12.70959190
H       11.98422720   -18.61086270    13.68359180
C       11.75422670   -20.14986230    12.11559200
H       10.69122700   -19.93086240    12.02159210
H       12.14022640   -20.27386280    11.10359190
C       11.94022660   -21.43486210    12.88659190
H       13.01422690   -21.59286310    12.98759270
C       11.27922730   -21.25786210    14.24059200
H       11.27722640   -22.22586250    14.75859260
H       11.82922650   -20.60786250    14.93159200
H       10.24122710   -20.92786220    14.11259270
C       11.47022720   -22.59086230    12.01859190
H       10.39222720   -22.52286150    11.83059220
H       12.00522710   -22.57186130    11.06059270
H       11.62722680   -23.58286290    12.46059230
C       13.85422710   -19.12586210    12.88259220
O       14.33122730   -19.17586140    14.00559230
N       14.64922710   -19.22386170    11.76459220
H       14.19022660   -19.01986120    10.88459210
C       16.11522670   -19.47186280    11.79359250
H       16.27422710   -20.43486210    12.27959250
C       16.76122670   -19.57886120    10.38559250
H       17.84222600   -19.46686170    10.46859260
H       16.45822720   -20.51186180     9.90959260
C       16.46022610   -18.48486140     9.33959200
H       15.39922710   -18.44486240     9.09459210
H       16.61222650   -17.48286250     9.73959260
S       17.24522590   -18.75986290     7.79859210
C       16.10722730   -19.89586260     6.95459220
H       15.27622700   -20.24886130     7.57859230
H       15.61322690   -19.36186220     6.13359210
H       16.53222660   -20.79386140     6.48859210
C       16.84222600   -18.40586280    12.60259250
O       17.74322700   -18.68086240    13.32659240
N       16.35222630   -17.12886240    12.65559200
H       15.60422710   -16.89386180    12.01359270
C       16.87322620   -16.14886280    13.55459210
H       17.94822690   -16.17886160    13.37559220
C       16.19522670   -14.77186200    13.21059230
H       16.58522610   -14.37786200    12.26459220
H       15.12622640   -14.86686230    12.98159220
C       16.33822630   -13.69886210    14.20559220
C       15.18222710   -13.25286200    14.88859270
H       14.20322700   -13.65786170    14.67759230
C       15.28922650   -12.30186180    15.93459220
H       14.35622690   -11.98086260    16.37359240
C       16.51822660   -11.63286210    16.11759190
H       16.56222720   -10.97486210    16.97259140
C       17.70522690   -12.05886170    15.45459270
H       18.64322660   -11.59386250    15.71759220
C       17.64522740   -13.07286260    14.48959260
H       18.53122710   -13.37086200    13.94759270
C       16.73022650   -16.45886230    15.05959220
O       17.71322630   -16.36486240    15.82759190
N       15.55622670   -16.87386130    15.39059260
H       14.77122690   -16.86786270    14.75059220
C       15.26222710   -17.21886250    16.79559140
H       15.72622680   -16.51286130    17.48359300
C       13.73222640   -17.33186150    16.99359320
H       13.52922730   -17.67086220    18.01659200
H       13.31722640   -16.31986240    16.91459270
H       13.26922700   -18.06586270    16.32159230
C       16.03722760   -18.46286200    17.28059200
O       16.70522690   -18.45786290    18.32859230
N       16.15422630   -19.50886150    16.48359300
H       15.63322640   -19.50486180    15.61459260
C       16.91222760   -20.74386220    16.84059140
H       16.46322630   -21.22186280    17.71159170
C       16.83522610   -21.72186280    15.63759230
H       17.08622740   -21.25686260    14.68459220
H       17.49722670   -22.56786160    15.82159230
C       15.36122700   -22.18786240    15.41659260
H       15.05322650   -22.70786290    16.32359310
H       14.78022670   -21.32386210    15.09359260
C       15.15022660   -23.24386220    14.30759240
O       15.91722680   -23.33786200    13.35459230
N       14.10522650   -23.93586160    14.35559270
H       13.99822710   -24.70586200    13.70559220
H       13.52422710   -23.85286140    15.18159200
C       18.35522650   -20.30586240    17.05359270
O       18.94222640   -20.47386170    18.15359310
N       18.98322680   -19.66886140    16.08859250
H       18.64122770   -19.40986250    15.17059230
C       20.40322690   -19.18986130    16.24659160
H       21.12922670   -20.00086210    16.30459210
C       20.67922590   -18.31586270    14.99959180
H       20.65422630   -18.92186160    14.08559230
H       19.89622690   -17.56086160    14.85659220
C       22.07122610   -17.68186190    14.95459270
C       22.11122700   -16.33786200    15.28459260
H       21.20922660   -15.85786250    15.63259220
C       23.28722760   -15.60786250    15.39759250
H       23.15322690   -14.59086230    15.73559190
C       24.45622630   -16.16986270    14.84759240
H       25.36022760   -15.58086200    14.90459250
C       24.46422770   -17.53086280    14.40559200
H       25.39422610   -18.02686310    14.17259220
C       23.29822730   -18.31586270    14.56459240
H       23.27022740   -19.36486240    14.31059270
C       20.58622740   -18.30186270    17.51159290
O       21.59122660   -18.39386180    18.14559170
N       19.59822650   -17.45686150    17.80759240
H       18.75422670   -17.43786240    17.24959180
C       19.66722680   -16.63486290    19.03159140
H       20.59622760   -16.06886290    18.96159170
C       18.52022740   -15.57086180    19.15259170
H       17.56122590   -16.08586310    19.08959200
H       18.68622590   -15.01286220    20.07459260
O       18.71722600   -14.67086220    18.02359200
H       18.42822650   -15.06986240    17.19959260
C       19.70822720   -17.35586170    20.34259220
O       20.30322650   -16.90486150    21.31559180
N       19.19622610   -18.58086200    20.45559310
H       18.55322650   -18.91186140    19.74659160
C       19.46322630   -19.52786250    21.57059290
H       19.56422620   -18.93186190    22.47759250
C       18.25322720   -20.47886280    21.77659230
H       17.33722690   -19.95486260    21.50359150
H       18.31322670   -21.25286290    21.01159290
C       18.15022660   -21.07386210    23.14159200
H       19.02522660   -21.64086150    23.45859150
H       17.98822590   -20.20686150    23.78159140
C       16.98922730   -22.05086140    23.32559200
O       16.64122770   -22.72386170    22.29759220
O       16.44322780   -22.30686190    24.44159320
C       20.75122640   -20.37886240    21.43159290
O       21.44322780   -20.61686130    22.40459250
N       21.14122770   -20.66286280    20.22459220
H       20.51922610   -20.46386150    19.44959260
C       22.35022740   -21.51386260    19.98959160
H       22.21322630   -22.47886280    20.47659300
C       22.33822630   -21.91586300    18.46359250
H       21.44222640   -22.50786210    18.27659230
H       22.09822650   -20.97986220    17.95859150
C       23.56922720   -22.59286310    17.88059230
H       24.49622730   -22.05486300    18.07759280
C       23.61922650   -23.98486140    18.45959280
H       23.86922650   -23.96186260    19.52759170
H       22.71422770   -24.57986260    18.28459170
H       24.42322730   -24.58686260    18.01859280
C       23.43122670   -22.76186180    16.31959150
H       23.43122670   -21.75386240    15.88659190
H       24.32422640   -23.15086170    15.81559180
H       22.43322750   -23.15386200    16.08759310
C       23.70722770   -20.83586310    20.49259190
O       24.54422760   -21.55686190    20.96459200
N       23.85722730   -19.53486250    20.25759320
H       23.26922610   -19.03786280    19.59859280
C       24.96922680   -18.71786310    20.83859250
H       25.83922770   -19.36986160    20.75959210
C       25.14622690   -17.43186190    19.97459220
H       25.82322690   -16.76086240    20.50459290
C       25.81522750   -17.77186200    18.64759250
H       25.28222660   -18.57386210    18.12259290
H       25.79522710   -16.91686250    17.96059230
H       26.84022710   -18.05786130    18.91459270
C       23.86422730   -16.69086270    19.64659310
H       23.34422680   -16.89486120    18.70159150
H       23.22322650   -17.03086280    20.46859170
H       24.04822730   -15.60886190    19.66859250
C       24.96222690   -18.28386310    22.30859180
O       25.96022610   -17.78386310    22.84459300
N       23.95822720   -18.55186270    23.14159200
H       23.34922600   -19.27686310    22.78159140
C       23.73122600   -18.05386160    24.53159140
H       24.37622640   -17.18686290    24.67259220
C       22.24522590   -17.78986170    24.58259200
H       21.92522620   -17.36986160    23.62959290
H       21.76922610   -18.75886150    24.73659130
C       21.95822720   -16.84086230    25.68659210
O       22.57722660   -16.96286200    26.71859170
N       21.05422590   -15.83686260    25.50359150
H       20.85922620   -15.21486190    26.27959250
H       20.54122730   -15.72286220    24.63759230
C       24.14122770   -19.06086160    25.58159260
O       23.43122670   -20.02986150    25.71559140
N       25.22822760   -18.85086250    26.40559200
H       25.75122640   -17.99686240    26.25259210
C       25.58422660   -19.85786250    27.42359160
H       25.74022670   -20.87486270    27.06259160
C       26.83122630   -19.48486140    28.16559220
H       27.11022760   -20.33886150    28.78159140
H       27.77522660   -19.32686230    27.64459230
C       26.58322720   -18.25686260    29.09159280
O       26.81722640   -18.31086160    30.32959180
O       26.21822740   -17.18286130    28.56659320
C       24.44222640   -20.09386250    28.51959230
O       24.58522610   -21.08886150    29.29459190
N       23.37922670   -19.28586200    28.58559230
H       23.36422730   -18.48086170    27.97159190
C       22.30722620   -19.50386240    29.49559210
H       22.56922720   -19.81886290    30.50559230
C       21.45422740   -18.21486280    29.62559320
H       20.85522650   -18.15086170    28.70859150
H       20.70622630   -18.40586280    30.40559200
C       22.06922720   -16.82386210    29.93859290
C       21.48322680   -15.70186230    29.41059300
H       20.58622740   -15.94786260    28.86359210
C       22.04722600   -14.43386170    29.46459200
H       21.59822650   -13.65686230    28.86459160
C       23.09922600   -14.18286230    30.31059270
H       23.46522710   -13.17286210    30.41959190
C       23.76222610   -15.27986240    30.82659150
H       24.66322710   -15.13086220    31.40359310
C       23.26022720   -16.62786290    30.70859150
H       23.86522670   -17.46886250    31.01459310
C       21.43022730   -20.64586260    29.01959230
O       20.84922600   -21.32786180    29.88859180
N       21.43222620   -20.93686290    27.67859270
H       21.94622610   -20.34686280    27.03659250
C       20.36322590   -21.80286220    27.19259260
H       19.82022670   -22.31886290    27.98459240
C       19.40822600   -20.87586210    26.48359300
H       19.75522610   -20.58986280    25.48259160
H       18.55722620   -21.50686260    26.19859310
C       18.76322750   -19.74486160    27.26559260
C       18.14022640   -19.87086300    28.50659180
H       18.34322740   -20.72986220    29.12759210
C       17.50722690   -18.81686210    29.13059230
H       17.09522630   -18.88886260    30.12659260
C       17.31222720   -17.58386230    28.38159180
O       16.62522700   -16.56386180    28.92659190
H       15.99322700   -16.85386280    29.58759310
C       17.89222720   -17.42586140    27.09759140
H       17.74022670   -16.49786190    26.56559180
C       18.54622650   -18.52886200    26.50659180
H       18.94322780   -18.50786210    25.50259210
C       20.79722600   -22.85986140    26.22059250
O       20.10222630   -23.80186270    25.97259140
N       22.06422620   -22.76686290    25.68059160
H       22.64422610   -21.95386120    25.85559270
C       22.64122770   -23.66186140    24.64759250
H       21.88922690   -24.01186180    23.94059180
C       23.65822600   -22.80186270    23.90959170
H       23.93822670   -23.36686130    23.02059170
H       23.06422620   -21.93286130    23.62659260
C       24.95622630   -22.40386200    24.62059210
O       25.24322700   -22.83886150    25.74559210
N       25.75722690   -21.62086300    23.95159150
H       26.61322590   -21.28086280    24.37359240
H       25.50322720   -21.41986270    22.99259190
C       23.21322630   -24.93086240    25.26559260
O       24.06422620   -25.55486300    24.62159160
N       22.66922760   -25.30486300    26.48759270
H       22.13022610   -24.65386200    27.04659270
C       22.86222650   -26.60086250    27.00459290
H       22.64022640   -26.61886220    28.07159230
C       21.95122720   -27.65086170    26.24559210
H       22.12322620   -27.53586200    25.17559240
H       22.25822640   -28.67886160    26.44159320
C       20.43522640   -27.60686300    26.46559140
O       19.87222670   -26.88786130    27.31759260
N       19.69822690   -28.18086240    25.53359220
H       18.69622610   -28.18086240    25.67759320
H       20.15922740   -28.64186290    24.75859260
C       24.35922620   -27.01686290    26.93459320
O       24.63122750   -28.08086200    26.40959170
N       25.34222600   -26.21286200    27.43559270
H       25.05422590   -25.33386230    27.84759140
C       26.74722670   -26.56186290    27.62359240
H       27.07022670   -25.92986300    28.45059200
H       26.84322740   -27.58586310    27.98559190
C       27.73422620   -26.27386280    26.46959300
O       28.87322620   -26.62386130    26.56459240
N       27.33222770   -25.70586200    25.29859160
H       26.35322760   -25.50386240    25.13559150
C       28.31822780   -25.07786180    24.46859170
H       29.17922590   -25.72486310    24.29959300
C       27.56322670   -24.83686260    23.14359280
H       26.75422670   -24.12186240    23.29359250
H       28.15022660   -24.22286220    22.46059230
C       27.16722680   -26.21686170    22.44459150
H       26.65922740   -26.83786200    23.18159290
C       26.13522720   -26.01086240    21.36259270
H       26.41522600   -25.13486290    20.76359180
H       25.88622670   -26.93386270    20.82459260
H       25.18122670   -25.77086260    21.84759140
C       28.32922740   -26.96986200    21.75459290
H       28.85322760   -26.26186180    21.10159300
H       29.12622640   -27.24086190    22.45759200
H       27.94122700   -27.86986160    21.26259230
C       28.83622740   -23.70886230    25.02559280
O       28.15922740   -23.16586300    25.83459280
N       29.93622590   -23.15486150    24.52359200
C       30.93822670   -23.74686240    23.65159230
H       30.53422740   -23.96186260    22.65459250
H       31.46822740   -24.53986170    24.19359210
C       32.01622770   -22.69186210    23.40159230
H       31.89022640   -22.09286310    22.49159240
H       33.01722720   -23.12686160    23.29659270
C       31.86822700   -21.82086180    24.67559240
H       32.22822570   -20.79286190    24.54459190
H       32.51022720   -22.20186230    25.47859190
C       30.39522740   -21.86886220    25.09159280
H       30.41622730   -21.84886170    26.18159290
C       29.51322750   -20.77086260    24.50659180
O       28.86222650   -20.90686230    23.46959300
N       29.40322690   -19.71186260    25.25159260
H       30.04422760   -19.68786240    26.03559300
C       28.93922620   -18.40386200    24.80059240
H       27.88222690   -18.48486140    24.54859160
C       29.22522740   -17.34186170    25.87059210
H       28.54522710   -17.33386230    26.72259140
H       30.27422710   -17.45586200    26.14359280
O       29.10822680   -16.01586150    25.35359190
H       28.20422740   -15.78686240    25.12759210
C       29.64222720   -17.95886230    23.49659160
O       30.84322740   -18.23486140    23.32259180
N       28.89722630   -17.29586220    22.64359280
H       27.91522600   -17.21486280    22.87859150
C       29.24222760   -16.81186290    21.32859230
H       28.27422710   -16.59086230    20.87859150
C       30.07622720   -15.46286200    21.38259320
H       31.07922740   -15.68786240    21.74559210
H       30.12722780   -15.04186250    20.37759210
C       29.49222760   -14.42986200    22.34159280
O       28.34122660   -13.98486230    22.25759320
N       30.27822690   -14.01386260    23.35159300
H       29.82922740   -13.58786200    24.15359310
H       31.18422700   -14.45286180    23.47259140
C       29.85122680   -17.80386160    20.32259180
O       30.48122600   -17.41986270    19.34759140
N       29.65322690   -19.08486180    20.53859140
H       28.96422770   -19.26186180    21.26059150
C       30.40922740   -20.21086310    19.89959140
H       30.21922680   -21.07486150    20.53659250
C       29.69922640   -20.64486120    18.58459280
H       29.70522690   -19.74786190    17.96459200
H       30.31722640   -21.38886260    18.08159260
C       28.24522590   -21.23786160    18.65859220
H       27.56622700   -20.46886250    19.02759170
C       27.57422640   -21.72286220    17.29359250
H       27.35022740   -20.83986280    16.68359180
H       28.21822740   -22.36186220    16.67659190
H       26.55122760   -22.07986260    17.46959300
C       28.09322740   -22.46286200    19.64059260
H       28.51822660   -22.23486140    20.62559320
H       27.01522640   -22.65886310    19.69659230
H       28.68722720   -23.24986270    19.15759280
C       31.96522710   -20.19886210    19.88859180
O       32.53622820   -20.59886170    18.90459250
N       32.58222580   -19.72886280    20.95759200
H       31.98322680   -19.12886240    21.51159290
C       34.00822830   -19.34886170    21.04659270
H       34.35222630   -18.82486150    20.15459250
C       34.20022580   -18.50686260    22.31959150
H       33.63822560   -18.94486240    23.14459230
H       35.20922850   -18.50386240    22.72959140
O       33.83722690   -17.20886230    22.11459160
H       34.42422870   -16.84886170    21.44559290
C       34.90722660   -20.63986210    21.13559150
O       34.55922700   -21.62286190    21.74059300
N       36.13422780   -20.51886180    20.61959270
H       36.37722780   -19.55186270    20.44059180
C       37.02122500   -21.65786170    20.58559230
H       36.67122650   -22.38786130    21.31559180
H       36.99122620   -22.10086250    19.58959200
C       38.43722530   -21.39686200    21.10159300
O       39.32922740   -22.20086290    20.80059240
N       38.65222550   -20.30886270    21.86959270
H       37.86422730   -19.68186190    21.97559170
C       39.94722750   -19.75286290    22.27759170
H       40.75022510   -20.20786290    21.69759180
H       39.93622590   -18.67186160    22.13559150
C       40.13522720   -20.00086210    23.75759320
O       39.13622670   -20.17486190    24.44559290
N       41.33922580   -20.16186140    24.32959180
H       42.14422610   -19.93286130    23.75759320
C       41.52822490   -20.41386220    25.75059320
H       40.96422580   -21.31286240    25.99659160
C       43.04222870   -20.67986300    26.11259270
H       43.57322690   -21.11286160    25.26459310
H       43.50322720   -19.73886300    26.41359140
C       43.12622830   -21.61186220    27.38159180
H       42.90522770   -20.98586270    28.24659160
H       42.44722750   -22.46086310    27.31159210
C       44.52622600   -22.24486160    27.59459300
H       44.73922730   -22.91286280    26.76059150
H       45.22922520   -21.41786190    27.69459150
N       44.68122860   -23.11286160    28.74459270
H       44.04022600   -22.81886290    29.46659280
C       45.74722670   -23.83386230    29.11459160
N       46.82022860   -24.01786230    28.37559320
H       46.73122790   -23.68386270    27.42559240
H       47.65522770   -24.39786150    28.79759220
N       45.80422590   -24.38786130    30.27159310
H       44.96522520   -24.57086180    30.80259320
H       46.61222840   -24.93986130    30.52259250
C       40.93622590   -19.30186270    26.60059170
O       40.14722820   -19.59186170    27.44859310
N       41.29322810   -18.06786160    26.30259320
H       41.95022580   -17.94386290    25.54259300
C       41.03822710   -16.88386150    27.15859220
H       40.98522570   -17.15086170    28.21359250
C       42.23422620   -15.91386220    26.93859290
H       43.15122600   -16.42286300    27.23459240
H       42.23022840   -15.56386180    25.90659140
C       42.14422610   -14.60886190    27.73859210
O       41.15122600   -14.11686230    28.20359230
N       43.13022610   -13.80686190    27.63859180
H       43.12422560   -13.00786210    28.26159290
H       43.96022800   -13.98486230    27.08559230
C       39.69722750   -16.22386170    26.82059290
O       39.63522720   -15.59086230    25.80959320
N       38.64622500   -16.39686200    27.65959170
C       38.55622860   -17.09986310    28.92459300
H       39.00822830   -16.51186180    29.73259160
H       39.11022570   -18.04686160    28.92259220
C       37.09822850   -17.40686230    29.05259320
H       36.84622570   -17.53386310    30.11259270
H       36.82722850   -18.30286220    28.48159220
C       36.40622710   -16.26486210    28.45459180
H       36.35222630   -15.40186210    29.12959290
H       35.36922840   -16.40786170    28.12959290
C       37.30222700   -15.86886220    27.32859230
H       37.10722730   -16.34986310    26.37059210
C       37.29622650   -14.33286190    27.07559200
O       36.51022720   -13.84186170    26.27659230
N       38.13822560   -13.57386210    27.81659320
H       38.88922500   -14.02686210    28.32459260
C       38.23722840   -12.13486190    27.70859150
H       37.27022550   -11.65286250    27.85659220
C       39.18122860   -11.61386200    28.80059240
H       40.21522520   -11.84786220    28.54859160
H       38.91922760   -10.55786230    28.73459240
O       38.85222630   -11.99186230    30.14159200
H       39.05022810   -11.22186180    30.68059160
C       38.86722560   -11.71486190    26.40659140
O       38.70522690   -10.53086190    26.06159210
N       39.60222630   -12.50286200    25.65959170
H       39.78422550   -13.40186210    26.08859250
C       40.10622790   -12.26086240    24.27359200
H       39.73122790   -11.33286190    23.84259220
C       41.61222840   -12.13086220    24.19159320
H       42.05722810   -12.95586200    24.74759290
H       41.93222810   -12.10286240    23.14959140
C       42.03822710   -10.75286200    24.73959160
H       41.63222500   -10.66786190    25.74759290
C       43.55622860   -10.81286240    24.75459290
H       43.97122570   -11.62086200    25.36959270
H       43.94922640   -11.06686210    23.76259230
H       44.04722600    -9.89186190    25.09259220
C       41.71122740    -9.42286210    23.98259160
H       40.64822770    -9.43286230    23.71159170
H       41.97722630    -8.57786180    24.63059230
H       42.18322750    -9.34886170    22.99459270
C       39.54422760   -13.29386230    23.30459210
O       40.25722500   -13.67986200    22.39259150
N       38.26322560   -13.69186210    23.45459180
H       37.79322810   -13.37786200    24.29459190
C       37.42722700   -14.43186190    22.47059250
H       37.61622620   -13.89386180    21.54259300
C       37.79622650   -15.93786240    22.20059200
H       38.87422560   -16.00086210    22.05459210
H       37.66622540   -16.47786140    23.13859180
C       37.06022640   -16.81486130    21.17459300
O       36.00822830   -16.44386290    20.59759140
O       37.57422640   -17.91486170    20.89359280
C       35.94722750   -14.21886250    22.66359140
O       35.34622570   -14.92186260    23.50559230
N       35.26822660   -13.36486240    21.85859300
H       35.81722640   -12.90786170    21.14059260
C       33.78722760   -13.19386200    21.74159240
H       33.31522750   -13.65286250    22.61059190
C       33.54122540   -11.67786220    21.85959240
H       33.90422820   -11.28686240    20.90059280
H       32.45922850   -11.49786190    21.87559320
C       34.15522770   -10.99686240    23.07659150
C       33.44322590   -10.93686200    24.26759150
H       32.38522720   -11.14786240    24.30459210
C       34.01022720   -10.45086190    25.50959210
H       33.46622850   -10.38686180    26.44059180
C       35.38922500    -9.98986240    25.48059270
O       36.03222660    -9.45886230    26.53559300
H       36.98522570    -9.48486230    26.42859270
C       36.13222500    -9.97986220    24.26959230
H       37.10122680    -9.50486180    24.25259210
C       35.50022510   -10.48386190    23.08259200
H       35.95822530   -10.54986190    22.10659220
C       33.24722670   -13.79686260    20.40759280
O       32.12622830   -13.35886190    20.03859140
N       33.99622730   -14.61586190    19.69459150
H       34.83422850   -14.91386220    20.17959210
C       33.46022800   -15.65886210    18.81959150
H       34.25622560   -16.35286140    18.54859160
H       32.79422760   -16.19686130    19.49459270
C       32.69122700   -15.06986240    17.61459160
O       33.37922670   -14.39486220    16.82659150
N       31.39822770   -15.41586210    17.49659160
H       30.98522760   -16.05186270    18.16759300
C       30.45322610   -14.90886210    16.47959140
H       30.88022610   -14.96886250    15.47859190
C       29.21822740   -15.82686230    16.62559320
H       29.08522610   -16.29686160    17.60759160
H       28.28522680   -15.29886250    16.39359280
C       29.44122700   -16.93986130    15.59859280
C       28.70322610   -16.82486150    14.45659260
H       28.13422780   -15.91386220    14.33759210
C       28.67322730   -17.80186270    13.47159190
H       28.03922650   -17.84886170    12.59859280
C       29.57322690   -18.96186260    13.61859230
H       29.61822700   -19.69986150    12.83059220
C       30.37922670   -19.01086240    14.75659280
H       31.11422730   -19.78486250    14.91759200
C       30.31722640   -17.98486140    15.71759220
H       30.87722780   -18.14986230    16.62659260
C       29.98722650   -13.43186190    16.66059300
O       29.42022710   -12.88986210    15.69859220
N       30.06922720   -12.81286240    17.83459280
H       30.57622720   -13.23086260    18.60559270
C       29.25322720   -11.61186220    18.33759310
H       28.37622640   -12.09986210    18.76259230
C       29.93922620   -10.99286170    19.55559160
H       30.17222600   -11.73986240    20.31459240
H       30.88522720   -10.63186260    19.15259170
C       29.19722750    -9.82386210    20.26559260
H       29.80422590    -9.32386210    21.02059170
H       29.21022610    -9.03386210    19.51459310
C       27.76922610    -9.86286260    20.69859310
H       27.55622670    -8.96486190    21.27759170
H       27.12122730    -9.89986230    19.82259180
C       27.57122610   -11.09986210    21.59559250
H       27.82022670   -11.95086190    20.96059230
H       28.26822660   -11.04386230    22.43159290
N       26.14722630   -11.21286200    22.08759310
H       25.83922770   -10.32886220    22.46759220
H       25.52522660   -11.49786190    21.34359170
H       26.06022640   -11.95486260    22.76659200
C       28.75022700   -10.56086250    17.30659290
O       27.57522770   -10.27086260    17.30759240
N       29.50322720   -10.09686180    16.29559140
H       30.24022670   -10.74986170    16.05759240
C       28.88222690    -9.29686260    15.31359200
H       28.57522770    -8.36486240    15.78759190
H       29.74222760    -9.12186240    14.66659260
C       27.87022590    -9.98386190    14.27459240
O       27.08522610    -9.21786210    13.74659250
N       27.91922760   -11.31186200    14.01659200
H       28.60622600   -11.87686250    14.50159260
C       26.91622730   -11.94386200    13.16359230
H       27.00422670   -11.32286260    12.27259250
C       27.45322610   -13.34586240    12.83159260
H       27.18922620   -13.97686200    13.68959240
H       26.92122650   -13.59486200    11.90559200
H       28.52622600   -13.29086210    12.60859200
C       25.51322750   -11.79186250    13.73759270
O       24.57822610   -11.66786190    12.97559260
N       25.23422620   -11.64586260    15.04759220
H       25.98822590   -11.78486250    15.70959190
C       23.88222690   -11.44286250    15.62459180
H       23.13222690   -12.15586190    15.28259180
C       23.97922710   -11.54486180    17.16259190
H       24.60522650   -10.68686200    17.40559200
H       23.01122670   -11.25286200    17.56959150
C       24.53222660   -12.87486170    17.80759240
H       23.76622770   -13.61486240    17.57459260
H       25.44422720   -13.18986230    17.30159190
C       24.86922650   -12.67086220    19.26559260
O       24.24922750   -11.80486200    19.93759160
O       25.78322600   -13.31786250    19.85859300
C       23.35922620   -10.06086250    15.13459210
O       22.22322650    -9.95086190    14.67759230
N       24.13022610    -8.90986250    15.12259200
H       25.04922680    -9.01586250    15.53459260
C       23.83722690    -7.60486220    14.49559210
H       22.91322710    -7.17386200    14.88059230
C       25.00222780    -6.59886220    14.74659250
H       25.96322630    -7.08286240    14.57659240
C       24.90322690    -5.24986220    13.97159190
H       23.91222760    -4.77886200    13.98459240
H       25.51622770    -4.38786220    14.26259230
H       25.24122620    -5.42686220    12.94359210
C       24.91022680    -6.32186220    16.27659230
H       24.34222600    -5.40586230    16.43359180
H       24.47822760    -7.18586210    16.78259280
C       26.24122620    -6.12686200    16.97959140
H       27.01322750    -6.83886190    16.66359140
H       26.77622600    -5.20886230    16.70559310
H       26.14822770    -6.26386210    18.06459240
C       23.56822780    -7.74286220    13.00759220
O       22.62322620    -7.17386200    12.56359200
N       24.38822750    -8.52886200    12.27359200
H       25.13022610    -9.11686230    12.63459210
C       24.06422620    -8.89386180    10.84659190
H       23.96922680    -7.94986200    10.30959220
C       25.15922740    -9.69886210    10.07559200
H       25.44422720   -10.71186260    10.38559250
H       24.72222710    -9.95486260     9.10259250
H       26.05722620    -9.16286180     9.74459270
C       22.68022730    -9.56586170    10.75959210
O       21.84822650    -9.21486190     9.90859220
N       22.48622700   -10.66186240    11.53259180
H       23.21622660   -10.88286210    12.19959260
C       21.39322660   -11.67586230    11.53659250
H       21.33722690   -11.98886200    10.49359230
C       21.94122700   -12.92486190    12.29659270
H       22.95022770   -13.19286250    11.98359200
H       21.83222770   -12.78486250    13.37159250
C       21.05622670   -14.16386220    12.11659240
H       21.57722660   -14.94486240    12.66959190
H       20.05922700   -14.03286170    12.53759190
S       20.79222680   -14.86686230    10.49059200
C       19.77722740   -16.39086150    10.87559220
H       20.30922700   -17.01386260    11.60559270
H       18.76922610   -16.21186260    11.27059270
H       19.79922680   -16.97386170     9.94759270
C       19.96822740   -11.14086250    11.95259190
O       18.90722660   -11.40586190    11.41259190
N       19.99322700   -10.09786220    12.83659270
H       20.84322740    -9.95986180    13.37059210
C       18.77622600    -9.24886230    13.15459250
H       17.89522740    -9.86386200    13.33659270
C       19.07622720    -8.46786210    14.41959190
H       19.39222720    -9.16086200    15.20859240
H       19.82622720    -7.74586200    14.07459260
H       18.18722720    -8.00086210    14.86059190
C       18.51722720    -8.24386220    12.00659280
O       17.36822700    -8.06286240    11.65359210
N       19.53822710    -7.68886230    11.38459210
H       20.42922590    -7.78086230    11.85959240
C       19.34122660    -6.71586230    10.28159240
H       18.68822670    -5.89286230    10.57259270
C       20.65422630    -6.07886220     9.98359200
H       21.06022640    -5.62086200    10.88559250
H       21.30322650    -6.93186240     9.78459260
O       20.74122620    -5.16186240     8.92559240
H       20.37222670    -4.33286240     9.24059200
C       18.76822660    -7.39786200     9.04259200
O       17.88522720    -6.85386230     8.39459230
N       19.24622730    -8.62486170     8.75859260
H       19.99122620    -8.98986240     9.33959200
C       18.57222750    -9.47886180     7.78259230
H       18.64422610    -8.90786170     6.85759210
C       19.34422680   -10.79086210     7.63659240
H       19.31022640   -11.37786200     8.56259250
H       18.79822730   -11.48486230     6.98559240
C       20.75822640   -10.61986260     7.17059230
C       21.32422640    -9.46086220     6.54159210
H       20.71222690    -8.59486200     6.33559230
C       22.70422740    -9.38286210     6.29459240
H       23.16622730    -8.47386170     5.93859240
C       23.58822630   -10.41786190     6.62559220
O       24.92522620   -10.20186230     6.55559210
H       25.42422680   -11.02186200     6.53359220
C       23.10122680   -11.58686260     7.12759210
H       23.81222720   -12.37886240     7.31159210
C       21.68022730   -11.68086240     7.34159230
H       21.33722690   -12.64586260     7.68559220
C       17.09222600    -9.77886200     8.10459230
O       16.26022720    -9.48886200     7.25059220
N       16.82622720   -10.44886210     9.25159260
H       17.59422680   -10.59886170     9.89459230
C       15.46622660   -10.62086200     9.82559200
H       14.97422700   -11.43786240     9.29759220
C       15.69422720   -11.11586190    11.22959230
H       16.36822700   -11.96986200    11.30359270
H       16.09222600   -10.37386230    11.92159270
S       14.04522710   -11.69586180    11.78359220
H       13.39122680   -10.55186180    11.56659220
C       14.53222660    -9.42486190     9.69759270
O       13.40522670    -9.51286220     9.17059230
N       14.96522710    -8.25186250    10.17359260
H       15.83322720    -8.16986180    10.69059180
C       14.11722660    -7.11386200    10.20459270
H       13.12222670    -7.36986210    10.56759260
C       14.62022690    -6.01886220    11.18159200
H       15.48222640    -5.56186200    10.69559190
H       13.85422710    -5.26186230    11.35159210
O       15.08822730    -6.51786230    12.42159270
H       15.98322680    -6.86386200    12.38959220
C       13.95622730    -6.50286200     8.84459210
O       12.87722680    -6.00186200     8.56559180
N       14.96022700    -6.47586200     7.96459250
H       15.90222640    -6.59586240     8.31659220
C       14.77122690    -5.94686220     6.55159240
H       14.29022690    -4.96886210     6.58059220
C       16.09222600    -5.71686220     5.89559220
H       16.69722750    -5.06786200     6.52859210
H       16.62822720    -6.66286230     5.96859220
C       15.90422730    -5.07486200     4.45859240
H       15.33022690    -5.77486230     3.85159230
H       15.27622700    -4.18586210     4.51459220
C       17.22522740    -4.85186200     3.66759230
O       17.05822750    -4.72086240     2.41959240
O       18.34022710    -4.82986210     4.22159240
C       13.95122720    -6.95986220     5.74059250
O       13.10622690    -6.54986240     4.96059230
N       13.96422670    -8.26786230     6.11859230
H       14.71822640    -8.59586240     6.71059230
C       13.14422700    -9.25586220     5.45859240
H       13.02422710    -9.03586200     4.39759210
C       13.82022670   -10.65986250     5.64359240
H       14.66222670   -10.69586180     4.95159240
H       14.05022720   -10.65686230     6.70959230
C       12.92422680   -11.80986210     5.34459210
H       12.06422710   -11.69186210     6.00359250
C       12.43222710   -11.84386250     3.91259220
H       12.05322650   -10.89286230     3.51859240
H       13.27222730   -12.09586240     3.25359230
H       11.57522680   -12.50486180     3.73159220
C       13.62222670   -13.12586210     5.78559210
H       14.56922720   -13.32486250     5.26959230
H       14.02222730   -13.09386250     6.80659250
H       12.94322680   -13.97686200     5.64559220
C       11.64922710    -9.07086180     5.92259220
O       10.75722690    -9.24986170     5.12559220
N       11.48622700    -8.71286200     7.16059210
H       12.32322690    -8.58086200     7.71459250
C       10.22422700    -8.27986240     7.76559210
H        9.55722710    -9.11186220     7.54059220
C       10.23122690    -8.05186180     9.27459240
H       10.95622730    -7.25586220     9.44059180
H        9.26522640    -7.64986230     9.58059220
C       10.57122710    -9.27086260    10.24959180
H       11.61622710    -9.10986230    10.51359270
H        9.93322660    -9.23586180    11.13359260
C       10.33022690   -10.68486210     9.66759200
O        9.28222660   -11.25186250     9.81659220
N       11.35922720   -11.31086250     9.09759240
H       11.17022710   -12.23386190     8.72659210
H       12.19822690   -10.78986260     8.86859230
C        9.64722730    -7.01486210     7.00459240
O        8.51722720    -6.95286230     6.59659240
N       10.50922680    -6.07786230     6.66559220
H       11.38922690    -6.11886220     7.16559220
C       10.03122710    -4.92886210     5.84859230
H        9.20822720    -4.43486210     6.36559250
C       11.24022670    -4.02586220     5.58959250
H       11.57022670    -3.63186220     6.55859230
H       12.09122660    -4.58386230     5.17959210
C       10.99922660    -2.91986230     4.57759240
C       11.62022690    -3.01286220     3.34359220
H       12.16122720    -3.87786220     2.98859240
C       11.24622730    -2.14886210     2.28159240
H       11.63522720    -2.34186220     1.29259230
C       10.30322650    -1.16086220     2.56759240
H        9.99022670    -0.48486220     1.78459230
C        9.72622680    -1.02886210     3.87959220
H        8.98422720    -0.27486220     4.09459210
C       10.10422710    -1.85686220     4.88959220
H        9.60622690    -1.78386210     5.84459210
C        9.61622710    -5.39686200     4.48159220
O        8.61922650    -4.84786220     3.99759220
N       10.29422660    -6.27486230     3.79359220
H       10.98022650    -6.77786210     4.34459210
C       10.01922700    -6.73486230     2.45659230
H        9.89522650    -5.82186220     1.87359230
C       11.20522690    -7.41286230     1.78659220
H       11.60622690    -8.14086250     2.49059220
H       11.00322720    -7.82086230     0.79559230
C       12.42322640    -6.58786200     1.52359220
H       12.74422650    -6.16086200     2.47459220
C       13.43422700    -7.58886190     1.08759220
H       13.72322650    -8.31886200     1.85259220
H       13.29822640    -8.05586240     0.10459230
H       14.36622710    -7.04586220     0.88559230
C       12.11322690    -5.54186200     0.45659230
H       13.03322700    -4.95586200     0.33759230
H       11.85222720    -6.05586190    -0.47640770
H       11.33522700    -4.87386230     0.84659230
C        8.72022720    -7.42086220     2.37559220
O        8.11222650    -7.46486230     1.32159230
N        8.27522660    -8.07386210     3.41759230
H        8.73722650    -7.92586230     4.30659250
C        6.98622700    -8.80086230     3.43459220
H        7.07422690    -9.57486250     2.67159220
C        6.87822680    -9.45786190     4.82059240
H        7.65122700   -10.22786240     4.93459220
H        6.89922670    -8.75386240     5.66159250
H        5.91422700    -9.97586250     4.87859250
C        5.76122670    -7.87086200     3.14459230
O        4.72522690    -8.36086180     2.74659230
N        5.77922680    -6.60086200     3.25759220
H        6.63122700    -6.05586190     3.20359230
C        4.65822700    -5.70186230     2.96059230
H        3.83622690    -6.16486220     3.50759220
C        4.84422680    -4.27186200     3.39759230
H        5.71122690    -3.97586230     2.80859230
H        4.07522680    -3.63086220     2.96559240
C        5.02722690    -4.03686240     4.88459210
O        4.10222670    -3.88986210     5.66959240
N        6.26922700    -3.88886210     5.30659250
H        6.49622680    -3.80386210     6.28959230
H        7.02422670    -3.98586230     4.63859220
C        4.35222670    -5.84486200     1.38259230
O        5.29922680    -6.11886220     0.60359230
N        3.08422680    -5.64486220     0.99359230
C        1.91722680    -5.32286210     1.92759230
H        1.85822680    -4.24586200     2.12659240
H        1.90522680    -5.95586200     2.82359220
C        0.72722690    -5.67486240     1.00059220
H        0.14522680    -4.80586190     0.66859230
H        0.04522680    -6.16786190     1.70359230
C        1.20322680    -6.61386200    -0.11940770
H        0.50622680    -6.54586220    -0.96440770
H        1.04522680    -7.64286230     0.22759230
C        2.63822670    -6.17086220    -0.30940770
H        3.24822690    -7.03186230    -0.58140770
C        2.70622680    -5.08186200    -1.37640770
O        2.91122670    -3.93486210    -1.07540770
N        2.56422690    -5.46186210    -2.62440780
H        2.43222690    -6.45786240    -2.75740770
C        2.48722670    -4.53986220    -3.78440760
H        2.76522680    -3.52086210    -3.51740770
C        3.48922680    -4.98586230    -4.85940790
H        3.31422690    -6.01186230    -5.18040750
C        3.52622680    -4.12086200    -6.16440770
H        4.19822690    -4.68986230    -6.82040790
H        2.51822690    -4.04886200    -6.59040780
H        3.90222690    -3.09186220    -6.11440750
C        4.91122670    -4.90186210    -4.28340770
H        5.16822670    -5.52186200    -3.41640780
H        5.49222660    -5.24986220    -5.14640760
H        5.23022700    -3.87886210    -4.04840760
C        1.03022680    -4.36286210    -4.32940770
O        0.53722690    -3.35586210    -4.84440760
N        0.31222680    -5.42886210    -4.20740800
H        0.71922680    -6.27986190    -3.83640770
C       -1.03677320    -5.63386200    -4.80340770
H       -1.01677320    -5.29786210    -5.84040780
C       -1.41477320    -7.14186240    -4.84540750
H       -2.42277310    -7.10886240    -5.25840760
C       -0.60977320    -7.96786210    -5.82340760
H        0.44222680    -8.07986260    -5.53440760
H       -1.03777310    -8.97586250    -5.88540790
H       -0.63377310    -7.44286200    -6.78640790
O       -1.33377310    -7.76386210    -3.67840770
H       -0.37577320    -7.83386230    -3.66640780
C       -2.15077330    -4.79986240    -4.07240770
O       -3.23677330    -4.61786220    -4.63440750
N       -1.92377320    -4.21286200    -2.91240760
H       -0.97677310    -4.30286220    -2.56340770
C       -2.71277310    -3.20186210    -2.32840780
H       -3.76977320    -3.42986230    -2.46840760
C       -2.52477310    -3.17086220    -0.78940770
H       -3.33377310    -2.52086210    -0.45640770
H       -2.56277320    -4.16686200    -0.34740770
C       -1.19277320    -2.60486220    -0.41340770
O       -0.17477320    -2.89486220    -0.99140770
N       -1.21877310    -1.91486220     0.68259230
H       -0.38377320    -1.39986220     0.93659230
H       -2.09177330    -1.64186220     1.11959230
C       -2.59477310    -1.80086220    -2.94640780
O       -3.49377320    -0.97886220    -2.94140770
N       -1.44377320    -1.44086220    -3.53340770
H       -0.70877320    -2.12486220    -3.66840770
C       -1.14877320    -0.00886220    -4.04740760
H       -1.43677320     0.65613780    -3.23340770
C        0.37922680     0.22413780    -4.14540770
H        0.88822680    -0.59286220    -4.67140770
H        0.69422680     1.14813780    -4.64440770
C        1.00322690     0.18713780    -2.78840780
N        0.89222680     1.17213790    -1.80240770
C        1.39722680     0.63713780    -0.65940770
H        1.37922680     1.09113790     0.31959230
N        1.66022680    -0.68886210    -0.86240770
H        1.87522690    -1.40086220    -0.17940770
C        1.51922680    -0.95286210    -2.19840760
H        1.57822680    -1.93186210    -2.65040780
C       -1.86777320     0.46513780    -5.26640750
O       -2.72877310     1.32113780    -5.14640760
N       -1.57877310    -0.06686220    -6.41640760
H       -0.74277320    -0.62386210    -6.55140780
C       -2.47977330    -0.16286220    -7.62940790
H       -1.94777320    -0.48086220    -8.52740760
C       -3.45177320    -1.36886220    -7.50240760
H       -4.11477330    -1.14986220    -6.66440770
C       -4.16477300    -1.70686220    -8.85340790
H       -4.91677330    -2.46886210    -8.61640740
H       -4.81977320    -0.89686210    -9.19640730
H       -3.42277310    -2.03386210    -9.59240820
C       -2.64777330    -2.68286230    -7.22340770
H       -1.91077320    -2.49486210    -6.43240790
H       -3.34877320    -3.41386220    -6.80140780
H       -2.11277320    -3.03286220    -8.11440750
C       -2.99277310     1.20413780    -8.12140750
O       -4.24377300     1.43013790    -8.23140810
N       -2.06677320     2.17313790    -8.24640750
H       -1.11277320     1.89813780    -8.04240800
C       -2.40777330     3.52713780    -8.62240790
H       -3.27477310     3.77713780    -8.00940800
C       -1.27677320     4.43113800    -8.30840780
H       -0.35277320     4.29813770    -8.87140750
H       -1.61277320     5.45113800    -8.49540810
C       -0.83277310     4.27213760    -6.80340770
H       -0.62577320     3.24713780    -6.49640750
H        0.10722680     4.81713770    -6.71240760
C       -1.78677320     4.96913770    -5.89040760
O       -1.79577310     6.13813780    -5.81840750
N       -2.69577310     4.32713790    -5.20940780
H       -3.31577320     4.74513770    -4.52540780
H       -2.75877310     3.32713790    -5.35540770
C       -2.85877320     3.55713770   -10.03640750
O       -2.44077320     2.70613790   -10.84440800
N       -3.70177320     4.50913760   -10.32140730
H       -3.89977310     5.14213800    -9.55540750
C       -4.62177320     4.53713800   -11.49740790
H       -5.04577300     3.53913780   -11.60240750
C       -5.77277330     5.49813800   -11.27140810
H       -5.52777340     6.53113790   -11.51740740
H       -6.56677290     5.26713800   -11.98140810
O       -6.29477310     5.49113800    -9.93940730
H       -6.93177320     6.18613770    -9.75940800
C       -3.93377330     4.82313780   -12.81640820
O       -3.82377310     5.96313760   -13.20840740
N       -3.31577320     3.89713790   -13.53840730
H       -3.46177320     2.95013790   -13.21040730
C       -2.46477320     4.09913780   -14.67940810
H       -1.83877310     4.93913790   -14.38040730
C       -1.64477310     2.81713770   -14.89340780
H       -0.82277320     2.88913770   -15.61640740
H       -1.19277320     2.41613790   -13.97840790
H       -2.31477310     2.03013780   -15.26140790
C       -3.22877310     4.47013810   -15.95740800
O       -4.42477320     4.34913780   -16.03940770
N       -2.47263359     4.88617451   -16.97545650
H       -1.48575132     5.02446902   -16.80772828
C       -2.94878178     4.95901324   -18.35839606
H       -2.13422916     5.36990544   -18.95442637
C       -3.17880804     3.50195197   -18.83461748
H       -2.41548627     2.85353296   -18.39893417
H       -4.13988297     3.16481580   -18.44654797
C       -3.12324295     3.29940206   -20.35359188
H       -3.19542773     4.27009764   -20.84584907
H       -2.14949456     2.88097575   -20.61670920
C       -4.23090374     2.38037963   -20.89114483
O       -4.68856963     2.61835633   -22.02919496
O       -4.68136524     1.41678964   -20.22668753
C       -4.14922432     5.92211405   -18.55853589
O       -5.11766526     5.55936230   -19.20419633
N       -4.12277320     7.13013790   -17.96440700
H       -3.38777330     7.30813790   -17.29140850
C       -5.25277330     8.08113770   -17.92540740
H       -5.02077290     8.92313770   -17.27240750
C       -5.57377340     8.59013750   -19.38440700
H       -6.03377290     7.81113770   -19.99240680
H       -6.43977310     9.23613740   -19.24040790
C       -4.55677320     9.37913800   -20.07640840
H       -4.46777300    10.42313770   -19.77440830
H       -3.56577320     8.98713780   -19.85040860
C       -4.84877300     9.35413740   -21.51740840
O       -5.98577310     9.41513820   -21.98040770
N       -3.83677320     9.43313790   -22.35240750
H       -4.03177310     9.39613820   -23.34640690
H       -2.89777330     9.17613790   -22.07340810
C       -6.41577340     7.63213780   -17.09040830
O       -7.54077340     7.48013780   -17.54440690
N       -6.09077310     7.09913780   -15.94440750
H       -5.10077330     6.88713790   -15.93540760
C       -6.95177320     6.27313800   -15.07640740
H       -6.28777310     5.87813810   -14.30740740
C       -7.85677340     7.18213800   -14.28540800
H       -8.50677300     7.71213770   -14.99240780
H       -8.59077360     6.61813780   -13.69640730
C       -7.25677300     8.31213760   -13.48440740
N       -7.17477320     8.35813810   -12.08240800
C       -6.58377310     9.51313780   -11.83040810
H       -6.35277320     9.81113820   -10.81840800
N       -6.29977320    10.24913790   -12.90640740
H       -5.99277310    11.21013740   -12.93640800
C       -6.71577310     9.49013810   -13.99540810
H       -6.67277340     9.80413820   -15.02740760
C       -7.63477330     4.97613760   -15.59940810
O       -8.19277290     4.22113800   -14.81940750
N       -7.45563818     4.67607860   -16.88673841
H       -6.95409416     5.36146554   -17.44211844
C       -7.95244658     3.49499312   -17.59260720
H       -9.04123615     3.51116738   -17.57329553
C       -7.48538306     3.63680913   -19.04544199
H       -7.64324051     4.65914537   -19.38994917
H       -6.42508873     3.40246753   -19.10875961
C       -8.25682314     2.73588245   -19.97257075
O       -9.42218945     2.95290730   -20.22004313
N       -7.62373910     1.72760350   -20.52104925
H       -8.13479487     1.12339051   -21.14805779
H       -6.62524736     1.60369930   -20.35907428
C       -7.49560256     2.14621378   -16.99559135
O       -8.09573204     1.12259075   -17.27662293
N       -6.44517689     2.14844769   -16.17259807
H       -5.96032788     3.03422241   -16.03990445
C       -5.97869810     1.00923523   -15.37972393
H       -6.71147189     0.20267963   -15.43560816
C       -4.65873719     0.47941419   -15.96048486
H       -4.02204254     1.32584151   -16.19885597
H       -4.16321172    -0.15474048   -15.22444376
C       -4.84862875    -0.33794593   -17.23773659
H       -5.49393369    -1.19020867   -17.02973641
H       -5.33053658     0.28053738   -17.99217956
C       -3.50970185    -0.85108525   -17.75905732
O       -2.84055929    -1.65812430   -17.15138554
N       -3.06237256    -0.41102249   -18.91221599
H       -2.18367916    -0.79796918   -19.24855964
H       -3.57321852     0.31741449   -19.41198284
C       -5.88532960     1.38926778   -13.89180014
O       -4.82028654     1.38800563   -13.29541482
N       -7.03277300     1.68713780   -13.27740760
H       -7.90977330     1.62313780   -13.78040790
C       -7.24477340     1.67413780   -11.80540750
H       -6.47577330     2.20213790   -11.24140740
C       -8.58977320     2.35513780   -11.57140730
H       -8.76577280     2.27413770   -10.49840740
H       -8.48877330     3.38413790   -11.91740800
C       -9.84477330     1.81413780   -12.29840760
O       -9.67677310     0.99113790   -13.23540780
O      -11.02777290     2.26813790   -12.08140750
C       -7.15577320     0.26013780   -11.23240760
O       -7.07177310     0.12013780   -10.02040770
N       -7.13985681    -0.77588516   -12.08072144
H       -7.32198817    -0.56136956   -13.05331528
C       -6.70687810    -2.14955898   -11.77804205
H       -6.39176888    -2.19214993   -10.73617457
C       -7.84579673    -3.17872461   -11.94986805
H       -7.40457289    -4.17552621   -11.94029618
C       -8.81731967    -3.10317512   -10.76912532
H       -8.29110596    -3.32206573    -9.83267249
H       -9.26701711    -2.10529324   -10.69366990
H       -9.61882065    -3.84165519   -10.88334083
C       -8.64851082    -3.03369876   -13.25197353
H       -9.18251909    -2.07470973   -13.28435425
H       -7.98806767    -3.09276585   -14.12447850
H       -9.38621718    -3.84063607   -13.33548246
C       -5.48768112    -2.52410332   -12.63276773
O       -5.51059880    -2.41112297   -13.84565055
N       -4.41666679    -2.97052982   -11.97460629
H       -4.47755562    -3.03346871   -10.96403513
C       -3.14681845    -3.44282516   -12.54371390
H       -3.36265556    -4.07163807   -13.40926182
C       -2.31100769    -2.24025116   -13.02664553
H       -1.36663893    -2.61224362   -13.41493166
H       -2.83040431    -1.76297345   -13.85734549
C       -2.01366598    -1.18792904   -11.96472324
O       -1.18059757    -1.37651237   -11.10876887
N       -2.65775330    -0.04174573   -12.00709702
H       -2.39872338     0.69143819   -11.35502586
H       -3.39080006     0.14126237   -12.68487635
C       -2.42234437    -4.33019263   -11.49845164
O       -2.82755067    -4.33878702   -10.34895179
N       -1.42443511    -5.14290612   -11.87805868
H       -1.05764758    -5.07554678   -12.82249238
C       -0.95361444    -6.24564572   -11.00357779
H       -1.67260925    -6.38394051   -10.19581578
C       -0.94827287    -7.56614183   -11.77633494
H       -0.91092396    -8.37916408   -11.05050962
H       -1.86626741    -7.66569529   -12.35749672
O        0.18052753    -7.67931156   -12.61986064
H       -0.00041094    -7.25983120   -13.48622497
C        0.40212842    -6.03141798   -10.31260758
O        0.63110106    -6.58567973    -9.25082149
N        1.30122690    -5.25486230   -10.93240740
H        0.97222690    -4.88086220   -11.81440730
C        2.65922690    -4.93286230   -10.47840790
H        3.09822680    -4.44186210   -11.34640790
C        2.57822680    -3.87086220    -9.40340810
H        1.94222690    -4.36286210    -8.66640760
H        3.59522680    -3.82186220    -9.01540760
C        1.96722690    -2.49486210    -9.79140760
H        1.35522690    -2.50886230   -10.69340800
C        1.19122680    -1.84086220    -8.64340780
H        1.01222680    -0.79186220    -8.91040800
H        0.22422680    -2.34386210    -8.51940730
H        1.70022680    -2.00886230    -7.68640760
C        3.11922690    -1.50286220   -10.03640750
H        3.67522690    -1.25286220    -9.12440780
H        3.82522680    -1.96386220   -10.73740770
H        2.78722690    -0.56886210   -10.50640770
C        3.59222670    -6.22486210   -10.24340720
O        4.62822680    -6.10286240    -9.68140790
N        3.09022690    -7.38086220   -10.76640800
H        2.30422690    -7.25086210   -11.39240740
C        3.64522670    -8.63186260   -10.32540800
H        3.36922690    -8.73286250    -9.27540780
H        3.26822690    -9.47786240   -10.89940740
C        5.18322710    -8.75586220   -10.56340790
O        5.83022690    -9.43786240    -9.81440730
N        5.75522660    -8.00586220   -11.53740790
H        5.15322690    -7.47886230   -12.15840820
C        7.18322710    -7.90686230   -11.60040760
H        7.55922700    -8.92986200   -11.60440730
C        7.68522690    -7.38886210   -12.98940750
H        7.15922690    -7.98886200   -13.73240760
H        7.30522680    -6.36786220   -12.98840810
C        9.19322680    -7.46386190   -13.21640780
H        9.65922640    -7.07086230   -12.31240750
C        9.76422690    -8.85986230   -13.29240800
H        9.18822670    -9.57986260   -13.88640790
H       10.72422700    -8.92586230   -13.82040790
H        9.79122640    -9.29086210   -12.28340820
C        9.62922670    -6.60486220   -14.34740730
H        9.09722710    -7.05886220   -15.19240760
H        9.58822730    -5.51386210   -14.23540780
H       10.70422650    -6.76186230   -14.50140760
C        7.93622680    -7.12886240   -10.50840760
O        9.05122660    -7.52086210   -10.09140780
N        7.31422660    -6.08086200    -9.92440800
H        6.31822680    -6.03086230   -10.10240750
C        7.83322670    -5.41586210    -8.78140740
H        8.86122700    -5.09386210    -8.94440750
C        6.98422670    -4.14386220    -8.51640800
H        5.93122670    -4.36386200    -8.69540790
C        7.06822680    -3.59486220    -7.08740760
H        6.68622680    -2.57086210    -6.98540780
H        6.38322690    -4.28386210    -6.57840780
H        8.12722680    -3.65786220    -6.80740790
C        7.40622660    -2.99686220    -9.48640730
H        6.97322700    -2.08586220    -9.07240770
H        8.48122690    -2.83086230    -9.41240790
C        6.94422670    -3.23986220   -10.90340810
H        5.88222690    -3.51486210   -10.90740780
H        7.13922690    -2.35186220   -11.51640800
H        7.38222690    -4.05986210   -11.48440740
C        7.86722660    -6.34686230    -7.56340790
O        8.89522650    -6.46886210    -6.88940760
N        6.82022670    -7.02686210    -7.29840760
H        6.04222680    -6.80486200    -7.90840770
C        6.59722660    -8.01286220    -6.23040770
H        6.92122700    -7.62786200    -5.26440760
C        5.11822700    -8.37586210    -6.23540780
H        4.40722700    -7.56986240    -6.05440760
H        4.98822690    -8.84286210    -7.21240760
O        4.88822700    -9.24986170    -5.12940790
H        4.36822700    -8.82586190    -4.44340750
C        7.56422660    -9.19286250    -6.49840780
O        8.17722700    -9.64686200    -5.52440790
N        7.62422700    -9.75986190    -7.69740770
H        6.95122670    -9.48286250    -8.40140720
C        8.68322660   -10.76586250    -8.04940800
H        8.60822680   -11.54886250    -7.29540780
C        8.39322660   -11.23486230    -9.49440770
H        7.37722680   -11.61886220    -9.58140750
H        8.48722650   -10.36686230   -10.14840790
O        9.19222640   -12.24686240    -9.85140800
H        8.65922640   -12.89186190   -10.32140730
C       10.12622640   -10.27086260    -7.76040790
O       10.81722640   -10.98586180    -7.06440780
N       10.54322720    -9.04186250    -8.03840730
H        9.95322700    -8.43386170    -8.59340760
C       11.83622650    -8.51586250    -7.65540790
H       12.64322660    -9.15686230    -8.01240730
C       11.92322640    -7.07186220    -8.15040780
H       10.95922660    -6.57586190    -8.26340770
H       12.47922710    -6.46786210    -7.43440770
C       12.57522680    -6.92786220    -9.57540800
H       13.65222640    -6.91086200    -9.41240790
H       12.22222710    -7.73986200   -10.21140770
C       12.39722730    -5.58086200   -10.31340790
H       13.04222680    -5.70886230   -11.18140790
H       11.33522700    -5.52486230   -10.55340770
N       12.81122680    -4.50086210    -9.35240750
H       13.68522640    -4.61086230    -8.85740760
C       12.06822680    -3.53286220    -8.80840780
N       11.14322660    -3.00386210    -9.50140760
H       11.18222710    -3.17186210   -10.49640750
H       10.62222670    -2.22786210    -9.11940770
N       12.38122650    -3.00286220    -7.70940780
H       13.17422680    -3.32286210    -7.17040780
H       11.78022670    -2.28486230    -7.33040760
C       12.01722720    -8.42386250    -6.12840750
O       13.00122640    -8.88986210    -5.53340770
N       10.99122710    -7.88986210    -5.39840790
H       10.25222680    -7.41586210    -5.90440750
C       10.96622660    -7.85186200    -3.92640780
H       11.86222650    -7.32186220    -3.60340760
C        9.77822690    -7.16686200    -3.23340770
H        8.85922720    -7.74186230    -3.34540770
H        9.93022730    -6.95986220    -2.17440770
C        9.46522710    -5.70586200    -3.76240780
H        9.08222680    -5.70886230    -4.78340770
H        8.67722700    -5.24186230    -3.17140770
C       10.59822650    -4.68786240    -3.68440770
H       10.76222710    -4.48586230    -2.62640760
H       11.54022690    -5.05886220    -4.08740760
C       10.13222690    -3.42086220    -4.38040780
H        9.94122700    -3.67486210    -5.42340760
H        9.18922710    -3.13286210    -3.91540770
N       11.05422690    -2.25186200    -4.29940750
H       11.96922680    -2.53486230    -4.62040760
H       10.80122660    -1.47086220    -4.88740780
H       11.15522670    -1.88186220    -3.36540770
C       10.94722650    -9.23786260    -3.33240770
O       11.73022650    -9.43786240    -2.46740770
N       10.28622720   -10.23086260    -3.87440780
H        9.71122650    -9.93986230    -4.65540790
C       10.36522670   -11.64686200    -3.52040770
H       10.33822730   -11.66286180    -2.43140770
C        9.13022710   -12.45386220    -4.04240750
H        9.20622730   -12.62586210    -5.11540790
C        9.02922730   -13.85086250    -3.36740780
H        9.82222650   -14.44486240    -3.83740780
H        9.27022650   -13.83286190    -2.29740760
H        8.07722660   -14.34486200    -3.59840770
O        7.97522690   -11.66186240    -3.73640780
H        7.69822690   -11.27386190    -4.56940790
C       11.67622660   -12.36586190    -3.88340780
O       12.11722660   -13.34986210    -3.25340770
N       12.26522640   -11.81786250    -4.94540790
H       11.78022670   -11.16386220    -5.54740760
C       13.61322690   -12.25586220    -5.30340770
H       13.62722680   -13.34186170    -5.20340780
C       13.97922710   -11.92886260    -6.73340750
H       13.11122700   -12.21286200    -7.32740780
H       14.22522640   -10.86686230    -6.75040770
O       15.11522670   -12.60986230    -7.11240770
H       15.80422690   -12.00886250    -7.40340760
C       14.67322640   -11.81186200    -4.25940750
O       15.44222640   -12.56686210    -3.69140770
N       14.60422710   -10.52586170    -3.91540770
H       13.83022690    -9.95586200    -4.23440790
C       15.39422700    -9.94286250    -2.83940770
H       16.43922620   -10.21086220    -2.99940780
C       15.13222690    -8.38786220    -2.97840760
H       15.45922660    -8.12086200    -3.98340770
H       14.08322720    -8.09286210    -2.98040770
C       15.90122700    -7.60186200    -1.98740770
H       15.19022660    -7.46686220    -1.17240770
H       16.75422670    -8.17886260    -1.63040770
C       16.36322590    -6.25986190    -2.47040770
O       17.23222730    -5.71186210    -1.75940780
O       15.90622710    -5.77586220    -3.52940770
C       15.07622720   -10.46886250    -1.44040780
O       16.04122730   -10.53786180    -0.68040770
N       13.89922710   -10.95186230    -1.16840770
H       13.17522720   -10.79486180    -1.85940770
C       13.58322720   -11.74786190     0.07359230
H       13.82922650   -11.27886200     1.02659230
C       12.07122710   -11.87386230     0.01259230
H       11.67822650   -12.39186190    -0.87040770
H       11.66822720   -12.47086240     0.84059230
H       11.66822720   -10.85286240    -0.01340770
C       14.27822690   -13.18286230     0.10259230
O       14.61122700   -13.59586240     1.19559230
N       14.52522660   -13.87686250    -1.03540770
H       14.29322720   -13.37086200    -1.88240770
C       15.29122640   -15.13286210    -1.18740770
H       14.97822670   -15.72086240    -0.32440770
C       14.94622710   -15.94186210    -2.51340770
H       14.85022640   -15.26686190    -3.36440780
C       15.95222660   -17.05586240    -2.86640760
H       15.68422700   -17.46986200    -3.84640770
H       16.95622630   -16.62086300    -2.94740770
H       15.93122670   -17.87686160    -2.13840770
C       13.61522670   -16.63186260    -2.41340780
H       12.86822700   -15.85986230    -2.19040780
H       13.38322640   -17.13586240    -3.35940770
H       13.67622660   -17.39386180    -1.62640770
C       16.80722620   -14.82386210    -1.07640770
O       17.60122680   -15.67486190    -0.62940770
N       17.29022600   -13.63686180    -1.46840780
H       16.74122620   -13.03086190    -2.06640770
C       18.66222760   -13.11486240    -1.28440770
H       19.40222740   -13.75586220    -1.76440780
C       18.91522600   -11.88786220    -2.09940770
H       18.80222700   -12.18586250    -3.14240770
H       18.13322640   -11.17486190    -1.83940770
C       20.29322620   -11.25686260    -1.89840770
H       20.27622600   -10.17386250    -2.01740770
H       20.60022740   -11.39086250    -0.86140770
C       21.39622690   -11.89486220    -2.83140780
O       22.47122760   -11.25786210    -2.99040770
O       21.23322680   -13.04586220    -3.39240770
C       18.95922660   -13.05786230     0.18559230
O       19.89522740   -13.66786190     0.65259230
N       18.04022600   -12.41186240     0.92059230
H       17.27222630   -11.90886210     0.49159230
C       18.21322630   -12.21286200     2.33959220
H       19.24822620   -11.94686220     2.55459240
C       17.29822730   -11.08386230     2.85759230
H       16.24122620   -11.34486200     2.88959220
C       17.57722660   -10.89486220     4.37459230
H       17.24622730   -11.76286220     4.95759250
H       18.62822720   -10.69886210     4.62259240
H       17.05722620   -10.01086240     4.76459220
C       17.66322710    -9.70186230     2.23959230
H       18.71222690    -9.52786250     2.48259230
H       17.57622720    -9.83186240     1.16059230
C       16.70722770    -8.56286240     2.69359230
H       17.01022720    -8.12586210     3.65359230
H       16.63022610    -7.72486210     1.99059220
H       15.70822720    -9.00186250     2.80859230
C       17.96722600   -13.52786250     3.08659220
O       18.76322750   -13.90486240     3.91459230
N       17.02422710   -14.40586190     2.75259230
H       16.31422620   -14.08786200     2.10359240
C       16.84922600   -15.79686260     3.21259240
H       16.65822600   -15.90086170     4.28059240
C       15.70322700   -16.38486290     2.45159220
H       14.87222670   -15.69286250     2.58859230
H       15.98522660   -16.49886130     1.40559230
C       15.22422700   -17.78386310     2.87759230
H       16.07022670   -18.46086310     2.99059220
C       14.33922670   -17.75886150     4.14959240
H       13.59222700   -16.95786290     4.09659240
H       13.77722640   -18.68986130     4.29459240
H       14.87822720   -17.65286250     5.09859230
C       14.42422680   -18.41086200     1.77359220
H       14.01122670   -19.36186220     2.13259220
H       13.69922640   -17.68186190     1.39259230
H       15.03222660   -18.63786130     0.88959230
C       18.14022640   -16.62286190     3.03359220
O       18.51822660   -17.26686290     3.97959230
N       18.90622710   -16.40486150     1.94859230
H       18.41922760   -16.05386160     1.13159230
C       20.24722670   -17.06886290     1.86559220
H       20.21022610   -18.12486270     2.13459230
C       20.86122700   -16.91486170     0.45259230
H       20.82622720   -15.87086200     0.13959230
H       21.88322640   -17.25686260     0.61259230
C       20.20222660   -17.77386280    -0.66840770
H       20.57122610   -18.79986190    -0.67140770
H       19.11822700   -17.76086240    -0.55540770
C       20.35022740   -17.12086300    -2.02940770
H       19.88222690   -16.13586240    -2.03540780
H       21.37422750   -17.17086220    -2.40040780
C       19.43322750   -17.82086180    -3.01340770
H       19.70322610   -18.87586210    -3.06340770
H       18.44522670   -17.88986210    -2.55840780
N       19.40122600   -17.08186150    -4.31440780
H       19.25222780   -16.09386250    -4.17040780
H       20.25922780   -17.15986250    -4.84040780
H       18.63022610   -17.49486160    -4.82040790
C       21.26222610   -16.42686270     2.85859230
O       22.11022760   -17.14886280     3.28259230
N       21.30122760   -15.10786250     3.04859230
H       20.62522700   -14.50386240     2.59659220
C       22.26122670   -14.37686250     3.90959240
H       23.30122760   -14.47286220     3.60059240
C       22.08922770   -12.85486220     3.66159220
H       21.01322750   -12.69786260     3.59159230
H       22.44622610   -12.32986260     4.54759220
C       22.63522720   -12.21786210     2.41259220
H       22.20622630   -12.62086200     1.49459230
C       22.28922650   -10.73286250     2.46659230
H       22.48422620   -10.27886200     3.44659230
H       22.76622770   -10.19786260     1.63659230
H       21.22222710   -10.64686200     2.22759220
C       24.13122750   -12.37386230     2.40759230
H       24.55322650   -12.20686240     3.40559220
H       24.16422650   -13.38686180     1.98759230
H       24.55522730   -11.56486230     1.79959230
C       22.04522710   -14.84186170     5.37959240
O       22.98322680   -15.27486230     6.01459220
N       20.79222680   -15.00486180     5.77859210
H       20.03322600   -14.63786220     5.21559240
C       20.46622660   -15.62786200     7.02759220
H       20.96222690   -15.04486180     7.80359220
C       18.94322780   -15.44186210     7.18859240
H       18.41122630   -15.82686230     6.31859210
H       18.61422730   -16.04486270     8.03459260
C       18.57522770   -14.01386260     7.36459210
H       19.01522640   -13.61886220     8.27959250
H       18.78622630   -13.46386240     6.44659230
S       16.81122590   -13.79586220     7.62759210
C       16.74722670   -14.05586240     9.43859200
H       16.99522590   -15.08486180     9.72959230
H       17.55322650   -13.48786260     9.92059230
H       15.76722720   -13.87986180     9.89759250
C       20.81722640   -17.11686130     7.17359210
O       21.42722700   -17.56086160     8.11059190
N       20.51322750   -17.91386220     6.09959220
H       19.90222740   -17.48486140     5.41459230
C       20.78122710   -19.34086230     6.09359220
H       20.32222750   -19.75686260     6.99059250
C       20.24622730   -20.05086140     4.83659220
H       20.69122700   -19.61386300     3.94359230
H       20.44822690   -21.10686300     5.01459220
O       18.88022610   -19.79386140     4.73359250
H       18.74822620   -18.90486150     4.39559220
C       22.25522610   -19.65486150     6.04459240
O       22.68722720   -20.43486210     6.85659220
N       22.98822590   -18.91286280     5.31159210
H       22.52522660   -18.23686220     4.71659230
C       24.48322680   -18.83286290     5.41359230
H       24.90622710   -19.79486270     5.12359240
C       25.08122630   -17.78386310     4.46059230
H       24.61722760   -16.82486150     4.69359210
C       26.57922740   -17.55286220     4.41659210
H       27.04222680   -17.68086240     5.40359210
H       27.15522770   -18.21786310     3.76159240
H       26.75922780   -16.56086160     3.98359230
O       24.74022670   -18.07486150     3.07259230
H       23.86322590   -17.69386290     2.98859240
C       24.98622700   -18.52886200     6.84459210
O       25.90922740   -19.21886250     7.31659220
N       24.41122630   -17.47486310     7.57759240
H       23.66522600   -16.87986180     7.23559240
C       24.90322690   -17.08786200     8.93559270
H       25.99122620   -17.03186230     8.96059230
C       24.29822730   -15.75886250     9.32459260
H       23.24222760   -16.01886180     9.38459210
C       24.84822650   -15.25886250    10.70359230
H       24.50022700   -15.92286210    11.50459190
H       25.91922760   -15.04086210    10.80659200
H       24.31022640   -14.33086200    10.93359180
O       24.63022610   -14.84886170     8.29659270
H       24.17622760   -15.13686180     7.50159220
C       24.48622700   -18.14086150     9.89759250
O       25.24322700   -18.53786280    10.82559200
N       23.33322720   -18.76486210     9.71259210
H       22.87122730   -18.55286220     8.83659270
C       22.82622720   -19.87086300    10.55959220
H       22.96622660   -19.59786220    11.60559270
C       21.33222770   -20.08086200    10.38959220
H       20.77322770   -19.15186310    10.55759240
H       21.15622710   -20.35886190     9.34259220
C       20.69622610   -21.10786250    11.32159230
C       19.46422770   -21.56886290    10.95259190
H       19.09122660   -21.30886270     9.97359280
C       18.68122670   -22.35786250    11.85959240
H       17.75522610   -22.79586220    11.51859190
C       19.32022670   -22.76886180    13.10559270
H       18.90522770   -23.40786170    13.87059210
C       20.56822780   -22.31986240    13.56459240
H       20.85522650   -22.43886180    14.59959220
C       21.25922780   -21.47786140    12.60059260
H       22.25822640   -21.15286250    12.84859280
C       23.70722770   -21.10386280    10.40059190
O       24.14722630   -21.68586160    11.42459200
N       23.96822740   -21.48986240     9.13959220
H       23.49922750   -21.06286240     8.34959220
C       24.50622750   -22.85086250     8.95059200
H       23.90422630   -23.55586240     9.52459240
C       24.36622620   -23.11986160     7.44759230
H       23.34122660   -23.44386290     7.26759240
H       24.50822640   -22.17186160     6.92859220
C       25.29122730   -24.31386180     6.97859240
H       26.36822700   -24.15786170     7.03159240
C       24.94122700   -25.69886210     7.58659220
H       25.19422720   -25.75486180     8.65259270
H       23.86622620   -25.91386220     7.58059220
H       25.60522650   -26.47886280     7.19259210
C       24.90322690   -24.67686270     5.52059220
H       23.89422610   -25.09686280     5.42959210
H       24.87822720   -23.71786310     4.98759220
H       25.65822600   -25.29886250     5.02559230
C       25.93922620   -22.86786270     9.38459210
O       26.31522750   -23.73086170    10.15159230
N       26.74622730   -21.83986280     9.13959220
H       26.36422730   -21.12786290     8.52959250
C       28.04822730   -21.69286160     9.81259250
H       28.63122750   -22.57686230     9.55559250
C       28.77222630   -20.52086260     9.16659260
H       28.22622680   -19.61586190     9.43559270
C       30.26022720   -20.47686200     9.61859230
H       30.18222620   -20.27086260    10.69359210
H       30.68522640   -21.48086170     9.49359230
H       30.86222650   -19.68286130     9.16159250
C       28.84822650   -20.62586210     7.62359240
H       29.52422710   -21.43186190     7.31159210
H       27.91022680   -20.71686170     7.06259250
H       29.43022730   -19.74786190     7.31659220
C       28.00922780   -21.58886150    11.27359200
O       28.87022590   -22.05086140    11.94159220
N       26.89722630   -21.00886150    11.80959220
H       26.16022680   -20.57586290    11.26559260
C       26.61122700   -21.19386290    13.25859260
H       27.51322750   -20.83586310    13.75259210
H       25.80822750   -20.50386240    13.51859190
C       26.52622600   -22.71886250    13.73259260
O       27.21422770   -23.13386150    14.66059210
N       25.70722770   -23.47886280    13.01559260
H       25.15622710   -23.09786220    12.25559230
C       25.54522710   -24.92286300    13.19059180
H       25.24822620   -24.99286270    14.23659230
C       24.40922740   -25.54486270    12.37559220
H       24.60122680   -25.32186130    11.32559200
H       24.44122700   -26.63386150    12.41859250
C       22.99922750   -25.11686130    12.78759190
H       22.88222690   -24.03286170    12.79059220
C       22.07122610   -25.46986200    11.62759210
H       21.00922780   -25.33086200    11.86359210
H       22.09322740   -24.77186200    10.78159240
H       22.26922610   -26.50886150    11.33459190
C       22.63422780   -25.73386190    14.12259200
H       22.62922670   -26.82786180    14.03959270
H       23.33022690   -25.51986120    14.94359210
H       21.60922620   -25.48286250    14.41959190
C       26.87422750   -25.70386120    13.13359260
O       27.12022590   -26.60786250    13.96159270
N       27.71522710   -25.42486190    12.14659210
H       27.36322590   -24.78486250    11.44459250
C       28.97522740   -26.14186290    12.00359250
H       28.80122760   -27.20386120    12.17559240
C       29.48922730   -25.96286200    10.55259230
H       29.55222700   -24.93786240    10.18659210
H       30.45922660   -26.45786290    10.50059220
S       28.26922610   -26.81886290     9.47859190
H       27.40422630   -25.83886150     9.20259190
C       30.02622600   -25.78386310    13.10359190
O       30.72222710   -26.68586160    13.42959210
N       30.02122690   -24.59786220    13.66059210
H       29.37522700   -23.88286210    13.34959220
C       30.75722690   -24.42086220    14.87159250
H       31.76022720   -24.79786300    14.67559240
C       30.88422780   -22.95586200    15.10959240
H       31.01522640   -22.44286160    14.15659240
H       29.94122700   -22.49486160    15.40259270
C       31.93322750   -22.45686150    16.14159200
H       31.72722630   -21.39886280    16.30859180
H       31.81822780   -22.86486240    17.14559170
C       33.41322710   -22.66886140    15.70959190
O       33.69922640   -22.96086310    14.56359200
N       34.34122850   -22.42586140    16.57259180
H       35.30022810   -22.65386200    16.33759310
H       34.16522600   -22.09386250    17.51359180
C       30.20322610   -25.21386150    16.10559270
O       30.97322650   -25.65686230    16.93359180
N       28.87922670   -25.31886290    16.29359250
H       28.31322670   -24.97386170    15.52759270
C       28.27322770   -26.03286170    17.37459180
H       28.84922600   -25.69886210    18.23759270
C       26.79822730   -25.47686200    17.43459320
H       26.34622760   -25.94386290    18.31859210
H       26.66722680   -24.39086150    17.51059150
H       26.32422640   -25.77186200    16.49059300
C       28.38422780   -27.55286220    17.34159280
O       28.64522740   -28.15986250    18.37259290
N       28.35422710   -28.16986270    16.15159230
H       28.11122700   -27.62086300    15.33559230
C       28.79022600   -29.54086300    15.89159200
H       28.19422720   -30.27886200    16.42859270
C       28.60622600   -29.96386150    14.44059180
H       29.20622630   -29.25886150    13.86459260
C       29.19722750   -31.40386200    14.16759200
H       28.64822770   -32.18086240    14.71259210
H       29.16122630   -31.67186160    13.10459230
H       30.27222630   -31.44386290    14.38359260
C       27.12722780   -29.90886310    14.04059220
H       26.59622760   -30.70786290    14.55859180
H       26.80522730   -28.90286250    14.30859180
C       26.86522670   -30.01586150    12.55959220
H       27.29122730   -30.85686300    11.99759200
H       25.78522680   -30.11486240    12.39159200
H       27.29222680   -29.12586210    12.08159260
C       30.20122720   -29.78486250    16.40359310
O       30.44322780   -30.72486310    17.17759320
N       31.14722630   -28.88386150    16.03659250
H       30.93822670   -28.13186260    15.39159200
C       32.50222780   -29.08986280    16.41259190
H       32.93422700   -30.04386140    16.10859300
C       33.36822510   -28.06786160    15.66759200
H       32.91822810   -27.08286290    15.54359250
H       34.26322560   -28.06186290    16.29059220
C       33.83822630   -28.43386270    14.26859190
O       34.25022510   -29.58986280    14.02859210
O       33.88322830   -27.48786160    13.43859200
C       32.73522570   -29.04886250    17.92659190
O       33.64722820   -29.69786260    18.46459200
N       31.99622730   -28.16286280    18.56659320
H       31.30622670   -27.60786250    18.07459260
C       32.10722730   -27.93286130    20.04159160
H       33.17022710   -28.07686230    20.23359300
C       31.59022710   -26.45086290    20.33359150
H       30.78022770   -26.14286230    19.67159270
H       31.25422670   -26.41086200    21.37059210
C       32.61322780   -25.30586240    20.13359260
H       33.12422560   -25.45886230    19.18259240
C       31.94122700   -23.94486240    20.00959210
H       32.58922580   -23.07686230    20.17859270
H       31.57822610   -23.75786210    18.99159240
H       31.15322690   -23.87586210    20.76859280
C       33.72322850   -25.26486210    21.25059320
H       34.40122600   -24.41586300    21.10159300
H       33.30222700   -25.27186200    22.26359180
H       34.42622760   -26.10086250    21.15359310
C       31.44622610   -29.02386280    20.96859170
O       31.59722710   -28.87686160    22.17859270
N       30.93522640   -30.09286310    20.43659210
H       30.85922620   -30.07586290    19.42659190
C       30.38122750   -31.23386190    21.18359180
H       30.05422590   -30.86086270    22.15459250
C       29.15122600   -31.91286280    20.53659250
H       29.43222620   -32.30986400    19.56159210
H       28.92722700   -32.80286030    21.12559320
C       27.92622760   -30.98986240    20.54959300
H       28.21922680   -30.06686210    20.05059240
H       27.14022640   -31.56186290    20.05659290
C       27.56922720   -30.76486210    22.01459310
H       27.55022620   -31.73586270    22.50959210
H       28.36422730   -30.11486240    22.37859150
N       26.28022770   -30.13686180    22.27159310
H       25.60622600   -30.00686260    21.52959250
C       26.00722690   -29.43986130    23.35959240
N       26.77522660   -29.34886170    24.32359310
H       27.76022720   -29.56786160    24.27459140
H       26.30422590   -28.96286200    25.12959290
N       24.94722750   -28.73586270    23.46559140
H       24.38622670   -28.66286280    22.62859150
H       24.76622770   -28.27486230    24.34559250
C       31.47722630   -32.24886320    21.55059240
O       31.41822620   -33.36986160    21.13159180
N       32.53522870   -31.89086150    22.29959300
H       32.48422620   -30.94886210    22.66859250
C       33.77022550   -32.68586350    22.38859180
H       34.12522510   -32.95886230    21.39459230
C       34.85222630   -31.77186200    22.94559290
H       34.80122760   -30.84986310    22.35359190
H       34.53822710   -31.41286280    23.93259240
C       36.25122830   -32.35386280    22.97359280
N       36.82222750   -33.02186200    23.94459150
C       38.13322830   -33.07286070    23.72559170
H       38.91022870   -33.39586260    24.40159230
N       38.36822510   -32.63886260    22.43459320
H       39.30122760   -32.56886290    22.05359270
C       37.21422580   -31.99586300    22.01159290
H       37.17122650   -31.37386130    21.12959290
C       33.64622500   -33.97786330    23.15959170
O       34.38422780   -34.84286120    22.86059190
N       32.67622760   -34.10086060    24.08259200
H       32.11922840   -33.26786040    24.23459240
C       32.56122590   -35.34586330    24.85859300
H       33.56522750   -35.76786040    24.89259150
C       32.15122600   -34.95286180    26.26959230
H       31.17122650   -34.47686390    26.23659130
H       32.19022750   -35.83686070    26.90559200
C       33.13822560   -33.97886280    26.99059300
H       33.02622600   -32.96686170    26.60159300
C       32.92622760   -33.79386140    28.50459290
H       31.91322710   -33.41086200    28.68259240
H       32.96822740   -34.79186250    28.95659260
H       33.68222810   -33.19386290    29.02459140
C       34.62922670   -34.32986070    26.74659160
H       35.17522810   -33.56286240    27.30859180
H       34.92522810   -35.36486050    26.95659260
H       34.99722670   -34.18886180    25.72259140
C       31.50322720   -36.34586330    24.34159280
O       31.29422760   -37.41786190    24.87359240
N       30.86822700   -36.03186040    23.19959260
H       31.11522670   -35.14386370    22.78059200
C       29.97122760   -36.97586060    22.48759270
H       29.50022700   -37.59086230    23.25359150
C       28.83722690   -36.14986040    21.73659130
H       29.19022750   -35.68786240    20.81459240
H       28.08622740   -36.80586240    21.29759220
C       28.05622670   -35.21186070    22.68159290
H       28.73222730   -34.50886150    23.16759300
H       27.38122750   -34.63286210    22.05059240
C       27.22922710   -35.95386120    23.82059290
O       26.92422680   -35.21286390    24.78359220
O       26.97822760   -37.18386080    23.79559140
C       30.75022700   -37.96486280    21.56859210
O       31.97522740   -37.98386380    21.68359180
N       29.99322700   -38.57786180    20.61559300
H       29.01822660   -38.30586240    20.64059260
C       30.54922680   -39.33386230    19.49059300
H       31.32422640   -40.08386230    19.64759250
C       29.41222760   -40.20086290    18.88059230
H       29.91722680   -40.57486340    17.99059300
H       28.45522690   -39.71886060    18.67959210
C       28.97922710   -41.41986080    19.73959160
H       28.35922620   -41.12586210    20.58559230
H       28.38322640   -42.10286330    19.13359260
C       30.18722720   -42.15886310    20.37759210
O       30.30622670   -42.16686250    21.63559150
O       31.02722740   -42.70886230    19.59059140
C       31.22722630   -38.33486180    18.49359320
O       30.90222740   -37.16586300    18.60359190
N       32.03622820   -38.81286240    17.54559140
H       32.28722760   -39.79386140    17.52059170
C       32.56922530   -38.06386180    16.41159250
H       32.13622670   -37.06586070    16.48259160
C       34.10522840   -38.03486250    16.37259290
H       34.57522580   -38.98686220    16.12759210
C       34.47022630   -37.01986310    15.30359270
H       34.34122850   -37.29486080    14.24959180
H       33.92922590   -36.07386400    15.42659190
H       35.53222660   -36.82586290    15.50059220
C       34.72422790   -37.73486330    17.73959160
H       34.36822510   -38.51186370    18.41559220
H       35.78822710   -37.96886060    17.73759270
C       34.52922820   -36.31386180    18.30859180
H       34.86822510   -35.55686190    17.59059140
H       33.47022630   -36.10286330    18.50159260
H       35.11222840   -36.18286130    19.22859190
C       32.02822490   -38.73686220    15.13959220
O       32.06022640   -39.93486400    15.16059210
N       31.72022630   -38.01586150    14.05759240
H       31.95222660   -37.03086090    14.02059270
C       31.33522610   -38.62886050    12.76159190
H       30.83922770   -37.84986110    12.18259240
C       32.60222630   -39.39386370    12.15359210
H       33.41522600   -38.67286300    12.23859210
H       32.77222820   -40.24786380    12.80859180
C       32.50122830   -40.07886120    10.80659200
H       32.02322770   -41.05786130    10.83059220
H       31.91922760   -39.48586270    10.10159210
C       33.81622700   -40.18386080    10.08759210
O       34.84622570   -39.60186390    10.51759240
O       33.88722610   -41.04586030     9.13959220
C       30.06722640   -39.54286190    12.72759250
O       29.61322590   -39.98886110    11.70259190
N       29.42322730   -39.63186260    13.88359260
H       29.78122710   -39.04386140    14.62659260
C       28.13822750   -40.36186220    14.10759260
H       27.93922620   -40.99486160    13.24259190
C       28.23722650   -41.20186230    15.37259200
H       28.45222660   -40.51586150    16.19259260
H       27.25322720   -41.66786190    15.40759180
C       29.35422710   -42.24886320    15.31759260
H       30.28222660   -41.67586140    15.31959250
H       29.47222710   -42.82886120    16.23259160
C       29.37122730   -43.27586360    14.13559250
O       28.37922670   -43.33686070    13.41959190
O       30.35322760   -44.00686260    13.94259260
C       26.89722630   -39.38786320    14.19659230
O       25.77922630   -39.80586240    14.13459210
N       27.09822650   -38.05586240    14.30259230
H       28.02522660   -37.65586090    14.39359190
C       26.00122640   -37.04686360    14.14959240
H       25.19922640   -37.34686280    14.82359220
C       26.67522620   -35.76786040    14.62459180
H       25.94522670   -34.95886230    14.64459230
H       27.08522610   -35.87886050    15.62859250
S       27.91422650   -35.12586210    13.43559270
H       28.06322670   -33.94086070    14.03459260
C       25.39122770   -37.06686400    12.70859240
O       26.11022760   -37.13886260    11.69759270
N       24.04722600   -37.00886150    12.54059220
H       23.54122730   -36.81286240    13.39559270
C       23.23622700   -37.16486360    11.28359220
H       23.64122770   -38.00886150    10.72459220
C       21.73722650   -37.50486370    11.60059260
H       21.78322600   -38.41186140    12.20259190
H       21.39722630   -36.72186280    12.27759270
C       20.90522770   -37.73886110    10.38659190
H       20.50122640   -36.77986150    10.06059270
H       21.54822730   -37.91086200     9.52359200
C       19.77022740   -38.81786350    10.32359220
H       19.10822680   -38.79786300    11.18959240
H       19.15322690   -38.61286160     9.44859220
N       20.22222710   -40.15186310    10.16559220
H       21.18222620   -40.31286240     9.89559270
C       19.60422710   -41.28086090    10.49359230
N       18.36422730   -41.29486080    10.92859270
H       17.71822740   -40.52386090    10.83159260
H       17.96822740   -42.15686040    11.27659230
N       20.33022690   -42.35686110    10.47559260
H       21.33322720   -42.36886220    10.36159230
H       19.90922740   -43.25286100    10.67759230
C       23.30722620   -35.93586350    10.36559200
O       23.12522700   -36.01286320     9.19459250
N       23.71722600   -34.80686190    10.93059250
H       23.76622770   -34.82586290    11.94259260
C       24.26222610   -33.64386370    10.22759250
H       23.54622650   -33.30186080     9.48059270
C       24.40422630   -32.54786300    11.25359250
H       24.91822620   -31.68886180    10.82259270
H       23.43122670   -32.17486190    11.57359220
O       25.16022680   -32.85886380    12.38059230
H       24.62522700   -33.52386090    12.82059190
C       25.63222690   -33.84686280     9.52259250
O       25.94322780   -32.97886280     8.74259190
N       26.41022680   -34.92886350     9.69359210
H       26.08722690   -35.56086350    10.41559220
C       27.79822730   -35.07086180     9.06759260
H       28.49722670   -34.30986400     9.41459270
C       28.43122670   -36.35486220     9.50159260
H       28.54822730   -36.26486210    10.58859250
H       27.73122600   -37.19586180     9.42959210
C       29.79822730   -36.69886400     8.93459220
C       29.81622700   -37.40586090     7.71259210
H       28.91122630   -37.51986310     7.13459210
C       31.05222700   -37.69086070     7.12759210
H       31.10922620   -38.08786390     6.12459230
C       32.25422670   -37.37086110     7.76659250
O       33.48122790   -37.47086330     7.19959210
H       34.18022540   -37.44386290     7.85659220
C       32.19022750   -36.52486040     8.95559220
H       33.11522670   -36.09986110     9.31659220
C       30.96122740   -36.29186250     9.57259270
H       30.83322720   -35.55986400    10.35559270
C       27.92322730   -34.83286290     7.57559250
O       28.76222610   -34.01486210     7.21359210
N       27.18322750   -35.41986080     6.62359240
C       25.98422620   -36.25386050     6.85759210
H       25.01922610   -35.74486160     6.97259240
H       26.03122710   -36.85686110     7.77359250
C       25.96222690   -37.05086140     5.54559230
H       24.93422700   -37.41386030     5.42259220
H       26.68022730   -37.87686160     5.62559220
C       26.46922680   -36.10386280     4.46559240
H       25.59922600   -35.53586200     4.11359210
H       26.92922590   -36.62186050     3.61559220
C       27.42722700   -35.17186360     5.19659230
H       28.39722630   -35.60086060     4.94559240
C       27.27922630   -33.74986270     4.71959210
O       28.13722610   -33.35686110     3.93259240
N       26.38922690   -32.92686080     5.26359220
H       25.69922640   -33.32886120     5.88759230
C       26.50122640   -31.47086140     5.08359240
H       26.68622590   -31.30186270     4.02359250
C       25.15422630   -30.84486200     5.39059210
H       24.41422650   -31.33786200     4.76159240
H       24.90822600   -31.15786170     6.40559240
C       25.04222680   -29.30586240     5.27359250
H       25.80422590   -28.83286290     5.89359240
C       25.25622750   -28.83886150     3.84959220
H       25.36922650   -27.74786190     3.82959220
H       26.19222640   -29.09786220     3.33859230
H       24.51822660   -29.28586200     3.17259240
C       23.66022680   -28.66786190     5.69559240
H       22.85122680   -28.97386170     5.02059220
H       23.33722690   -28.93386270     6.70959230
H       23.68622590   -27.57186130     5.67559240
C       27.71622660   -30.88386150     5.89959240
O       28.44122700   -30.14786150     5.31759210
N       27.82322690   -31.10986140     7.22159240
H       27.16922760   -31.73586270     7.67559240
C       28.94922640   -30.54486270     8.01259230
H       28.83922770   -29.46086310     8.04359250
C       28.76222610   -31.16286280     9.45459270
H       28.01822660   -30.58086200    10.01159190
H       28.47322650   -32.19486240     9.22059250
C       30.10222630   -31.23686220    10.22859190
C       30.79422760   -32.44686130    10.21759220
H       30.39022640   -33.27486040     9.65459250
C       31.98622700   -32.57586290    10.91459270
H       32.51722720   -33.50886150    11.03159240
C       32.52422710   -31.49086190    11.65759180
O       33.58322530   -31.60386280    12.45859240
H       33.58522800   -30.90486150    13.11659240
C       31.79222680   -30.20686150    11.65059190
H       32.27622600   -29.36486240    12.12359240
C       30.57022670   -30.06486130    10.94659230
H       29.96122740   -29.17286300    10.94859220
C       30.37022590   -30.68686290     7.38659240
O       31.06922720   -29.72286220     7.24459220
N       30.64322660   -31.87986180     6.89459230
H       29.88022610   -32.52686310     7.05859230
C       31.80622670   -32.19586180     6.06259250
H       32.65422820   -32.03386310     6.72759250
C       31.72222710   -33.70786290     5.61559250
H       31.68922620   -34.28786090     6.53859230
H       30.82422640   -33.83086400     5.01059250
C       32.98122790   -34.12986370     4.96659230
H       33.23222730   -33.52286150     4.09659240
H       33.77622600   -34.08386230     5.71059230
C       32.97522740   -35.64786150     4.51659250
H       32.67822650   -36.33786390     5.30659250
H       32.19722750   -35.87686160     3.78759220
C       34.37522510   -35.99986270     4.15159230
H       34.86922840   -35.16586300     3.65359230
H       35.02322770   -36.20286180     5.00459240
N       34.30822750   -37.08186340     3.17159220
H       35.26022720   -37.41686250     3.14759230
H       33.70822530   -37.85386280     3.42559220
H       34.06322860   -36.73986050     2.25259230
C       31.95222660   -31.31886290     4.82159230
O       32.99922560   -30.84486200     4.63359210
N       30.94222640   -31.25886150     3.98759220
H       30.10222630   -31.80886270     4.12359240
C       30.92522620   -30.37586210     2.75959230
H       31.69222640   -30.79386140     2.10659220
C       29.57722660   -30.54086300     2.11459230
H       29.60322760   -31.53786280     1.65759230
H       28.68122670   -30.48286250     2.74359230
C       29.56722640   -29.65086170     0.89359230
C       28.96122740   -28.36686130     0.92959230
[truncated: 8,880,251 more chars]
