# Supplementary material for: Direct asymmetric synthesis of β-branched aromatic α-amino acids using engineered phenylalanine ammonia lyases
Source: Nat Commun. 2024 Sep 26;15:8264. doi: 10.1038/s41467-024-52613-x (PMC11427684; doi:10.1038/s41467-024-52613-x)
Supplement: Supplementary file 8 — Source data 5 [file 41467_2024_52613_MOESM8_ESM.zip › optimized structure_QMMM/PcPAL-WT(a┬MeCA)/C5_Fragment-optimized.xyz]

185604
-1 1 -821.822127192
N       -4.80989410   -28.88167190   -27.75979040
H       -5.58889390   -29.18867110   -28.32479100
H       -4.68189380   -27.88067050   -27.78779030
H       -5.09489390   -29.09967040   -26.81579020
C       -3.50589390   -29.43767170   -28.16279030
H       -3.33389400   -29.20967100   -29.21479030
H       -2.67589400   -29.10067180   -27.54279140
C       -3.54289410   -30.92967030   -27.99678990
O       -3.63789420   -31.69867130   -28.96379090
N       -3.35589410   -31.42667200   -26.68579100
H       -3.23189400   -30.76667020   -25.92679020
C       -3.43689420   -32.76867290   -26.27478980
H       -2.80689410   -33.38267140   -26.91879080
C       -2.85689400   -32.81467060   -24.85478970
H       -1.89589410   -32.31267170   -24.73579030
H       -3.49789400   -32.28866960   -24.14779090
C       -2.78489400   -34.20967100   -24.18579100
O       -2.98589400   -35.25667190   -24.79179000
N       -2.58989410   -34.20667270   -22.87578960
H       -2.53689410   -35.09567260   -22.39179040
H       -2.27489400   -33.37266920   -22.39579010
C       -4.92689420   -33.29267120   -26.20679090
O       -5.78889420   -32.75767140   -25.50879100
N       -5.20889430   -34.34366990   -27.01778980
H       -4.45789380   -34.73366930   -27.57378960
C       -6.47589400   -35.02367020   -27.03579140
H       -7.26489400   -34.41967010   -27.48379140
H       -6.30489400   -35.84967040   -27.72679140
C       -7.10489420   -35.43567280   -25.68879130
O       -8.33089450   -35.41667180   -25.61679080
N       -6.20389410   -35.71266940   -24.69379040
H       -5.25089410   -35.76267240   -25.03379060
C       -6.64389420   -36.09167100   -23.29578970
H       -7.34089420   -36.89966960   -23.51879120
C       -5.43889430   -36.59667210   -22.46578980
H       -5.00589420   -37.39966960   -23.06179050
H       -4.78589390   -35.72967150   -22.36779020
C       -5.83189390   -37.18367000   -21.12779050
H       -6.78489400   -37.70867160   -21.19878960
H       -5.09089420   -37.93567280   -20.85779000
S       -5.86789420   -36.02466960   -19.67279050
C       -3.99589400   -35.83467100   -19.61178970
H       -3.68589400   -35.19367220   -20.44679070
H       -3.59289410   -35.37767030   -18.69979100
H       -3.55089400   -36.82567210   -19.76179120
C       -7.53789420   -35.03667070   -22.57678990
O       -8.47189430   -35.34267040   -21.90179060
N       -7.12489410   -33.76167300   -22.73479080
H       -6.31389430   -33.67867280   -23.33579060
C       -7.80289410   -32.60367200   -22.14079090
H       -7.70189430   -32.63767240   -21.05578990
C       -7.24489400   -31.27967070   -22.65579030
H       -7.57789420   -31.15367130   -23.68579100
H       -7.63989400   -30.37867160   -22.18679050
C       -5.73189400   -31.01067160   -22.54578970
O       -4.98989390   -31.84167100   -21.98479080
O       -5.28389410   -29.93667030   -23.09679030
C       -9.33489420   -32.67567060   -22.30179020
O      -10.04189400   -32.55667110   -21.30479050
N       -9.84089370   -33.00067140   -23.49879070
H       -9.11389450   -33.17567060   -24.18279080
C      -11.20589450   -33.09867100   -23.88479040
H      -11.66289420   -32.18867110   -23.49479100
C      -11.38989450   -32.96166990   -25.39779090
H      -11.03489400   -33.90666960   -25.82678990
H      -12.45789430   -32.81467060   -25.59778980
C      -10.68289380   -31.71867180   -25.90979000
C      -11.13589380   -30.47367100   -25.39479060
H      -11.94389440   -30.40067100   -24.68279080
C      -10.47989370   -29.25867080   -25.82479100
H      -10.85889430   -28.27367020   -25.59778980
C       -9.43789390   -29.33767130   -26.71679120
H       -9.00189400   -28.46467020   -27.17979050
C       -8.99689390   -30.61567120   -27.16579060
H       -8.22989370   -30.62667080   -27.92679020
C       -9.66789440   -31.79467200   -26.87979130
H       -9.28889370   -32.75467300   -27.19679070
C      -11.81989380   -34.38467030   -23.29679110
O      -12.94989400   -34.39867020   -22.82678990
N      -10.98089410   -35.43567280   -23.22079090
H      -10.09589390   -35.34867100   -23.70578960
C      -11.48489380   -36.58467100   -22.46978950
H      -12.50389390   -36.69166950   -22.84179120
C      -10.72589400   -37.79467010   -22.96179010
H       -9.71789360   -37.76567080   -22.54779050
H      -11.20089440   -38.71866990   -22.63179020
S      -10.62089440   -37.95267110   -24.77779010
H       -9.69289400   -37.00167080   -24.91679000
C      -11.59489440   -36.38367080   -20.97479060
O      -12.24989410   -37.22566990   -20.33579060
N      -10.88389400   -35.47167210   -20.24579050
H      -10.11389450   -34.92667010   -20.61479000
C      -11.19989400   -35.04167180   -18.84078980
H      -11.49589440   -35.89567180   -18.23179050
C      -10.00989440   -34.25967030   -18.23479080
H       -9.73089410   -33.51766970   -18.98379140
H      -10.30489440   -33.76066970   -17.31278990
C       -8.77089410   -35.08066940   -18.06079100
H       -8.50689410   -35.41267010   -19.06579020
H       -7.94989400   -34.51367190   -17.62178990
S       -9.15889360   -36.42766950   -16.85679050
C       -9.29189400   -37.89867020   -17.93078990
H       -8.71489430   -37.78267290   -18.85579110
H       -8.86889360   -38.72867200   -17.35179140
H      -10.34989450   -38.11267090   -18.12578960
C      -12.37889390   -34.03767010   -18.69679070
O      -12.68589400   -33.64367290   -17.60379030
N      -12.99989410   -33.59167100   -19.82879070
H      -12.60689450   -33.84667210   -20.72679140
C      -14.13889410   -32.65666960   -19.74779130
H      -13.99989410   -31.93867110   -18.93979070
C      -14.03489400   -31.74967190   -21.02878950
H      -13.05289360   -31.27867130   -21.07678990
H      -14.03889370   -32.45367050   -21.86178970
C      -15.25389390   -30.81067090   -21.12878990
H      -16.18989370   -31.36067200   -21.02579120
H      -15.18389420   -30.12667080   -20.28379060
C      -15.29089450   -29.89167020   -22.40979000
H      -16.24889370   -29.37767030   -22.33378980
H      -14.51489450   -29.14867020   -22.22579000
C      -15.19789410   -30.61067200   -23.72779080
H      -14.17589380   -30.90867040   -23.96379090
H      -15.79989430   -31.51867100   -23.69478990
N      -15.71289440   -29.75667190   -24.77379040
H      -16.54289440   -29.23367120   -24.53579140
H      -15.06789400   -29.01467130   -25.00579070
H      -15.94689370   -30.37967110   -25.53379060
C      -15.46589370   -33.25867080   -19.39179040
O      -16.29489330   -32.61367030   -18.77979090
N      -15.55789380   -34.56867220   -19.50279050
H      -14.73489380   -34.93167110   -19.96879010
C      -16.69089320   -35.44767000   -19.01179120
H      -17.59789470   -34.84867100   -19.09379010
C      -16.87889480   -36.77367020   -19.80179020
H      -17.63089370   -37.37967300   -19.29779050
C      -17.25289340   -36.61466980   -21.27379040
H      -18.15289500   -35.99367140   -21.35279080
H      -16.52789500   -36.01667020   -21.84078980
H      -17.38189320   -37.64067080   -21.64079090
O      -15.69689370   -37.58267210   -19.90279010
H      -15.86689380   -38.30667110   -19.29679110
C      -16.54189490   -35.79167180   -17.53579140
O      -17.53689380   -35.95967100   -16.85279080
N      -15.32689380   -35.82067110   -16.98678970
H      -14.60989380   -35.56467060   -17.65479090
C      -14.96089360   -35.82467270   -15.55679040
H      -15.64789390   -36.51867290   -15.07479000
C      -13.56789400   -36.28667070   -15.35579010
H      -12.92389390   -35.44667050   -15.61779020
H      -13.46889400   -36.52466960   -14.29679010
C      -12.99289420   -37.43667220   -16.15879060
H      -13.03089430   -37.17167280   -17.21578980
H      -11.98489380   -37.60667040   -15.78179070
C      -13.73689370   -38.77967070   -16.08179090
O      -13.63889410   -39.50467300   -17.07979010
O      -14.40989400   -39.12767030   -15.12179090
C      -15.25889400   -34.45967100   -14.92879010
O      -16.04589460   -34.48266980   -13.93479060
N      -14.67189410   -33.35066990   -15.41379070
H      -14.01689430   -33.46966930   -16.17778970
C      -14.57489400   -32.07467270   -14.81779000
H      -15.50489430   -31.73367120   -14.36179070
C      -13.44789410   -32.29566960   -13.78879070
H      -13.75989440   -33.01267240   -13.02879050
H      -12.55489440   -32.65367130   -14.30079080
C      -13.03489400   -31.04667090   -13.08879090
O      -13.66489410   -29.96967120   -13.36179070
O      -12.02189450   -31.09767150   -12.36479090
C      -14.16189380   -30.96667100   -15.90079020
O      -13.02089410   -30.81167030   -16.24179080
N      -15.12389370   -30.19067190   -16.46578980
C      -16.53689380   -30.14667130   -16.09279060
H      -16.59589390   -30.20567130   -14.99879070
H      -16.95789340   -31.10667040   -16.41679000
C      -17.09089470   -28.79067040   -16.63679120
H      -17.12389370   -27.96667100   -15.91279030
H      -18.14189340   -28.89067080   -16.93579100
C      -16.22589490   -28.51167110   -17.80179020
H      -16.24189380   -27.44867130   -18.07579040
H      -16.53889470   -29.09467120   -18.67679020
C      -14.84389400   -29.05167200   -17.31879040
H      -14.30589390   -29.36067200   -18.21578980
C      -14.13089370   -27.88967130   -16.61178970
O      -13.84889410   -26.97267150   -17.36878970
N      -13.96089360   -27.84967040   -15.32179070
H      -14.12489410   -28.70867160   -14.81179050
C      -13.29489420   -26.75367160   -14.55179020
H      -13.18889430   -25.85767170   -15.16379070
C      -14.17589380   -26.31467060   -13.43879030
H      -14.14389420   -27.11267090   -12.69679070
H      -13.71289440   -25.48467060   -12.90479090
C      -15.68089390   -25.95367050   -13.86579040
H      -16.10989380   -26.86567120   -14.27979090
C      -16.53289410   -25.60067180   -12.69479080
H      -16.51489450   -26.42267040   -11.96879010
H      -16.17989350   -24.70267110   -12.17479040
H      -17.56489370   -25.43567090   -13.02879050
C      -15.62289430   -24.82067110   -14.85979080
H      -15.27389430   -25.20467190   -15.82579040
H      -16.63689420   -24.40467070   -14.92179010
H      -14.96889400   -24.00567050   -14.52879050
C      -11.84489440   -27.10667040   -14.17279050
O      -11.09189410   -26.27167130   -13.76679040
N      -11.48289390   -28.36167140   -14.34879020
H      -12.20389370   -28.97167210   -14.71579070
C      -10.16189380   -28.91667180   -14.07479000
H      -10.12289430   -29.96967120   -14.35279080
C       -9.19389440   -28.32667160   -15.16379070
H       -9.13989450   -27.23167040   -15.20579050
H       -8.15189360   -28.58267020   -14.93479060
C       -9.53189370   -28.82267190   -16.67479130
C      -10.47589400   -28.13267140   -17.47879030
H      -11.06489370   -27.37267110   -16.98678970
C      -10.84189410   -28.56567190   -18.75679020
H      -11.58289430   -28.01667020   -19.31879040
C      -10.17189410   -29.56367110   -19.34579090
O      -10.37289430   -29.97067070   -20.60279080
H      -10.14289380   -30.89767070   -20.70279120
C       -9.18289380   -30.22967150   -18.59979060
H       -8.75089360   -31.08167080   -19.10379030
C       -8.91089440   -29.88867190   -17.30779080
H       -8.20089440   -30.47267150   -16.73979000
C       -9.71789360   -28.89367100   -12.61979010
O       -8.50389390   -28.97167210   -12.33279040
N      -10.60289380   -28.50367160   -11.65779020
H      -11.57589440   -28.68967060   -11.87079050
C      -10.27989390   -28.40567020   -10.25179000
H       -9.58689400   -27.57767110   -10.10279080
C      -11.59389400   -28.22567180    -9.47379020
H      -12.35489370   -28.95267110    -9.78379060
H      -11.44289400   -28.59267040    -8.45079040
C      -12.07389450   -26.82867050    -9.23279000
C      -13.15889360   -26.30367090    -9.83479020
H      -13.85989380   -26.70267110   -10.55379010
N      -13.26089380   -24.91567040    -9.51779080
H      -14.05489440   -24.34067150    -9.76079080
C      -12.36789420   -24.52667050    -8.54379080
C      -12.02489380   -23.29467200    -7.95579050
H      -12.56789400   -22.37967110    -8.13979050
C      -10.95389370   -23.30367090    -7.06379030
H      -10.65989400   -22.41467090    -6.52579020
C      -10.22889420   -24.43867110    -6.78379060
H       -9.42189410   -24.40967180    -6.06679060
C      -10.50489430   -25.67967030    -7.36379050
H      -10.00789450   -26.59767150    -7.08579060
C      -11.55889420   -25.74767110    -8.33579060
C       -9.53989410   -29.71967120    -9.77579020
O       -8.60189440   -29.58667180    -8.99779030
N       -9.94089410   -30.88167190   -10.36179070
H      -10.66389370   -31.02767180   -11.05679040
C       -9.35989380   -32.17766950    -9.92979050
H       -9.49789430   -32.22067260    -8.84979060
H       -9.99889370   -32.94866940   -10.36079030
C       -7.89989420   -32.29367070   -10.50479030
O       -7.04089400   -32.78267290    -9.81279090
N       -7.53889420   -31.59067150   -11.60179040
H       -8.18789390   -30.97267150   -12.07279010
C       -6.11789420   -31.46967120   -12.02279090
H       -5.68389420   -32.46667100   -12.09579090
C       -6.00089410   -30.83667180   -13.43979070
H       -6.30689380   -29.80567170   -13.26479050
C       -4.62289430   -30.76267050   -13.96479030
H       -3.92889400   -30.21667100   -13.31279090
H       -4.23789410   -31.77967070   -14.10479070
H       -4.61189410   -30.17967030   -14.89379020
C       -6.94089410   -31.38567160   -14.56079010
H       -7.95889430   -31.04367070   -14.37179090
H       -6.63489390   -30.95567130   -15.51379010
C       -6.99189420   -32.93767170   -14.83979030
H       -5.96689410   -33.22367100   -15.10779000
H       -7.25389390   -33.50366970   -13.93679050
H       -7.79389430   -33.11466980   -15.56679060
C       -5.24189420   -30.54467200   -11.18279080
O       -4.15689420   -30.96667100   -10.89379020
N       -5.79189400   -29.40167050   -10.75779060
H       -6.76189420   -29.18367200   -10.95279030
C       -5.16889430   -28.62667080    -9.74079040
H       -4.19089410   -28.32567020   -10.11679080
C       -6.02889390   -27.34167100    -9.56979080
H       -6.97189430   -27.63067050    -9.09079070
H       -5.53789420   -26.61367030    -8.91279030
H       -6.31289390   -26.87267110   -10.51979060
C       -5.03189420   -29.45567130    -8.43179040
O       -4.00689410   -29.35467150    -7.76279070
N       -6.08589410   -30.18367200    -7.96279050
H       -6.99589400   -30.11767200    -8.40379050
C       -6.09289410   -30.86367030    -6.61579040
H       -5.82789420   -30.16667180    -5.82079030
C       -7.44089410   -31.57167050    -6.49579050
H       -8.32989410   -30.94867130    -6.65579030
H       -7.64689400   -32.46367260    -7.09879060
H       -7.55389400   -31.93567090    -5.46679070
C       -5.01689390   -31.98867030    -6.64279030
O       -4.26589390   -32.16867070    -5.65579030
N       -5.00989390   -32.76766970    -7.70879030
H       -5.69289400   -32.58967210    -8.43479060
C       -4.05289410   -33.71767040    -8.08579060
H       -4.07789420   -34.51267240    -7.34079030
C       -4.34289410   -34.43466950    -9.48679070
H       -5.24589400   -35.02167130    -9.32279010
H       -4.64689400   -33.75867080   -10.28579040
C       -3.25189400   -35.40567020    -9.97979070
H       -3.69089410   -35.90067290   -10.84579090
H       -2.37489410   -34.86967090   -10.34279060
C       -2.78889420   -36.56666950    -9.02879050
O       -1.71989410   -37.20967100    -9.31079010
O       -3.55389400   -37.00567250    -8.12279030
C       -2.58989410   -33.17367170    -8.07179070
O       -1.65689410   -33.77567290    -7.60979030
N       -2.41489410   -31.96267130    -8.48779010
H       -3.16589400   -31.46367070    -8.94779010
C       -1.13089410   -31.29267120    -8.51479050
H       -0.36789410   -31.87267110    -9.03379060
C       -1.23589410   -30.04367070    -9.41979030
H       -1.69389400   -30.22967150   -10.39979080
H       -1.83389400   -29.30167200    -8.87779050
H       -0.26689410   -29.55367090    -9.57279010
C       -0.56189410   -30.97267150    -7.11679030
O        0.55110590   -30.46667100    -7.00779060
N       -1.40389410   -31.24567030    -6.10879040
H       -2.35189410   -31.52667050    -6.32979060
C       -1.01389410   -31.08067130    -4.64679050
H       -0.04589410   -30.58167080    -4.62979030
C       -1.94089400   -30.11867140    -3.98679040
H       -2.92889400   -30.57367130    -4.06279040
H       -1.62289400   -29.99167060    -2.95279050
C       -1.90689410   -28.72367100    -4.54879050
H       -2.08889410   -28.89967160    -5.60879040
H       -2.85189410   -28.29967120    -4.21079060
S       -0.53989400   -27.50367160    -4.16479060
C       -0.71289410   -27.36267090    -2.36179040
H       -1.77789400   -27.20267110    -2.14979050
H       -0.34289400   -28.22867200    -1.79979050
H       -0.18689410   -26.46367070    -2.01979040
C       -1.00789400   -32.49867250    -3.87579040
O       -0.85289410   -32.54767230    -2.70279050
N       -1.19789410   -33.67066960    -4.56879040
H       -1.33289410   -33.64567180    -5.57279060
C       -1.19689400   -35.01766970    -3.85879040
H       -1.62989400   -34.95067210    -2.86079050
C       -2.10189410   -36.11367030    -4.57379060
H       -2.01389410   -37.05567170    -4.03279070
C       -3.60189410   -35.78367230    -4.69679020
H       -3.99089410   -36.16767120    -5.64779040
H       -4.05789420   -36.37467190    -3.89279060
H       -3.81689410   -34.71067050    -4.61979060
O       -1.58589410   -36.32067110    -5.84879060
H       -1.75189410   -35.57767110    -6.43179040
C        0.26410590   -35.49167250    -3.72479030
O        1.18110600   -35.13367080    -4.49079040
N        0.46110590   -36.32667160    -2.70979050
H       -0.38689400   -36.68567280    -2.28879050
C        1.76010600   -36.90767290    -2.43079040
H        1.58510590   -37.65167240    -1.65379050
H        2.15610600   -37.42066960    -3.30779050
C        2.82210590   -35.92066960    -1.88679040
O        2.54710600   -34.74766920    -1.77679050
N        4.01010610   -36.38667300    -1.61479040
H        4.23010590   -37.34967040    -1.83779050
C        4.97110610   -35.64167020    -0.80279050
H        4.39710620   -35.28367230     0.05220960
C        6.06210610   -36.48767090    -0.19879040
H        5.79110570   -36.52767180     0.85620960
H        5.90010600   -37.42867280    -0.72379050
O        7.30310580   -35.97967150    -0.49079050
H        7.54510590   -35.34567260     0.18820960
C        5.61010600   -34.39966960    -1.51679040
O        5.88710590   -34.35967250    -2.71179060
N        5.91110610   -33.33367160    -0.73479040
H        5.71110580   -33.42066960     0.25420950
C        6.77310610   -32.11667250    -1.10279050
H        6.31310610   -31.57967190    -1.93179050
C        6.76710610   -31.08967020     0.01420960
H        6.79310610   -30.15167050    -0.55379050
H        5.74910590   -30.88767050     0.37020950
C        7.77310610   -31.12867160     1.16420960
N        9.14410590   -31.02867130     1.10820960
C        9.55110550   -31.00267030     2.37320950
H       10.58110620   -30.99367140     2.69820950
N        8.50810620   -30.90067100     3.22020960
H        8.55210590   -30.71867180     4.21320960
C        7.34710600   -31.00467110     2.52320960
H        6.30610610   -30.87567140     2.78120950
C        8.24510570   -32.39966960    -1.53279040
O        8.67210580   -31.89567180    -2.57479050
N        8.92910580   -33.33666990    -0.80379050
H        8.49210550   -33.65367130     0.05320960
C       10.27110580   -33.82366940    -1.10679040
H       11.00610640   -33.03667070    -1.27579050
C       10.89910600   -34.61867140     0.06720960
H       10.74110600   -34.00867080     0.95720950
H       10.22010610   -35.44967270     0.25720960
C       12.37010570   -35.08567050    -0.01579040
H       12.42010590   -35.88267140    -0.75779040
C       13.30110550   -33.96467210    -0.40179040
H       13.21910570   -33.84967040    -1.48979040
H       12.79710580   -33.07467270    -0.00479040
H       14.33410550   -34.01667020    -0.03479040
C       12.78510570   -35.63566970     1.33420960
H       13.77410600   -36.09867100     1.23520960
H       12.66710570   -34.73167040     1.94520950
H       12.14310550   -36.44067000     1.71320950
C       10.33710580   -34.62067030    -2.46179060
O       11.16710570   -34.30266950    -3.26979040
N        9.37710570   -35.52367020    -2.67379050
H        8.77610590   -35.90267180    -1.95179050
C        9.25010590   -36.17766950    -3.94579050
H       10.18510630   -36.71567150    -4.10179040
C        8.20110610   -37.25467300    -3.80879040
H        8.26010610   -37.62967300    -2.78679040
H        7.20410590   -36.81767270    -3.87479040
C        8.31910610   -38.41467290    -4.69779060
O        9.41210560   -38.93967060    -5.00079060
O        7.18110610   -38.80567170    -5.12579060
C        9.02110580   -35.18667220    -5.10279040
O        9.66910550   -35.40867230    -6.09879060
N        8.24410630   -34.13667300    -4.84379050
H        7.74410580   -34.10967250    -3.96379040
C        8.08810620   -33.06167220    -5.79979040
H        7.75210570   -33.34967040    -6.79579070
C        6.93910600   -32.08367160    -5.37579060
H        6.03510570   -32.68767170    -5.30579040
H        7.16910600   -31.68367200    -4.38779070
C        6.53310590   -30.89267160    -6.22979020
H        5.65710590   -30.33367160    -5.90079020
H        7.34110590   -30.16067120    -6.23279050
C        6.21910570   -31.23667140    -7.70479060
O        5.90710590   -32.39767070    -7.96879050
O        6.34910580   -30.37667080    -8.63579080
C        9.46010590   -32.27267070    -6.05279060
O        9.89510630   -32.18167110    -7.18979020
N       10.21910570   -31.88567160    -4.98079060
H        9.78110600   -31.92367170    -4.06879040
C       11.55410580   -31.38467030    -5.06879040
H       11.55810550   -30.52967070    -5.74479060
C       11.98010640   -30.90767100    -3.65979050
H       11.72310640   -31.66567040    -2.92079040
C       13.48410610   -30.64067080    -3.42479040
H       14.01410580   -31.59567070    -3.31879040
H       13.80710600   -30.02467160    -4.27279040
H       13.67910580   -30.05367090    -2.51979040
C       11.26010610   -29.56667140    -3.40179040
H       11.53610610   -29.30367090    -2.37279030
H       11.61910630   -28.72467040    -4.00679060
H       10.17110630   -29.64667130    -3.50579050
C       12.58110620   -32.37067030    -5.70579050
O       13.24110600   -32.01267240    -6.67779060
N       12.68610570   -33.65067290    -5.29879050
H       12.23910620   -33.86767200    -4.41679050
C       13.49210550   -34.65467070    -6.00279050
H       14.56210610   -34.45667270    -5.93879030
C       13.33210560   -35.99267200    -5.19379040
H       12.30310630   -36.24066930    -4.93079040
H       13.72910590   -36.79566960    -5.81479020
C       14.16810610   -35.90467070    -3.96479030
H       15.18210600   -35.86367030    -4.36279060
H       14.00510600   -34.98167040    -3.40879030
C       14.03310590   -37.07767110    -3.09379050
H       14.72010610   -36.79367070    -2.29679040
H       12.98410610   -37.09867100    -2.80079050
C       14.50310610   -38.45367050    -3.66279050
H       13.77510550   -38.75267030    -4.41679050
H       15.48910620   -38.48966980    -4.12679050
N       14.50710580   -39.48366930    -2.59979030
H       14.52810570   -40.42066960    -2.97679040
H       15.31110570   -39.24567030    -2.03679040
H       13.72110560   -39.34967040    -1.97979040
C       13.16110610   -34.79367070    -7.54879050
O       14.08910560   -35.04067230    -8.31679060
N       11.92010590   -34.48567200    -7.92579030
H       11.22410580   -34.46367260    -7.18979020
C       11.55710600   -34.14966960    -9.40579030
H       11.96610640   -34.96467210   -10.00279050
C       10.03210640   -34.14467240    -9.70079040
H        9.54610630   -33.36667250    -9.11279010
H        9.88810630   -33.91667180   -10.75679020
C        9.22910590   -35.42167280    -9.45679000
H        9.65410610   -36.08066940   -10.21379090
H        9.49910640   -35.87567140    -8.50279050
C        7.69710590   -35.31567000    -9.45779040
H        7.28610610   -34.90967180    -8.53279020
H        7.40710590   -34.63667300   -10.25979040
C        7.12210610   -36.76766970    -9.77179050
H        7.42310570   -37.01167300   -10.78979020
H        7.50110580   -37.51167300    -9.07179070
N        5.64110610   -36.72867200    -9.75279050
H        5.30910590   -36.25366970    -8.92579080
H        5.16910600   -36.23767090   -10.49879070
H        5.30010600   -37.67867280    -9.73779010
C       12.16910550   -32.78567120    -9.94079020
O       12.83010580   -32.79167180   -10.92379000
N       12.00510600   -31.71067050    -9.17479040
H       11.43010620   -31.89867020    -8.36279010
C       12.36010550   -30.31267170    -9.44179060
H       11.73810580   -30.01567080   -10.28679080
C       11.94610600   -29.52067180    -8.24679090
H       10.94110580   -29.65167050    -7.84579040
H       12.57410620   -29.87167170    -7.42779060
C       12.31910610   -28.04467200    -8.31879040
H       13.39210610   -27.87967110    -8.40979000
H       11.82610610   -27.52667050    -9.14179040
S       11.78210640   -27.20967100    -6.90579030
C        9.96910570   -27.18167110    -7.14979030
H        9.50610640   -27.52267070    -6.21579030
H        9.62310600   -26.20267110    -7.50379040
H        9.75910570   -27.92867090    -7.92579030
C       13.93610570   -30.20967100    -9.75979040
O       14.28310590   -29.46467020   -10.61679080
N       14.75610640   -30.88667110    -8.99179080
H       14.29210570   -31.36367030    -8.22879030
C       16.20610620   -31.01967050    -9.12779050
H       16.50110630   -29.98567200    -9.30679040
C       16.83810620   -31.54767040    -7.88279060
H       16.48010640   -32.55266950    -7.65979050
C       18.33010670   -31.48167040    -7.97479060
H       18.75610540   -31.87167170    -7.04179050
H       18.71010590   -32.29067230    -8.61179070
H       18.77110670   -30.50467110    -8.20779040
C       16.49510570   -30.55967140    -6.67879060
H       15.42110630   -30.63567160    -6.46479030
H       17.08310510   -30.94567110    -5.83679060
H       16.78410530   -29.54567150    -6.98079060
C       16.59610560   -31.90267180   -10.30279060
O       17.41910550   -31.49667170   -11.08779050
N       16.05810550   -33.13167190   -10.48079010
H       15.31010630   -33.31367110    -9.82179070
C       16.28710560   -33.89966960   -11.68279080
H       17.36510660   -34.00067140   -11.81079010
C       15.66310600   -35.24666980   -11.51479050
H       16.31610680   -35.90167240   -10.92579080
H       14.68210600   -35.18167110   -11.02779010
H       15.41010570   -35.71166990   -12.47579000
C       15.68310550   -33.14966960   -12.99179080
O       16.34810640   -33.28166960   -14.02579020
N       14.58410550   -32.38667300   -12.94279000
H       14.19710640   -32.36167140   -12.00679020
C       13.94610600   -31.62867160   -13.97079090
H       13.79310610   -32.21467210   -14.87679000
C       12.46610640   -31.16067120   -13.71179010
H       12.47210600   -30.80267140   -12.68279080
H       12.21010590   -30.35867120   -14.40479090
C       11.46610640   -32.31267170   -13.87779050
H       11.63910580   -33.13667300   -13.18579010
H       10.42710590   -32.06666950   -13.65679070
C       11.45510580   -32.85066990   -15.34279060
O       11.86510560   -33.94767000   -15.59079070
O       10.81110570   -32.13467030   -16.17479130
C       14.83810620   -30.42267040   -14.43679050
O       14.85910610   -30.04667090   -15.62279030
N       15.53510570   -29.76567080   -13.49579050
H       15.49710560   -30.13167190   -12.55179020
C       16.55210690   -28.69967080   -13.74279020
H       16.12210660   -28.01267050   -14.47079090
C       16.86810680   -27.96067050   -12.42579080
H       16.03110500   -27.33567050   -12.09179020
H       17.02910610   -28.71567150   -11.64679050
C       18.04510690   -26.98967170   -12.42879010
C       19.41410640   -27.34767150   -12.56579020
H       19.70710560   -28.36767200   -12.76479050
C       20.39510540   -26.38467030   -12.49179080
H       21.43710520   -26.66267200   -12.56179050
C       20.04910660   -25.03867150   -12.25879000
O       21.02110670   -24.15667150   -12.04679010
H       21.83810620   -24.58067130   -12.31679060
C       18.76710510   -24.63367080   -12.01079080
H       18.54310610   -23.62267110   -11.70479010
C       17.77010540   -25.63467030   -12.05279060
H       16.73910520   -25.34567070   -11.90979000
C       17.81310650   -29.31867030   -14.39779090
O       18.52410510   -28.63267140   -15.13379000
N       18.14010620   -30.59367180   -14.17579080
H       17.58210560   -31.21267130   -13.60079000
C       19.40610500   -31.18967060   -14.68379020
H       20.14410590   -30.41467090   -14.89279080
C       19.91410640   -32.10267260   -13.55579090
H       19.10310550   -32.80167010   -13.35079000
H       20.70610620   -32.77267070   -13.88879010
C       20.38610650   -31.32767110   -12.37479020
H       21.10310550   -30.59767150   -12.74979020
H       19.54710580   -30.84867100   -11.86979010
C       21.03810500   -32.13967130   -11.26679040
H       20.33210560   -32.88367080   -10.89879040
H       21.89110570   -32.65967180   -11.70279030
N       21.57210540   -31.33867070   -10.14179040
H       21.79010580   -30.36367030   -10.28479000
C       21.94910620   -31.89767070    -8.99979020
N       21.77110670   -33.15367130    -8.74579050
H       21.06410600   -33.75366970    -9.14579010
H       22.22010610   -33.54067230    -7.92779060
N       22.58410640   -31.18167110    -8.09679030
H       22.69710540   -30.18567090    -8.21979050
H       22.92910580   -31.74667170    -7.33379030
C       19.24510570   -31.86767200   -16.05679130
O       20.14410590   -32.52867130   -16.52779010
N       18.13710590   -31.64367100   -16.76979060
H       17.41710660   -31.13667110   -16.26979060
C       17.73310660   -32.14567180   -18.12779050
H       17.76310540   -33.23467250   -18.10379030
C       16.39810560   -31.47267150   -18.52178960
H       16.16210560   -30.59967040   -17.91279030
H       16.40910530   -31.14267160   -19.56079100
C       15.26710610   -32.49367140   -18.35478970
H       15.50010590   -33.28767010   -19.06479070
H       15.17210580   -32.92967220   -17.35979080
C       13.99610610   -31.85067180   -18.81479070
H       13.74210550   -31.12967110   -18.03779030
H       14.16610620   -31.29967120   -19.74079130
C       12.74910640   -32.85166930   -18.91879080
H       12.79810620   -33.42467120   -19.84478950
H       12.68310550   -33.50667190   -18.04979130
N       11.57910630   -32.03567120   -18.78178980
H       10.76610570   -32.56666950   -19.05779080
H       11.33610630   -31.79567150   -17.83078960
H       11.62910560   -31.09767150   -19.15079120
C       18.86710550   -31.70667080   -19.12878990
O       19.44810680   -30.68067170   -18.99279020
N       19.06210520   -32.48467250   -20.25279050
C       18.58410640   -33.87767030   -20.46278950
H       17.51210590   -33.78866960   -20.67379000
H       18.70210650   -34.40867230   -19.50979040
C       19.30110550   -34.36167140   -21.80278970
H       18.62510680   -34.19367220   -22.64978980
H       19.68610570   -35.37967300   -21.66579060
C       20.59510610   -33.45067210   -21.91279030
H       20.91210560   -33.36466980   -22.95979120
H       21.32010650   -33.90767290   -21.22879030
C       20.01510620   -32.12866970   -21.31978990
H       20.83310510   -31.51167110   -20.94779010
C       19.29410550   -31.26367190   -22.39779090
O       19.89910510   -30.61467170   -23.20079040
N       17.96110530   -31.27267070   -22.39278980
H       17.55610660   -31.97867200   -21.78979110
C       17.21410560   -30.52167130   -23.42379000
H       17.82010650   -29.65067100   -23.67279050
C       17.16310500   -31.37767030   -24.71079060
H       18.19210620   -31.59867100   -24.99378970
C       16.42910580   -32.70667270   -24.55879020
H       16.94810680   -33.25667190   -23.76478960
H       15.39510630   -32.48667140   -24.26579090
H       16.64210510   -33.31267170   -25.44779010
C       16.52710530   -30.65767100   -25.94079020
H       16.68910600   -31.27467160   -26.83279040
H       15.47710610   -30.40767100   -25.74779130
H       17.19710540   -29.80667110   -26.11979100
C       15.83610630   -30.08867070   -22.92078970
O       15.19710640   -30.87767030   -22.23479080
N       15.48110580   -28.82867050   -23.04479030
H       16.10510640   -28.22367100   -23.56479070
C       14.10610580   -28.32767110   -22.89579010
H       13.61810590   -28.92867090   -22.12779050
C       14.05310630   -26.92167090   -22.20878980
H       14.48110580   -26.12067030   -22.81179050
C       12.61110590   -26.55967140   -21.79578970
H       12.08410550   -27.42767140   -21.38179020
H       12.56810570   -25.71767040   -21.09279060
H       12.01210590   -26.31567190   -22.68179130
C       14.89510630   -26.82267190   -20.87878990
H       14.56410600   -27.53567120   -20.11279110
H       15.95810600   -26.99067120   -21.08879090
H       14.68710610   -25.83167080   -20.45679090
C       13.28810600   -28.42567060   -24.19079020
O       13.27410600   -27.56767080   -25.05978970
N       12.57110600   -29.53267100   -24.33579060
H       12.49410630   -30.22567180   -23.60079000
C       11.65110590   -29.81567190   -25.40378950
H       12.12310600   -29.49767110   -26.33378980
C       11.50310610   -31.35267070   -25.61979100
H       11.17210580   -31.84667210   -24.70679090
H       10.67310620   -31.40867040   -26.32279010
C       12.75010590   -32.10967250   -26.20979120
H       13.68710610   -31.76567080   -25.77178960
H       12.62010570   -33.17667010   -26.02679060
C       12.78610610   -32.00067140   -27.76979060
H       11.95410630   -32.52767180   -28.23678970
H       12.78610610   -30.98367120   -28.16279030
C       14.13110640   -32.57567210   -28.12079050
H       14.89510630   -31.86367030   -27.80879020
H       14.32810590   -33.55467220   -27.68279080
N       14.18710610   -32.76367190   -29.57479100
H       14.09710600   -31.91967200   -30.12279130
H       15.09310630   -33.14067080   -29.81479070
H       13.38410570   -33.24066930   -29.95779040
C       10.28610610   -29.06767080   -25.32479100
O        9.44210620   -29.50667190   -24.55179020
N       10.07910630   -28.02867130   -26.16979030
H       10.86710550   -27.74567030   -26.74079130
C        8.86310580   -27.19767190   -26.20578960
H        8.27510550   -27.32867050   -25.29679110
C        9.32410620   -25.69167140   -26.38379100
H        9.81310560   -25.62967110   -27.35579110
H        8.41010570   -25.10867120   -26.49279020
C       10.20710560   -25.11667060   -25.29979130
H       11.18310550   -25.59367180   -25.20279120
C       10.39410590   -23.63167190   -25.51979060
H       10.70010570   -23.48767090   -26.56278990
H        9.39310550   -23.21067050   -25.35979080
H       11.11410620   -23.14667130   -24.84879110
C        9.57110600   -25.10867120   -23.91479110
H       10.33910560   -24.78067020   -23.20379070
H        8.67310620   -24.47967150   -23.87578960
H        9.37410640   -26.13267140   -23.57678990
C        7.91410590   -27.57367130   -27.38079070
O        8.26610570   -27.91567040   -28.51179120
N        6.61110590   -27.58867070   -27.08279040
H        6.37010570   -27.12967110   -26.21278950
C        5.43210600   -27.92967030   -27.93879130
H        5.43410590   -27.17067150   -28.72079090
H        5.53310590   -28.88367080   -28.45679090
C        4.06110570   -27.83367160   -27.19379040
O        3.27310590   -26.96567150   -27.61079030
N        3.80810590   -28.64567180   -26.19379040
H        4.54210620   -29.28167150   -25.90479090
C        2.69210600   -28.50567050   -25.25879100
H        1.90710590   -28.03867150   -25.85478970
H        2.39910600   -29.45567130   -24.81079100
C        2.88810590   -27.44667050   -24.17379000
O        3.92110590   -26.87367060   -24.03079030
N        1.84610590   -27.29267120   -23.37878990
H        1.02310600   -27.62667080   -23.86579130
C        1.82510590   -26.79467200   -22.01979060
H        2.47410580   -25.91867070   -21.98879050
C        0.41710590   -26.30867200   -21.74678990
H        0.31710590   -25.95067020   -20.72278980
H        0.16910590   -25.40967180   -22.31179050
C       -0.79789410   -27.19667050   -21.83179090
H       -1.04389410   -27.62167170   -20.85779000
H       -1.66489410   -26.56267170   -22.01379010
C       -0.94489410   -28.26167110   -22.95578960
O       -1.29089400   -29.43767170   -22.60079000
O       -0.68389400   -27.95667080   -24.12178990
C        2.48910590   -27.71567150   -20.98479080
O        1.79510590   -28.16867070   -20.07579040
N        3.71610590   -28.11567120   -21.24678990
H        4.23110580   -27.65767100   -21.98879050
C        4.49410580   -29.16367150   -20.45679090
H        3.77010580   -29.66867070   -19.81779100
C        4.93010620   -30.20267110   -21.50679020
H        5.53110600   -30.99867060   -21.06879040
C        3.72810600   -30.90467070   -22.09078980
H        3.00110600   -30.29167180   -22.63879010
H        4.04910610   -31.67267040   -22.80578990
H        3.18010590   -31.39367100   -21.27579120
O        5.60010580   -29.63467030   -22.64179040
H        6.40010600   -29.24967190   -22.27478980
C        5.64810610   -28.64867020   -19.70679090
O        6.41810610   -29.47067070   -19.12479020
N        5.93310590   -27.31167030   -19.65079120
H        5.21910570   -26.67467120   -19.98279000
C        7.07510610   -26.74267200   -19.00679020
H        7.89310600   -27.35367200   -19.38679120
C        7.41610570   -25.33567050   -19.46978950
H        7.46010590   -25.43367200   -20.55479050
H        6.57910590   -24.71567150   -19.14879040
C        8.70110610   -24.66867070   -18.96278950
H        8.73910620   -24.58567050   -17.87679100
C        9.92910580   -25.38667110   -19.47579000
H        9.99910640   -25.26667020   -20.56379130
H       10.85410590   -24.94167140   -19.08879090
H       10.01710610   -26.46567150   -19.29479030
C        8.64810560   -23.30067060   -19.67379000
H        8.31810570   -23.26167110   -20.71978950
H        7.88110590   -22.78167150   -19.08579060
H        9.56710620   -22.70667080   -19.59679030
C        7.09110590   -26.84267040   -17.46278950
O        5.99410580   -26.87867160   -16.88779070
N        8.22810550   -26.81067090   -16.75579070
H        9.14810560   -26.82667160   -17.17979050
C        8.30010600   -26.75767140   -15.30779080
H        7.28310590   -26.62467190   -14.93779090
C        8.68710610   -28.10167120   -14.64979080
H        8.79010580   -28.03867150   -13.56679060
C        7.78210590   -29.30267140   -14.96679020
H        8.09110640   -30.15567020   -14.34979060
H        6.75510600   -29.02767180   -14.69779010
H        7.94010590   -29.48367120   -16.03679080
O        9.90010550   -28.50467110   -15.19679070
H       10.50810620   -28.45867160   -14.45479010
C        9.07810590   -25.57167050   -14.81579020
O       10.05210590   -25.16867070   -15.40779020
N        8.69010640   -25.00167080   -13.66879080
H        7.86810590   -25.31967160   -13.16779040
C        9.41310600   -23.71167180   -13.15979000
H        9.38810630   -22.97767070   -13.96379090
C        8.74610610   -23.18867110   -11.90979000
H        9.26410580   -22.28867150   -11.58079050
C        7.21810580   -22.88067050   -12.18779090
H        7.06510590   -22.15867040   -12.99879070
H        6.62910600   -23.78267100   -12.39579010
H        6.72810600   -22.49167060   -11.28679080
C        8.82410620   -24.10467150   -10.64779090
H        7.81310610   -24.39267160   -10.35679050
H        9.29010580   -25.07667160   -10.81179050
C        9.46210580   -23.33567050    -9.49179080
H        8.98010640   -22.35467150    -9.39779090
H        9.35010620   -23.89467050    -8.55479050
H       10.51410580   -23.17067150    -9.75879000
C       10.88110640   -23.96467020   -12.87779050
O       11.71410560   -23.05867200   -12.92379000
N       11.23910620   -25.22067070   -12.63879010
H       10.51110550   -25.92467120   -12.63279060
C       12.64410590   -25.75167080   -12.48379040
H       13.15610600   -25.13867190   -11.74179080
C       12.60510640   -27.17767140   -12.05779080
H       13.53610610   -27.74167060   -12.12179090
H       12.25210570   -27.34867100   -11.04079060
O       11.74610610   -27.94967080   -12.87779050
H       11.22710610   -28.49467090   -12.28079030
C       13.42410560   -25.71467020   -13.83779050
O       14.64710620   -25.43367200   -13.77579020
N       12.85510640   -25.96367070   -15.02579020
H       11.86210630   -26.15267180   -15.08979030
C       13.57910630   -25.79267120   -16.28878970
H       14.54810620   -26.26467130   -16.12279130
C       12.89510630   -26.45467190   -17.47379110
H       11.87210560   -26.09267040   -17.57879070
H       13.44610600   -26.11967090   -18.35279080
C       12.87210560   -28.01167110   -17.39678960
H       13.90010550   -28.34667210   -17.53579140
H       12.73510550   -28.27767180   -16.34879110
C       11.79510590   -28.69567110   -18.33279040
O       12.05010600   -29.21167180   -19.40179060
N       10.52810570   -28.73167040   -17.95679090
H        9.87210560   -29.25767140   -18.52178960
H       10.23410610   -28.68167110   -16.98779110
C       13.73210620   -24.23967170   -16.52478980
O       14.72810550   -23.74467090   -16.97879030
N       12.77310560   -23.40567020   -16.13079070
H       11.93110560   -23.83067130   -15.75979040
C       12.78110600   -21.93367200   -16.21079060
H       13.17810630   -21.63567160   -17.18179130
C       11.37010570   -21.37967110   -15.82479000
H       11.11110590   -21.64767070   -14.79979040
C       11.36510560   -19.88667110   -16.00179100
H       11.76510620   -19.60767170   -16.98479080
H       10.37110610   -19.45467190   -15.83179000
H       11.95310590   -19.40967180   -15.20779040
C       10.18510630   -21.87267110   -16.66979030
H       10.15610600   -22.96667100   -16.60379030
H        9.20510580   -21.47167210   -16.38179020
H       10.38410570   -21.53467180   -17.69478990
C       13.84610560   -21.34467120   -15.26779080
O       14.63510610   -20.46567150   -15.62179090
N       14.09410570   -22.04567150   -14.14079000
H       13.41810610   -22.70967100   -13.78279020
C       15.31610580   -21.82467080   -13.28779030
H       15.33610630   -20.75067140   -13.10479070
C       15.14910600   -22.48967170   -11.85679050
H       15.28010560   -23.56867030   -12.00079060
H       15.92110630   -22.25267030   -11.11379050
H       14.13010600   -22.35067180   -11.47579000
C       16.60110660   -22.19067190   -14.04079060
O       17.50810620   -21.41667180   -14.06979080
N       16.67810630   -23.33867070   -14.64479060
H       15.94810580   -24.01867100   -14.46779060
C       17.84110640   -23.80367090   -15.34479050
H       18.68610570   -23.82767110   -14.65579030
C       17.60410500   -25.22767070   -15.89779090
H       16.65710640   -25.31667140   -16.44279100
H       18.43810650   -25.57667160   -16.51979060
H       17.45310590   -25.90367130   -15.04679010
C       18.31910510   -22.99967190   -16.51179120
O       19.51310540   -22.79767040   -16.81079100
N       17.41210560   -22.43667030   -17.33579060
H       16.43910600   -22.70567130   -17.24678990
C       17.79110530   -21.53767200   -18.39179040
H       18.69110680   -21.88967130   -18.89678960
C       16.67810630   -21.28767200   -19.41378970
H       16.13310620   -22.20767020   -19.62379070
C       15.56710620   -20.35667040   -18.80779080
H       15.83910560   -19.29567150   -18.74479100
H       14.68010620   -20.26567080   -19.44679070
H       15.14810560   -20.73267170   -17.86579130
C       17.16310500   -20.73067090   -20.70779040
H       16.37710570   -20.18367200   -21.22679140
H       17.95810510   -19.99467090   -20.57979010
C       17.75710680   -21.84067150   -21.58679010
H       18.45410540   -22.49767110   -21.05278970
H       16.94010540   -22.41067120   -22.04779050
H       18.41310500   -21.51367190   -22.40279010
C       18.26110650   -20.20067020   -17.73879050
O       18.96710590   -19.47567180   -18.42579080
N       17.74310680   -19.72967150   -16.61878970
H       17.15410610   -20.34467120   -16.06978990
C       18.22010610   -18.57367130   -15.76679040
H       18.23210530   -17.67167090   -16.37979130
C       17.19710540   -18.33867070   -14.67379000
H       16.99010660   -17.26867100   -14.69379040
H       16.25010680   -18.83967020   -14.87079050
O       17.71710590   -18.77667050   -13.48079010
H       17.73410610   -19.73467060   -13.53679080
C       19.78510670   -18.67267040   -15.30779080
O       20.38910680   -17.71667100   -14.82379060
N       20.45510670   -19.84367180   -15.43979070
H       19.90710640   -20.62467190   -15.77779010
C       21.69810680   -20.29467200   -14.84679030
H       21.86810680   -19.86667060   -13.85979080
C       21.56510540   -21.68167110   -14.44979000
H       20.70710560   -21.89967160   -13.80179020
H       21.34010510   -22.25367160   -15.35779000
H       22.45410540   -22.07667160   -13.94379040
C       23.08910560   -20.03567120   -15.63379000
O       23.17110630   -20.07967190   -16.83279040
N       24.12810520   -19.89967160   -14.84579090
H       23.89510540   -19.92967030   -13.86079030
C       25.48210530   -19.57767110   -15.20579050
H       25.60210610   -19.69767190   -16.28279110
C       25.87410550   -18.18967060   -14.70779040
H       25.45410540   -18.04467200   -13.71179010
H       26.95110510   -18.20467190   -14.54179000
C       25.41010670   -17.08467100   -15.65079020
H       25.78210640   -17.39267160   -16.62779050
H       24.32910540   -16.97367100   -15.73379040
C       26.04610630   -15.74767110   -15.20279030
H       25.51010510   -15.37667080   -14.32979010
H       27.07810590   -15.97567080   -14.93479060
N       25.95710560   -14.67667100   -16.18879130
H       25.85710530   -14.91467090   -17.16579060
C       25.94110680   -13.33167080   -16.11079030
N       26.26210590   -12.73267080   -14.98479080
H       26.39410590   -13.19567110   -14.09679030
H       26.27110670   -11.72267150   -14.97179030
N       25.83910560   -12.54867080   -17.16479110
H       25.50410650   -12.88667110   -18.05578990
H       25.98410610   -11.55367090   -17.06278990
C       26.46610640   -20.61567120   -14.63479040
O       27.72110560   -20.49567030   -14.68479060
N       25.95310590   -21.71467020   -14.15479090
H       24.94910620   -21.84967040   -14.17779060
C       26.72410580   -22.84467120   -13.56279090
H       27.42910580   -22.40267180   -12.85779000
C       25.89610670   -23.72167210   -12.62379070
H       26.47510530   -24.57767110   -12.27679060
H       25.68310550   -23.07767110   -11.77079010
C       24.60910610   -24.30667110   -13.20979020
O       24.61010550   -24.41667180   -14.45079040
O       23.65010640   -24.63767050   -12.48979090
C       27.52010540   -23.75067140   -14.59379010
O       28.40210530   -24.43667030   -14.18279080
N       27.17210580   -23.75167080   -15.92679020
H       26.31910510   -23.23267170   -16.09679030
C       27.90510560   -24.37767030   -16.99079130
H       28.93510630   -24.05067060   -16.85279080
H       27.92110630   -25.45967100   -16.85979080
C       27.35810660   -24.11767200   -18.36178970
O       26.71410560   -23.15167050   -18.62079050
N       27.52810670   -25.06467060   -19.27478980
H       28.06910510   -25.85867120   -18.95079040
C       26.86210630   -25.01167110   -20.58378980
H       27.15510560   -24.08667180   -21.07979010
C       27.09810640   -26.22067070   -21.55879020
H       26.99210550   -27.10567090   -20.93078990
H       26.40410610   -26.19967080   -22.39879040
O       28.33210560   -26.15567020   -22.11479000
H       28.48610690   -25.23167040   -22.32279010
C       25.34510610   -24.99567030   -20.51179120
O       24.75510600   -25.97767070   -20.05079080
N       24.70210650   -23.84667210   -20.88079070
H       25.18010520   -22.97667120   -21.08179090
C       23.24610520   -23.77167130   -20.76478960
H       23.04110530   -23.77367020   -19.69478990
H       22.72810550   -22.86667060   -21.08279040
C       22.48810580   -24.87867160   -21.48678970
O       22.89210510   -25.33967020   -22.54979130
N       21.42010690   -25.43067170   -20.84579090
H       21.30010600   -25.11267090   -19.89179040
C       20.58410640   -26.45467190   -21.39079090
H       21.31410600   -27.23867030   -21.58979030
C       19.47510530   -26.93067170   -20.40378950
H       19.85710530   -27.38367080   -19.48879050
C       18.49410630   -25.80567170   -19.77279090
H       17.97410580   -26.07567020   -18.84579090
H       19.03610610   -24.94567110   -19.36079030
H       17.86310580   -25.41967200   -20.58378980
C       18.59310530   -28.11367030   -20.87479020
H       17.93010520   -27.91267200   -21.72579000
H       19.26310540   -28.91667180   -21.20479010
H       18.02510640   -28.45167160   -19.99879070
C       20.06010630   -25.99967190   -22.76078990
O       19.57610510   -24.89667130   -22.88978960
N       20.02710530   -26.89067080   -23.73479080
H       20.24210550   -27.87167170   -23.60279080
C       19.64010620   -26.58667180   -25.15879060
H       20.09510610   -25.61667060   -25.35779000
C       20.10310550   -27.58867070   -26.12379070
H       19.79910660   -28.56767080   -25.75479130
C       19.66610530   -27.39467050   -27.62279130
H       18.58310510   -27.57067110   -27.59778980
H       19.71210670   -26.36267090   -27.99079130
H       20.12010570   -28.10167120   -28.32879070
O       21.55110550   -27.66867070   -26.15479090
H       21.86110690   -28.14567180   -25.38079070
C       18.10710530   -26.46067050   -25.24378970
O       17.48610690   -27.35267070   -24.64579010
N       17.58810620   -25.43067170   -25.92679020
H       18.33710670   -24.96067050   -26.42078970
C       16.13410570   -25.21267130   -26.18179130
H       15.57810590   -25.79267120   -25.44579120
C       15.77910610   -23.76467130   -26.05879020
H       16.39110570   -23.23967170   -26.79179000
C       14.27110580   -23.49467090   -26.30679130
H       13.60510640   -24.14967160   -25.73079110
H       14.03010560   -22.44667050   -26.08979030
H       13.96710590   -23.68267060   -27.34379010
C       16.21610640   -23.33067130   -24.63679120
H       17.30210690   -23.41767120   -24.50778960
H       16.03210640   -22.25167080   -24.55379100
H       15.80910590   -23.93967060   -23.82079120
C       15.69410610   -25.62967110   -27.57579040
O       16.33210560   -25.25667190   -28.53979110
N       14.67810630   -26.48967170   -27.76778980
H       14.11910630   -26.89067080   -27.02478980
C       14.18310550   -27.18467140   -28.98678970
H       14.65010550   -26.69367030   -29.84078980
C       14.70510580   -28.68067170   -28.94679070
H       14.39410590   -28.99867060   -27.95178990
H       14.21210580   -29.35067180   -29.65179060
C       16.21310620   -28.91567040   -29.27979090
H       16.81510540   -28.51867100   -28.46278950
H       16.54410550   -29.95267110   -29.34679030
C       16.74610520   -28.19167140   -30.51879120
O       15.92410560   -28.06667140   -31.46779060
O       18.00010680   -27.85867120   -30.63079070
C       12.68510630   -27.18167110   -29.27878950
O       11.87310600   -27.43467140   -28.39678960
N       12.33010580   -26.90467070   -30.50778960
H       13.05510620   -26.59867100   -31.14579010
C       10.95810600   -26.61367030   -30.81479070
H       10.41010570   -26.40967180   -29.89479060
C       10.84410570   -25.32767110   -31.72779080
H       11.23510550   -25.48067090   -32.73379140
H        9.78410630   -25.09167100   -31.81579020
C       11.52310560   -24.08267020   -31.17379000
H       12.57310580   -24.33567050   -31.02478980
C       11.34210590   -22.99667170   -32.25178910
H       11.98410610   -23.26767160   -33.09878920
H       10.31410600   -22.99167060   -32.63679120
H       11.62010570   -22.02067180   -31.83479120
C       11.09510610   -23.54567150   -29.79879000
H       10.14910600   -22.99767110   -29.89579010
H       10.92310620   -24.36667060   -29.09279060
H       11.79810620   -22.81067090   -29.38679120
C       10.30310630   -27.74767110   -31.53979110
O       10.97410580   -28.44967080   -32.31679150
N        9.04410550   -28.09267040   -31.24579050
H        8.53610610   -27.68767170   -30.46879010
C        8.31310560   -29.25767140   -31.76778980
H        8.98810580   -30.09467120   -31.59379010
C        6.99810600   -29.40167050   -30.93478970
H        7.17910580   -29.63367080   -29.88578990
H        6.41810610   -28.47867200   -30.94279100
O        6.23110580   -30.49367140   -31.49378970
H        5.31210610   -30.47367100   -31.21779060
C        8.05710600   -29.04667090   -33.27379230
O        7.29010580   -28.18967060   -33.72579190
N        8.46410560   -29.99467090   -34.15879060
H        9.08210560   -30.69767190   -33.77178960
C        7.85310600   -30.14567180   -35.55379100
H        8.08410550   -29.30167200   -36.20479200
C        8.39110570   -31.42867090   -36.16778950
H        7.95610570   -32.20467000   -35.53779220
H        7.96510600   -31.57667160   -37.15979000
C        9.88210580   -31.66567040   -36.40179060
H       10.40110590   -31.71667100   -35.44379040
H       10.08510590   -32.60667040   -36.91078950
C       10.51010610   -30.46167180   -37.10379030
O       11.51010610   -29.86767200   -36.56879040
O        9.91110610   -29.97267150   -38.08779140
C        6.32110600   -30.28167150   -35.54079060
O        5.64510580   -29.86667060   -36.47679140
N        5.73710580   -30.77267070   -34.45978930
H        6.32410570   -30.96267130   -33.65579220
C        4.24810600   -30.93667030   -34.39778900
H        3.89610600   -31.19067190   -35.39778900
C        3.84410600   -32.16967010   -33.54879000
H        3.91110590   -33.09366990   -34.13579180
H        4.54410600   -32.22967150   -32.70579150
H        2.80710600   -32.11566930   -33.19578930
C        3.47010590   -29.65167050   -33.97179030
O        2.27410600   -29.63067050   -33.78479000
N        4.26210590   -28.58267020   -33.77878950
H        5.26010610   -28.71467020   -33.89078900
C        3.75610590   -27.22267150   -33.66579060
H        2.70510600   -27.09967040   -33.92679210
C        3.92310600   -26.79567150   -32.19279100
H        4.89810610   -26.88867190   -31.69979100
H        3.54710600   -25.76767160   -32.11378860
H        3.31910590   -27.43967060   -31.54279140
C        4.38910580   -26.26767160   -34.64879230
O        4.32010600   -25.08167080   -34.46279140
N        5.01610610   -26.74767110   -35.72879030
H        5.12510590   -27.75467110   -35.76679230
C        5.69810580   -25.92767140   -36.80979160
H        6.28010610   -25.12567140   -36.35478970
C        6.68010620   -26.76467130   -37.62778850
H        7.40010600   -27.24167060   -36.96379090
H        6.07010600   -27.53567120   -38.09978870
C        7.38010600   -26.03767200   -38.79879000
H        6.58510590   -25.77067180   -39.49578860
H        7.98310610   -25.18867110   -38.47478870
C        8.30110550   -27.01067160   -39.50878910
H        7.72810600   -27.89367100   -39.79278950
H        8.64210610   -26.50167080   -40.40979000
N        9.32810590   -27.37967110   -38.57178880
H        9.26710610   -28.28767200   -38.13278960
C       10.48710630   -26.77167130   -38.39678960
N       10.70110610   -25.58767130   -38.95779040
H        9.98910620   -25.21867180   -39.57279210
H       11.46010590   -24.99367140   -38.65779110
N       11.37410640   -27.28067020   -37.61679080
H       11.19110580   -28.23767090   -37.35179140
H       12.24710560   -26.79767040   -37.45679090
C        4.62410590   -25.30967140   -37.74279020
O        4.73810580   -24.13367080   -38.11479190
N        3.54610590   -25.98767090   -38.13278960
H        3.42710590   -26.95067020   -37.84278870
C        2.50510600   -25.51967050   -39.00579070
H        2.80510590   -24.88367080   -39.83879090
C        1.74110590   -26.67367170   -39.64179230
H        2.44610600   -27.24867060   -40.25379180
H        1.21910600   -27.30867200   -38.91479110
H        0.86210600   -26.32167050   -40.19678880
C        1.56410600   -24.50367160   -38.28979110
O        1.14510600   -23.47167210   -38.81079100
N        1.17910600   -24.79067040   -37.03079220
H        1.51910590   -25.62067030   -36.56079100
C        0.15410590   -24.00367160   -36.26979060
H       -0.76289400   -24.06367110   -36.85578920
H       -0.00289410   -24.44467160   -35.28479000
C        0.46410590   -22.52167130   -36.09278870
O       -0.28889410   -21.58667180   -36.37678910
N        1.70510590   -22.14767070   -35.74279020
H        2.39110590   -22.84867100   -35.49179080
C        2.21710590   -20.76467130   -35.79278950
H        1.57610600   -20.08367160   -35.23379140
C        3.66510580   -20.62667080   -35.20378880
H        4.09410570   -19.62467190   -35.19478990
C        3.69610600   -21.00167080   -33.68278880
H        3.15510580   -20.28767200   -33.04879000
H        3.34610610   -22.03867150   -33.61278920
H        4.75110580   -21.04467200   -33.38479230
C        4.75110580   -21.27867130   -36.00778960
H        4.80310580   -20.94667050   -37.05179210
H        5.70910600   -21.08367160   -35.50979230
H        4.53110600   -22.35267070   -36.02479170
C        2.19110580   -20.15567020   -37.20479200
O        2.06410600   -18.94667050   -37.22779080
N        2.29610590   -20.91167070   -38.25379180
H        2.36610600   -21.91467090   -38.13378910
C        2.21610590   -20.38867190   -39.58578870
H        2.82710600   -19.48767090   -39.63479230
C        2.82010600   -21.43067170   -40.59178920
H        3.85610600   -21.53467180   -40.27278900
H        2.21510600   -22.33667180   -40.54079060
C        2.76110600   -21.14967160   -42.07878880
H        3.34210590   -21.98367120   -42.47278980
H        1.75010600   -21.28567120   -42.46279140
C        3.30210590   -19.75767140   -42.43278880
H        2.51410600   -19.03667070   -42.21379090
H        4.19310620   -19.53067020   -41.84679030
C        3.75510600   -19.57467080   -43.89879230
H        4.04010580   -18.54167180   -44.09978870
H        4.62710570   -20.21367070   -44.03279110
N        2.74510600   -19.77367020   -44.95079040
H        1.87210600   -19.36067200   -44.65378950
H        2.83810590   -19.45767020   -45.90579220
H        2.59110590   -20.77167130   -44.94578930
C        0.79610590   -19.99867060   -39.88679120
O        0.59310590   -18.89567180   -40.30078890
N       -0.17389410   -20.81467060   -39.49378970
H        0.06210590   -21.61167140   -38.91379170
C       -1.62389410   -20.55967140   -39.74779130
H       -1.81889400   -20.46867180   -40.81679150
C       -2.44289400   -21.72167210   -39.21778870
H       -3.48289390   -21.75067140   -39.56679150
H       -2.01789400   -22.68067170   -39.53979110
H       -2.30789400   -21.71067050   -38.12879180
C       -2.09489420   -19.25967030   -39.19279100
O       -2.70389410   -18.45867160   -39.85478970
N       -1.84689400   -18.97467040   -37.89979170
H       -1.25989400   -19.60267070   -37.36378860
C       -2.23889400   -17.65467070   -37.22179030
H       -3.31789400   -17.55667110   -37.34078980
C       -2.17989400   -17.81767080   -35.73878860
H       -2.58489420   -16.92367170   -35.26478960
H       -2.94889400   -18.53767200   -35.45978930
O       -0.97789410   -18.25067140   -35.07379150
H       -0.96089400   -19.20067020   -34.93278880
C       -1.43889400   -16.43967060   -37.72079090
O       -2.06489400   -15.38767150   -37.91379170
N       -0.15689410   -16.54167180   -38.09479140
H        0.24910590   -17.45667080   -37.94079210
C        0.59710590   -15.43767070   -38.76578900
H        0.30210590   -14.50567150   -38.28379060
C        2.12210580   -15.68467140   -38.55379100
H        2.59010600   -14.84567070   -39.06779100
H        2.48110600   -15.68567090   -37.52479170
O        2.52710600   -16.90067100   -39.10279080
H        2.22710590   -17.64567180   -38.57678990
C        0.37410590   -15.11267090   -40.26779170
O        0.53010590   -13.98767090   -40.66579060
N       -0.10189410   -16.12367060   -40.94979100
H       -0.15389410   -17.05767060   -40.56179050
C       -0.86889400   -15.84567070   -42.19279100
H       -0.30489410   -15.14167120   -42.80578990
C       -1.01189410   -17.24967190   -42.92079160
H       -1.33689400   -17.94067190   -42.14379120
H       -1.73889410   -17.10667040   -43.71979140
C        0.23610590   -17.74267200   -43.60979080
O        1.24410590   -17.02567100   -43.67279050
O        0.14310590   -18.86267090   -44.22679140
C       -2.31789400   -15.30267140   -42.06378940
O       -2.65789410   -14.30067160   -42.71279140
N       -3.10489420   -15.76367090   -41.05379100
H       -2.78489400   -16.56467060   -40.52278900
C       -4.55489400   -15.30667110   -40.86679080
H       -5.12189390   -15.48767090   -41.77978900
C       -5.20389410   -16.02067180   -39.69179150
H       -5.09589390   -17.10767170   -39.79479220
H       -4.72689390   -15.88067150   -38.71379090
C       -6.63189410   -15.68667130   -39.50778960
C       -7.61889410   -16.43767170   -40.05379100
H       -7.45089390   -17.36067200   -40.58979030
N       -8.80289360   -15.82167150   -39.89479060
H       -9.69189450   -16.15267180   -40.24279020
C       -8.73689370   -14.68867110   -39.10179140
C       -9.69289400   -13.79667090   -38.61178970
H      -10.74089430   -13.95067120   -38.82078930
C       -9.22889420   -12.64167120   -37.96778870
H       -9.91989420   -11.87867070   -37.63879010
C       -7.83189390   -12.48967080   -37.74779130
H       -7.42389390   -11.66267110   -37.18679050
C       -6.87089400   -13.43467140   -38.17779160
H       -5.80489400   -13.29767130   -38.07379150
C       -7.28789420   -14.57367130   -38.82878880
C       -4.56589410   -13.79967120   -40.67979050
O       -5.43089390   -13.14867120   -41.29879000
N       -3.66989400   -13.25267120   -39.82279210
H       -2.97689410   -13.85267070   -39.39179230
C       -3.59989400   -11.79867080   -39.50178910
H       -4.63089420   -11.50167080   -39.30778880
C       -2.78789400   -11.45467090   -38.23379140
H       -2.62489410   -10.37667080   -38.23379140
C       -3.41689400   -11.69167140   -36.89279170
H       -2.86289410   -11.01967140   -36.22478870
H       -4.48889400   -11.46667100   -36.95779040
H       -3.33789400   -12.76967140   -36.70779040
C       -1.35389410   -12.02567100   -38.26179120
H       -1.01889410   -12.25667100   -37.24279020
H       -1.28589400   -12.99267100   -38.77579120
H       -0.72789410   -11.31767080   -38.81879040
C       -3.15489410   -10.96167090   -40.72079090
O       -3.66789410    -9.86467080   -40.89479060
N       -2.31089400   -11.52667140   -41.59679030
H       -1.98689400   -12.46467110   -41.39078900
C       -1.86289410   -10.80767150   -42.83679200
H       -1.65089400    -9.76667120   -42.59479140
C       -0.63389410   -11.44767090   -43.50278850
H        0.13310590   -11.73067090   -42.78279110
H       -1.04489410   -12.40767100   -43.81478880
C       -0.01689410   -10.69867130   -44.64778900
H        0.76710590   -11.25467110   -45.16279220
H       -0.80989410   -10.57567120   -45.38579180
S        0.56110600    -9.13467120   -44.11978910
C        2.00310590    -8.96067140   -45.25778960
H        2.53810600    -8.00467110   -45.31579210
H        2.73510600    -9.68767070   -44.88378910
H        1.84110590    -9.29767130   -46.28879170
C       -2.99189400   -10.65167140   -43.89078900
O       -3.31789400    -9.54967120   -44.35179140
N       -3.71389410   -11.69767090   -44.23778920
H       -3.33989410   -12.60467150   -43.98279190
C       -4.99689390   -11.67567160   -44.92179110
H       -4.85589410   -11.17367080   -45.87879180
C       -5.39789390   -13.08267120   -45.26379010
H       -5.42989400   -13.65167140   -44.33478930
H       -6.43389420   -13.00167080   -45.59278870
C       -4.56889390   -13.83367160   -46.29079060
O       -3.70989420   -13.15667150   -46.91979220
O       -4.72589400   -15.02467160   -46.44578930
C       -6.01389410   -10.89767070   -44.19779210
O       -6.61089420   -10.03267100   -44.83179090
N       -6.20089390   -11.01267150   -42.87678910
H       -5.70189430   -11.77567100   -42.43479160
C       -7.04289390   -10.11867140   -42.14778900
H       -7.99389410   -10.32167150   -42.64078900
C       -7.24089380   -10.53267100   -40.68978880
H       -7.42689420   -11.60667130   -40.68978880
H       -6.31989380   -10.42767140   -40.11679080
O       -8.31689450    -9.79267120   -40.03179170
H       -9.14789390   -10.03167150   -40.44979100
C       -6.71689410    -8.59267140   -42.36579130
O       -7.71389390    -7.91167120   -42.63079070
N       -5.50089410    -8.11567120   -42.40979000
H       -4.76589390    -8.78967090   -42.23078920
C       -5.06289390    -6.71367120   -42.86178970
H       -5.68589400    -5.96767090   -42.36878970
C       -3.63789420    -6.40067100   -42.48379140
H       -3.52489400    -6.74067120   -41.45479200
H       -2.97789410    -7.05167100   -43.05778880
C       -3.25889400    -4.92967130   -42.57178880
H       -4.02089410    -4.26167110   -42.17179110
H       -2.36089400    -4.71267130   -41.99378970
S       -3.00689410    -4.26467130   -44.15979000
C       -1.52689410    -5.23567100   -44.76379010
H       -1.03789400    -4.65367130   -45.55479050
H       -0.68089410    -5.29867120   -44.06779100
H       -1.72889410    -6.26767110   -45.07579040
C       -5.27589420    -6.45767120   -44.32479100
O       -5.86289410    -5.45567130   -44.74279020
N       -4.85189390    -7.33567090   -45.20178990
H       -4.39089390    -8.17367080   -44.86878970
C       -5.02489420    -7.04167130   -46.69979100
H       -4.62589410    -6.04167130   -46.86779020
C       -4.13689420    -8.04567150   -47.51979060
H       -4.36689420    -9.06667140   -47.21578980
H       -4.40689420    -8.01767060   -48.57479100
C       -2.66789410    -7.66667130   -47.48178860
O       -2.26789400    -6.58067130   -47.85578920
N       -1.84189400    -8.61767100   -47.13879010
H       -0.84089400    -8.57167150   -47.28578950
H       -2.27789400    -9.42967130   -46.71778870
C       -6.50389390    -7.09267090   -47.06779100
O       -6.93289420    -6.63167100   -48.10879140
N       -7.39589410    -7.80967090   -46.38879010
H       -6.99089380    -8.38267140   -45.65779110
C       -8.85789390    -7.80667110   -46.52978900
H       -9.13789370    -7.88067100   -47.58079150
C       -9.49089430    -9.02267070   -45.81278990
H       -9.19689370    -9.05467130   -44.76379010
H      -10.57989410    -9.02067090   -45.86079030
C       -9.11089420   -10.24667070   -46.65079120
H       -9.45389370   -10.20567130   -47.68379210
H       -8.03089430   -10.38867090   -46.69179150
C       -9.65989400   -11.45667080   -45.90279010
H       -9.26089380   -11.52467160   -44.89078900
H      -10.74989410   -11.47267150   -45.89479060
C       -9.15589430   -12.60867120   -46.65378950
H       -9.55989360   -12.48667140   -47.65879060
H       -8.07989410   -12.52667140   -46.80279160
N       -9.58589360   -13.82767110   -46.00178910
H       -9.20289420   -14.66667080   -46.41479110
H       -9.25289440   -13.79767130   -45.04879000
H      -10.57089420   -14.02267070   -45.89279170
C       -9.53889370    -6.48867130   -46.06978990
O      -10.66689400    -6.18867110   -46.29479220
N       -8.73189450    -5.76467130   -45.31579210
H       -7.82089420    -6.17367120   -45.14579010
C       -9.08789440    -4.47167110   -44.73878860
H       -8.24389360    -3.84667110   -44.44678880
H       -9.65389440    -3.92367100   -45.49279020
C       -9.94589420    -4.62267110   -43.49779130
O      -10.71089360    -3.71067120   -43.27079010
N      -10.00589370    -5.82867100   -42.92779160
H       -9.22989370    -6.45267110   -43.11378860
C      -10.95589450    -6.24667120   -41.82678990
H      -11.97589400    -6.13767100   -42.19478990
C      -10.70689390    -7.75767090   -41.45479200
H       -9.75389390    -7.71167090   -40.92679210
C      -11.76489450    -8.37267110   -40.55078890
H      -12.75589370    -8.11867140   -40.94678880
H      -11.59289360    -9.45167060   -40.45579150
H      -11.69089410    -7.83267120   -39.59878920
O      -10.65189360    -8.69167140   -42.52079010
H       -9.74689390    -8.78667070   -42.82479100
C      -10.75889400    -5.44067100   -40.58979030
O       -9.65689370    -5.10967110   -40.23078920
N      -11.80189420    -5.04467110   -39.84579090
H      -12.61189370    -5.63567110   -39.98279190
C      -11.74889370    -4.13467120   -38.63879010
H      -11.01589390    -3.34667110   -38.80678940
C      -13.10489370    -3.45967100   -38.53979110
H      -13.40889360    -3.15967110   -39.54278950
H      -13.88889410    -4.12967110   -38.18778990
C      -13.17889400    -2.18167110   -37.72579190
O      -14.02989390    -2.05767110   -36.79278950
O      -12.44589420    -1.24667110   -38.07579040
C      -11.34689430    -4.99567130   -37.44379040
O      -12.18189430    -5.08167120   -36.52379230
N      -10.12089440    -5.56367110   -37.43479160
H       -9.45389370    -5.37067130   -38.17279050
C       -9.55889420    -6.32167100   -36.32479100
H      -10.46489430    -6.54467110   -35.75979230
C       -8.82389450    -7.60767130   -36.88179020
H       -7.92789410    -7.39867120   -37.46678920
H       -8.52489380    -8.19367120   -36.01279070
O       -9.69189450    -8.30767150   -37.73479080
H       -9.21089360    -8.42467120   -38.55778880
C       -8.62989430    -5.48967120   -35.33679200
O       -7.65389390    -4.79967120   -35.72378920
N       -8.84210430    -5.70901327   -34.04227155
H       -9.53944592    -6.40086920   -33.77931392
C       -8.03983183    -5.11101988   -32.97746781
H       -8.15259401    -4.03242380   -33.04493287
C       -8.61997345    -5.56831417   -31.63297055
H       -9.69188764    -5.27207872   -31.63701322
H       -8.57522889    -6.67386851   -31.61450263
C       -7.88328419    -4.97702962   -30.44885532
C       -7.24614408    -5.79832546   -29.49314296
H       -7.34711197    -6.89176336   -29.56846112
C       -6.47547467    -5.25714348   -28.44916654
H       -5.98830247    -5.92652963   -27.73216116
C       -6.29939090    -3.85559093   -28.35920723
O       -5.50372135    -3.26345220   -27.43115828
H       -5.47205890    -3.83270488   -26.57882080
C       -6.97176026    -3.02661500   -29.28659795
H       -6.86255063    -1.93999941   -29.19820786
C       -7.75514916    -3.57662077   -30.30417079
H       -8.26623045    -2.90326531   -31.00784636
C       -6.53334536    -5.44494353   -33.10873454
O       -6.18099952    -6.60294602   -33.25337895
N       -5.63589430    -4.44067100   -33.11278920
H       -5.95489410    -3.49267100   -32.94779210
C       -4.23189400    -4.65567110   -33.20079040
H       -3.68989400    -3.73367120   -32.98878860
H       -3.86289410    -5.48867130   -32.60179140
C       -3.76289420    -4.94467120   -34.64479060
O       -2.57289410    -4.91867110   -34.90378950
N       -4.70089390    -5.10867120   -35.58478930
H       -5.64189390    -4.96267130   -35.23979190
C       -4.45689390    -5.33767130   -37.01379010
H       -3.41489410    -5.59267090   -37.21078870
C       -5.32989410    -6.53267100   -37.45779040
H       -6.35989430    -6.19967130   -37.33279040
C       -5.19289400    -6.91567090   -38.95579150
H       -5.32089420    -6.05767110   -39.62879180
H       -4.18489410    -7.25867130   -39.21678920
H       -5.99089380    -7.60267110   -39.26478960
C       -5.20389410    -7.78467130   -36.61579130
H       -5.71689410    -7.57867100   -35.66778950
H       -5.66489410    -8.65167140   -37.10578920
H       -4.18689390    -8.12967110   -36.39479060
C       -4.79389430    -4.17567110   -37.99478910
O       -3.94389410    -3.84967110   -38.83578870
N       -5.94389390    -3.51567100   -37.78479000
H       -6.71389390    -4.05267100   -37.40279010
C       -6.16589400    -2.18967100   -38.32178880
H       -5.30689380    -1.84267120   -38.89579010
C       -7.23989390    -2.23067120   -39.42578890
H       -7.32589390    -1.23267110   -39.85478970
C       -6.99489400    -3.11467100   -40.64479060
H       -7.79189400    -3.01767110   -41.39279170
H       -6.02789400    -2.80267120   -41.05879210
H       -7.00589420    -4.13767100   -40.24779130
O       -8.43589400    -2.63267110   -38.80379100
H       -8.72289370    -3.42067120   -39.27079010
C       -6.57289410    -1.09867110   -37.31879040
O       -6.75989390     0.05132890   -37.79779050
N       -6.75389390    -1.37367110   -36.03578950
H       -6.52989390    -2.30267120   -35.69779210
C       -7.00289390    -0.32767110   -35.03678890
H       -7.49289420     0.51132890   -35.53079220
C       -8.14589410    -0.83567110   -34.13679120
H       -8.48689370    -0.01567110   -33.50379180
C       -9.27389430    -1.57967110   -34.88479230
H       -9.26789380    -1.39767110   -35.96678920
H       -9.32989410    -2.66367100   -34.72378920
H      -10.19789410    -1.04067110   -34.64179230
O       -7.60189390    -1.70467110   -33.21279140
H       -7.12589410    -1.18567110   -32.55979160
C       -5.82389400     0.08732890   -34.17279050
O       -4.83989430    -0.62767110   -34.11679080
N       -5.88189410     1.19632890   -33.46678920
H       -6.76689390     1.69032880   -33.46979140
C       -4.94389390     1.54332890   -32.35578920
H       -3.91489410     1.35332890   -32.66178890
H       -5.09389400     2.60332890   -32.15279010
C       -5.27589420     0.68632890   -31.11079030
O       -6.09489390    -0.22767110   -31.20178990
N       -4.60819091     0.95437653   -29.98813268
H       -3.97045529     1.74132744   -29.98708187
C       -4.58350293     0.06718423   -28.81600420
H       -4.86406905    -0.93638885   -29.13712867
C       -3.14545036    -0.02616699   -28.28953424
H       -2.85392192     0.93768642   -27.85088017
H       -3.11509324    -0.76070326   -27.47609930
C       -2.13804932    -0.42420165   -29.35358993
C       -2.07155074    -1.76157939   -29.79094895
H       -2.70355125    -2.51282199   -29.33710192
C       -1.19998847    -2.11971450   -30.83515380
H       -1.15670326    -3.14388397   -31.17660604
C       -0.39335797    -1.14246695   -31.44333011
H        0.27167985    -1.41592983   -32.24991638
C       -0.44779874     0.19068495   -31.00035120
H        0.17269242     0.94185240   -31.46970871
C       -1.31905998     0.55120456   -29.95719146
H       -1.36721576     1.58269905   -29.63334176
C       -5.56293684     0.48945187   -27.70982036
O       -5.80737679     1.67012758   -27.52274792
N       -6.11768410    -0.48230168   -26.97883895
H       -5.85446964    -1.44095727   -27.20128525
C       -6.95425490    -0.30332071   -25.78526227
H       -7.54207121    -1.20817187   -25.63118802
H       -6.30503059    -0.19405750   -24.92180330
C       -7.93127032     0.87695995   -25.85202429
O       -8.78495223     0.91846569   -26.72330698
N       -7.77148415     1.85427349   -24.95702052
H       -7.01510115     1.75104880   -24.28272141
C       -8.58414667     3.07496344   -24.88154988
H       -9.63032692     2.79528996   -24.74456777
C       -8.11868923     3.84249826   -23.63989564
H       -7.05873799     4.11810756   -23.72255393
H       -8.69583300     4.76620177   -23.52294288
H       -8.25067058     3.23849485   -22.73330149
C       -8.50535604     3.96861695   -26.14227040
O       -9.49613885     4.55254836   -26.54087200
N       -7.34589390     4.01132870   -26.80578990
H       -6.59689430     3.42632890   -26.45578960
C       -7.15089420     4.62232880   -28.19579120
H       -7.71689410     5.55132870   -28.27478980
C       -5.73989390     5.08932880   -28.46879010
H       -5.67089410     5.41532900   -29.50579070
C       -5.16989420     6.12132880   -27.48279000
H       -4.14889380     6.47432900   -27.67279050
H       -5.86889410     6.96132900   -27.38079070
H       -5.16789390     5.77332880   -26.44279100
O       -4.85989430     3.96732880   -28.39379120
H       -5.29389430     3.21832900   -27.97779080
C       -7.55289410     3.79932880   -29.41279030
O       -7.44189410     4.26732870   -30.52478980
N       -8.18889430     2.55932880   -29.21179010
H       -8.06689450     2.13032890   -28.30278970
C       -8.61789420     1.75632890   -30.33479120
H       -7.79389430     1.86132880   -31.04079060
C       -8.73989390     0.29032890   -29.92279050
H       -8.95789430    -0.39667110   -30.74079130
H       -7.92289400    -0.03767110   -29.28079030
O       -9.91089440     0.24532890   -29.02878950
H       -9.58289430     0.45432890   -28.15079120
C       -9.87289430     2.20632890   -31.16079140
O      -10.33189390     1.45232890   -32.02779010
N      -10.28889370     3.43832900   -30.91179080
H       -9.86189370     3.93132880   -30.13679120
C      -11.09189410     4.15032910   -31.82979010
H      -11.90789410     3.51632880   -32.17578890
C      -11.67089370     5.32432890   -31.08679010
H      -12.59189410     5.67532870   -31.56779100
H      -12.03189370     4.89332870   -30.14479060
C      -10.67589380     6.43132880   -30.76379010
N       -9.79789450     6.60132880   -29.74378970
C       -9.16289420     7.76932910   -29.87279130
H       -8.37689400     8.09432890   -29.20578960
N       -9.63189410     8.34232900   -31.00179100
H       -9.50489430     9.32232860   -31.21179010
C      -10.57589440     7.57332900   -31.57479100
H      -11.19889450     7.85532900   -32.41078950
C      -10.26089380     4.56332870   -33.08179090
O      -10.83689400     4.59932900   -34.16679000
N       -8.91789440     4.83832880   -33.02779010
H       -8.58589360     4.76332900   -32.07379150
C       -8.03189370     5.19632910   -34.14078900
H       -8.54389380     5.97832870   -34.70178990
C       -6.63889410     5.51132870   -33.61779020
H       -6.21189400     4.76432900   -32.94879150
H       -5.94089410     5.42032910   -34.45079040
C       -6.62789390     6.90732910   -32.87578960
H       -7.11389400     7.56632900   -33.59579090
H       -7.26489400     6.81632900   -31.99678990
C       -5.21489430     7.45132880   -32.57479100
H       -4.54089400     6.61432890   -32.39078900
H       -4.72189430     8.00232890   -33.37578960
N       -5.32089420     8.37432860   -31.39179040
H       -6.18689390     8.86532880   -31.22278980
C       -4.30889420     8.54632850   -30.44478990
N       -3.14189410     8.04432870   -30.49678990
H       -2.80689410     7.52932880   -31.29779050
H       -2.54189400     8.15332890   -29.69279100
N       -4.53989410     9.14332870   -29.30179020
H       -5.43789390     9.55632880   -29.09279060
H       -3.85289410     9.09032920   -28.56379130
C       -7.92889400     3.99032880   -35.06679150
O       -7.93389420     2.85432890   -34.67079160
N       -8.00889400     4.20732880   -36.40779110
H       -8.08389380     5.19132900   -36.63779070
C       -8.02189450     3.24232890   -37.47478870
H       -7.71389390     2.27632880   -37.07479100
C       -9.48189450     3.24232890   -38.10979080
H       -9.56889440     4.27332880   -38.45278930
H       -9.44189450     2.63232900   -39.01179120
C      -10.70989420     2.84832880   -37.29779050
H      -10.95189380     3.73232890   -36.70878980
H      -11.43889430     2.51232890   -38.03578950
C      -10.46889400     1.59632890   -36.40879060
H       -9.72489450     0.87332890   -36.74378970
H      -10.04489420     1.84432890   -35.43579100
N      -11.71389390     0.81332890   -36.12578960
H      -12.02589420     0.10132890   -36.77079010
C      -12.71489430     1.08832880   -35.26679230
N      -12.57789420     2.01432900   -34.33378980
H      -11.71089360     2.52032900   -34.22179030
H      -13.39489360     2.34032890   -33.83879090
N      -13.81889440     0.39532890   -35.38579180
H      -13.97589400    -0.28167110   -36.11878970
H      -14.52489380     0.65032890   -34.70978930
C       -7.10189390     3.53932880   -38.66379170
O       -6.83389430     4.71732900   -38.95178990
N       -6.41489410     2.53632880   -39.20479200
H       -6.73889400     1.58432890   -39.08779140
C       -5.39389420     2.71532890   -40.27878950
H       -5.48189400     3.70532890   -40.72679140
C       -4.00889400     2.86132880   -39.56179050
H       -4.05489400     3.57632900   -38.74079130
C       -3.59289410     1.52532890   -38.98078920
H       -3.66489410     0.66832890   -39.66178890
H       -2.55989410     1.64032890   -38.63079070
H       -4.15789410     1.34932890   -38.05778880
O       -3.02189400     3.26032900   -40.50178910
H       -3.08389400     4.21532870   -40.57778930
C       -5.44789410     1.63432880   -41.37279130
O       -5.99989410     0.52232890   -41.17379000
N       -4.82489400     1.81632890   -42.56679150
H       -4.53989410     2.76032900   -42.79779050
C       -4.12089400     0.67332890   -43.30279160
H       -4.89789390    -0.08367110   -43.19179150
C       -3.80389400     1.11832890   -44.74979020
H       -4.65189410     1.63532890   -45.19979100
H       -2.91889410     1.74732890   -44.64778900
C       -3.32489400    -0.00967110   -45.60578920
H       -3.19789410     0.54332890   -46.53578950
H       -2.35889410    -0.44167110   -45.34479140
C       -4.35489420    -1.05967120   -45.89678960
H       -4.67389390    -1.58467110   -44.99679180
H       -5.18689390    -0.59967110   -46.42979050
C       -3.80689410    -2.04767110   -46.87678910
H       -2.79389410    -2.32467100   -46.58478930
H       -4.40389390    -2.93967100   -47.06679150
N       -3.67589400    -1.39267110   -48.19279100
H       -3.24089410    -2.04267120   -48.83079150
H       -4.55889420    -1.16167120   -48.62578960
H       -3.11389400    -0.55367110   -48.18178940
C       -2.92789410     0.06532890   -42.67779160
O       -2.73089410    -1.10967110   -42.77178960
N       -1.95989410     0.81032890   -42.17079160
H       -2.07089400     1.78032890   -41.89879230
C       -0.54189410     0.45632890   -42.07678990
H       -0.33389410    -0.22967110   -42.89879230
C        0.42810600     1.72632880   -42.28779220
H        0.51710590     2.26432900   -41.34379200
H        1.41410590     1.35632880   -42.56879040
C        0.02310590     2.80832890   -43.30979160
H       -0.89989410     3.26232890   -42.94578930
H        0.77510600     3.59432890   -43.37879180
C       -0.29389410     2.30332900   -44.72978970
O       -0.01789410     1.16432890   -45.06978990
N       -0.78889410     3.12632890   -45.65478900
H       -0.89489410     2.74332880   -46.58679200
H       -1.11089410     4.07332900   -45.49979020
C       -0.20589410    -0.35667110   -40.81179050
O        0.81410590    -0.13867110   -40.20278930
N       -1.00789400    -1.34267120   -40.50778960
H       -1.82489410    -1.35267110   -41.10779190
C       -0.81689410    -2.47067120   -39.58779140
H       -1.20789410    -2.05667110   -38.65879060
H       -1.43689410    -3.30467100   -39.91579060
C        0.61110590    -3.07567120   -39.34078980
O        0.97810600    -3.44867110   -38.20779040
N        1.47110590    -3.11767100   -40.37578960
H        0.99810590    -2.98167110   -41.26079180
C        2.88410590    -3.48767110   -40.29579160
H        2.96010590    -4.51067110   -39.92879100
H        3.27210590    -3.52167110   -41.31378940
C        3.70210600    -2.48567100   -39.48479080
O        4.26910590    -2.85167120   -38.45878980
N        3.71110580    -1.22967110   -39.95479200
H        3.23910590    -1.20767120   -40.85079190
C        4.29310610     0.00032890   -39.33979030
H        5.36310580    -0.14367110   -39.18878940
C        4.16910600     1.20832880   -40.28079220
H        4.84210590     1.06732890   -41.13479230
H        3.10110590     1.37032890   -40.47278980
H        4.45210600     2.17232890   -39.84178920
C        3.64810590     0.32332890   -38.00278850
O        4.26610610     0.98532890   -37.17679210
N        2.41210600    -0.08267110   -37.75479130
H        1.76510600    -0.29767110   -38.50379180
C        1.83110590     0.10532890   -36.43579100
H        2.10210590     1.10232890   -36.08779140
C        0.37010600    -0.26267110   -36.57579040
H       -0.08989410     0.48132890   -37.22579190
H        0.25410590    -1.06467120   -37.30379100
C       -0.41389410    -0.39567110   -35.28179170
H        0.12510590    -0.99867110   -34.55078890
C       -0.60689410     0.95732890   -34.48178860
H       -1.05689410     1.76432880   -35.07379150
H       -1.33689400     0.72332890   -33.69779210
H        0.32710590     1.36532890   -34.07379150
C       -1.67289410    -1.06367110   -35.58979030
H       -2.00389410    -1.41067110   -34.60279080
H       -2.48489400    -0.47867110   -36.03979110
H       -1.51589410    -1.96367110   -36.19779210
C        2.59710600    -0.78367110   -35.41379170
O        2.64510580    -0.35867110   -34.29479220
N        3.15710590    -1.98867110   -35.69179150
H        3.11610600    -2.25067110   -36.66979220
C        4.07710600    -2.74267100   -34.78578950
H        3.62810590    -2.96167110   -33.81779100
C        4.36910580    -4.09267090   -35.44678880
H        5.04710580    -3.96367120   -36.29079060
H        4.82010600    -4.81067130   -34.76179120
C        3.23710580    -4.87567090   -36.10279080
H        2.85310600    -4.44267130   -37.02679060
H        3.54910590    -5.87867120   -36.39078900
C        2.05210590    -5.09767100   -35.20679090
O        2.00610590    -5.84967090   -34.26879120
N        0.97610590    -4.38967130   -35.40979000
H        0.21810590    -4.50367120   -34.74779130
H        0.93510590    -3.66867110   -36.12078860
C        5.41310600    -1.95867110   -34.54378890
O        5.96010590    -2.12667110   -33.44079210
N        5.93110610    -1.22967110   -35.50679020
H        5.43710610    -1.40467110   -36.37279130
C        7.10110620    -0.36467110   -35.40279010
H        7.88010600    -0.97767110   -34.94979100
C        7.47810600     0.15732890   -36.80078890
H        6.70210600    -0.13167110   -37.50979230
H        7.34510610     1.23832890   -36.77779010
C        8.85510640    -0.25967110   -37.19879150
H        9.19910620     0.47332890   -37.92779160
H        9.49710560    -0.12467110   -36.32878880
C        8.91510580    -1.72867110   -37.76578900
H        8.55410580    -2.43467120   -37.01779170
H        8.21310620    -1.79367110   -38.59679030
C       10.37910560    -2.08567120   -38.21678920
H       11.02710630    -1.50767110   -37.55879210
H       10.63710590    -3.14367100   -38.16379170
N       10.70410630    -1.65467110   -39.62678910
H       10.31210610    -2.30167100   -40.29679110
H       10.31810570    -0.75367110   -39.87078860
H       11.65610600    -1.76567110   -39.94478990
C        6.82610610     0.72732890   -34.34178920
O        7.61010600     0.86432890   -33.36079030
N        5.71510600     1.49432890   -34.49679180
H        5.15810590     1.42632890   -35.34078980
C        5.33810620     2.55132890   -33.56079100
H        6.21610590     3.18432880   -33.43978880
C        4.11610600     3.33332900   -34.16279220
H        4.39910600     4.01532890   -34.96479030
H        3.40210600     2.63832880   -34.60279080
C        3.32010600     4.14732890   -33.09978870
H        2.53510590     4.61632870   -33.69279100
H        2.84510590     3.49232890   -32.36878970
C        4.08510590     5.27532910   -32.39979170
O        3.48110600     5.93832870   -31.48979000
O        5.28710600     5.44132900   -32.63879010
C        5.06610580     1.99532890   -32.15378950
O        5.46410610     2.57632900   -31.18579100
N        4.42576993     0.81878486   -32.08644730
H        4.06046959     0.41970183   -32.94763146
C        4.21137066     0.06935199   -30.84880467
H        3.55971820     0.65097551   -30.20698002
C        3.49128022    -1.25191356   -31.17647435
H        2.51505923    -1.01680723   -31.59831290
H        4.06346350    -1.76681371   -31.93887070
C        3.30708430    -2.23376963   -30.00432568
H        4.27666014    -2.47386127   -29.56881210
C        2.39356093    -1.68016043   -28.91275728
H        2.85505216    -0.80827829   -28.43422002
H        1.42267765    -1.37975309   -29.32227140
H        2.21921960    -2.43510817   -28.13738551
C        2.69520860    -3.53392976   -30.52538785
H        2.59672141    -4.25788120   -29.70929996
H        1.70228306    -3.35658550   -30.95559525
H        3.33551309    -3.98032458   -31.29551035
C        5.51935416    -0.13607467   -30.07716631
O        5.52314943     0.03190031   -28.87051424
N        6.64510580    -0.42967110   -30.74678990
H        6.65310570    -0.57067110   -31.74979020
C        7.92810580    -0.56167110   -30.03979110
H        7.68910600    -1.03967110   -29.08979030
C        8.96110630    -1.44567110   -30.76579090
H        9.22210600    -1.08067110   -31.75879100
C       10.33110620    -1.35267110   -29.99279020
H       10.83510590    -0.41767110   -30.26778980
H       10.16710570    -1.63367120   -28.94478990
H       10.93810560    -2.16167120   -30.41679000
C        8.51210590    -2.88367100   -30.87379070
H        8.71310620    -3.44667100   -29.96179010
H        7.43910600    -2.92767120   -31.05978970
C        9.25210570    -3.59167100   -32.09479140
H       10.34110640    -3.46567110   -32.04579160
H        9.00810620    -4.66067120   -32.11878970
H        8.83510590    -3.19667100   -33.02978900
C        8.40710640     0.82332890   -29.63079070
O        8.90610600     0.93232890   -28.49179080
N        8.37710570     1.78332890   -30.52178960
H        7.98810580     1.48132880   -31.40779110
C        8.83910560     3.16132880   -30.45479010
H        9.90910630     3.29532890   -30.29279140
C        8.45410630     3.96232890   -31.74378970
H        8.68910600     3.41032890   -32.65378950
H        7.39310600     4.19832900   -31.83078960
C        9.14710620     5.33432910   -31.72879030
H       10.23110580     5.24932910   -31.65579030
H        9.08010580     5.70832870   -32.75078960
C        8.56410600     6.43132880   -30.84979060
H        8.81410600     6.26032880   -29.80278970
H        9.12210560     7.33032890   -31.11379050
N        7.11810590     6.70632890   -30.95779040
H        6.41910600     6.06632900   -31.30679130
C        6.48510600     7.76732870   -30.60579110
N        6.99910590     8.78432850   -29.99279020
H        7.95510580     8.73132900   -29.67078970
H        6.36410570     9.55832860   -29.85779000
N        5.17610600     7.97732880   -30.77979090
H        4.62310600     7.24932910   -31.20878980
H        4.71110580     8.86932850   -30.69079020
C        8.27210620     3.83632900   -29.25378990
O        8.98010640     4.34332900   -28.38978960
N        6.95097024     3.75378680   -29.05895075
H        6.38661625     3.28993834   -29.76972435
C        6.27591731     4.32033038   -27.88234881
H        6.72740785     5.29632166   -27.69820907
C        4.79278641     4.59749034   -28.20412063
H        4.50058313     5.49801887   -27.65601523
H        4.69680648     4.87724719   -29.26149180
C        3.76302917     3.53059544   -27.86340332
C        3.08833326     2.84052266   -28.88481039
H        3.33479246     3.03583961   -29.91734680
C        2.04960093     1.94484918   -28.57156303
H        1.51985410     1.43521109   -29.36240172
C        1.69651431     1.71167154   -27.23303599
H        0.90460739     1.01449873   -26.99987531
C        2.36962677     2.39374903   -26.20625889
H        2.09824766     2.22122631   -25.17561244
C        3.38734881     3.31054920   -26.52476109
H        3.88199037     3.85742134   -25.74037334
C        6.48369297     3.51991805   -26.57704046
O        6.53165768     4.12627230   -25.51860647
N        6.60992168     2.18261039   -26.61849910
H        6.51894121     1.70948182   -27.51329065
C        6.78497750     1.35919630   -25.40567918
H        6.15222241     1.77648493   -24.62465768
C        6.33987992    -0.09092500   -25.65947624
H        6.79696056    -0.43804099   -26.58654639
H        6.72169617    -0.71165850   -24.84807353
C        4.81807336    -0.30866848   -25.72355701
H        4.37966064     0.32644881   -26.49044008
C        4.54267453    -1.77190003   -26.06961939
H        4.95115260    -2.00570582   -27.06018703
H        5.00247124    -2.44607824   -25.33780861
H        3.46449153    -1.96565657   -26.09341197
C        4.13691068    -0.01713716   -24.38134169
H        4.61779263    -0.57561512   -23.56937190
H        4.18299043     1.05042268   -24.14531358
H        3.07730098    -0.29737182   -24.42118352
C        8.20342550     1.38087565   -24.81096858
O        8.33644324     1.17147340   -23.61572508
N        9.24910640     1.65332890   -25.60279080
H        9.12210560     1.55032890   -26.60279080
C       10.59210590     1.90432890   -25.16779140
H       10.85110570     1.00832890   -24.60279080
C       11.43110560     1.94932890   -26.44478990
H       11.12110610     2.69732880   -27.17479130
H       12.39010620     2.37032890   -26.14379120
C       11.74610610     0.64732890   -27.14678960
O       12.49710560     0.63932890   -28.11079030
N       11.47610570    -0.49267110   -26.67879100
H       11.86110590    -1.32667110   -27.10679050
H       10.77210620    -0.45467110   -25.95178990
C       10.79410550     3.17432880   -24.28379060
O       11.42310620     4.17132900   -24.59979060
N       10.17510600     3.15032890   -23.10679050
H        9.54210570     2.38432880   -22.90979000
C        9.96310620     4.34932900   -22.21978950
H       10.57410620     5.16732880   -22.60179140
C        8.40810590     4.72932910   -22.27679060
H        8.00810620     4.70532890   -23.29879000
H        7.76010610     4.09632870   -21.65779110
H        8.23010640     5.74432900   -21.90079120
C       10.49610610     4.20332910   -20.78079030
O       10.44310570     5.17632870   -20.05479050
N       11.08510590     3.04232880   -20.38179020
H       11.13810630     2.32932880   -21.09879110
C       11.87610630     2.86832880   -19.16479110
H       11.36010550     3.34732890   -18.33279040
H       11.87710570     1.82332890   -18.85579110
C       13.23310570     3.54532890   -19.25979040
O       13.68210600     3.84832880   -20.33879090
N       13.97010610     3.72932890   -18.13978960
H       13.58410550     3.41732880   -17.25679020
C       15.26310630     4.31532910   -18.06479070
H       15.57410620     4.62532900   -19.06179050
C       15.15010550     5.61532880   -17.23379140
H       14.55710600     5.52332880   -16.32479100
C       16.52510640     6.18932870   -16.79679110
H       16.26710510     6.98132900   -16.08378980
H       17.11310580     5.53932910   -16.13578990
H       17.20110510     6.69832900   -17.49479100
C       14.48910620     6.75232890   -18.05578990
H       15.27310560     7.08032890   -18.73879050
H       13.69410610     6.26432900   -18.61779020
C       13.88510610     7.72832870   -17.09778980
H       14.65610600     8.32032870   -16.58979030
H       13.19310570     8.42732910   -17.58378980
H       13.24110600     7.34632870   -16.29479030
C       16.33710670     3.35232880   -17.49678990
O       16.01210590     2.50832890   -16.65779110
N       17.59910580     3.46632890   -17.83778950
H       17.90910530     4.16632890   -18.50179100
C       18.76910590     2.70332880   -17.37279130
H       18.51210590     1.73832890   -16.93679050
C       19.64610670     2.22732880   -18.52979090
H       20.13210680     2.95332880   -19.19279100
H       20.47310640     1.68032880   -18.06179050
C       18.88210680     1.28232880   -19.46379090
C       18.77910610    -0.05867110   -19.02079010
H       19.26810650    -0.35567110   -18.10478970
C       18.11410520    -1.04467110   -19.70379070
H       18.05010600    -2.03367110   -19.27379040
C       17.45410540    -0.70067110   -20.94579120
H       17.03310590    -1.51967110   -21.50979040
C       17.57210540     0.59632890   -21.48678970
H       17.37610630     0.75132890   -22.53779030
C       18.26310540     1.59532890   -20.69979100
H       18.37410550     2.61032890   -21.05379100
C       19.60710530     3.51532890   -16.37679100
O       20.09510610     3.04232880   -15.36279010
N       19.91310500     4.76532890   -16.77178960
H       19.69210620     5.07432890   -17.71079060
C       20.82110600     5.70832870   -16.03679080
H       20.72110560     6.71032910   -16.45379070
H       20.39310650     5.85632900   -15.04579070
C       22.30510520     5.22332910   -15.90979000
O       22.73310660     4.41832880   -16.76478960
N       22.99910550     5.58032890   -14.82479000
H       22.59910580     6.37232880   -14.33479020
C       24.24810600     5.03332900   -14.34179020
H       24.92510600     4.96032910   -15.19179060
C       24.95210650     5.93632890   -13.32479000
H       24.29510690     6.13132910   -12.47679040
H       25.81210520     5.37332870   -12.96079060
C       25.52110670     7.12832880   -14.00279050
O       26.14810560     7.04432870   -15.03779030
N       25.28010560     8.28632930   -13.45979020
H       25.68210600     9.10732940   -13.89579010
H       24.87910650     8.38332840   -12.53479000
C       24.18910600     3.55532880   -13.81779000
O       23.25810620     3.09332900   -13.21879010
N       25.33510590     2.90932890   -14.01079080
H       26.01910590     3.45832900   -14.51779080
C       25.60210610     1.50132890   -13.68879030
H       26.60810660     1.29432890   -14.05279060
H       25.52910610     1.35832890   -12.61079030
C       24.64710620     0.47732890   -14.28379060
O       23.72310640     0.79732890   -15.00979040
N       24.62510680    -0.75667110   -13.77179050
H       25.36010550    -1.09167110   -13.16079040
C       23.54610630    -1.72167110   -13.98279000
H       23.27810670    -1.64467110   -15.03579040
C       24.11110690    -3.09467100   -13.69279000
H       24.37010570    -3.16067100   -12.63579080
H       23.27010540    -3.76867100   -13.85179040
O       25.30510520    -3.43167110   -14.41479020
H       25.09710500    -3.21967100   -15.32779030
C       22.28510670    -1.45967110   -13.12779050
O       21.34410670    -2.22467110   -13.19879060
N       22.35810660    -0.40967110   -12.26279070
H       23.28310590    -0.00067110   -12.20579050
C       21.56310650    -0.07967110   -11.15679070
H       21.65010640    -0.93267110   -10.48479080
C       22.15310670     1.07632890   -10.40279010
H       22.06610680     1.97332890   -11.01679040
H       21.62710570     1.28432890    -9.47079090
C       23.57810590     0.96232890    -9.97679040
O       24.24010660    -0.04667110   -10.29779050
O       24.09310530     1.88132890    -9.28979020
C       20.04310610    -0.04767110   -11.37479020
O       19.31010630    -0.22367110   -10.42379000
N       19.58510590     0.11232890   -12.61079030
H       20.33810620     0.13632890   -13.28779030
C       18.19010540     0.01932890   -13.02179050
H       17.64910510    -0.31867110   -12.13779070
C       17.64610670     1.45432890   -13.29079060
H       18.19710540     2.15732880   -12.66679000
H       17.87010570     1.82232890   -14.29179000
C       16.13010600     1.57032900   -12.97079090
O       15.63010600     1.29132890   -11.90679070
N       15.30410580     1.97332890   -13.92379000
H       14.31710620     1.78132890   -13.79579070
H       15.66510580     2.09332900   -14.86279010
C       17.84010510    -0.92967110   -14.15779020
O       16.86110690    -0.78867110   -14.87479020
N       18.63310620    -2.00367120   -14.30379010
H       19.29210660    -2.11167120   -13.54279040
C       18.64710620    -3.08167100   -15.38379000
H       18.02110670    -2.74767110   -16.21179010
C       20.05910680    -3.18267110   -16.01478960
H       20.71710590    -3.54967120   -15.22679040
C       19.95810510    -4.18867110   -17.24779130
H       20.95610620    -4.32067110   -17.68179130
H       19.51010510    -5.12067130   -16.88179020
H       19.43110660    -3.75167110   -18.10478970
O       20.59010510    -1.95567110   -16.41479110
H       20.49510570    -1.23567120   -15.78679080
C       18.19210620    -4.44667100   -14.87579060
O       18.52910610    -4.91667130   -13.82379060
N       17.28310590    -5.10967110   -15.61379050
H       16.73210530    -4.59367130   -16.28878970
C       16.75010680    -6.40967130   -15.20279030
H       16.44010540    -6.26767110   -14.16779040
C       15.45110610    -6.74267100   -15.95379070
H       14.63310620    -6.02367120   -15.92079070
H       15.82110600    -6.69667100   -16.97779080
C       14.84710600    -8.10067080   -15.66979030
H       15.66310600    -8.79967120   -15.48779010
C       13.91010570    -8.11067100   -14.52579020
H       12.97810550    -7.58767130   -14.77679060
H       13.65410610    -9.12267110   -14.18779090
H       14.21710590    -7.50067090   -13.66779040
C       14.01510620    -8.52267070   -16.86479000
H       14.61810590    -8.54667090   -17.78079030
H       13.58810620    -9.51967140   -16.69878960
H       13.22210600    -7.77767130   -17.00579070
C       17.83510590    -7.48167130   -15.31179050
O       18.56710620    -7.43867110   -16.28479000
N       17.99410630    -8.45567130   -14.37179090
C       17.16310500    -8.50567150   -13.10979080
H       16.22110560    -8.99867150   -13.38079070
H       16.90210530    -7.55667110   -12.62679000
C       18.10510640    -9.42367080   -12.23579030
H       17.34910580    -9.91867070   -11.61479090
H       18.66410640    -8.60367110   -11.76779080
C       18.96010590   -10.33367160   -13.12979030
H       18.42010690   -11.25167080   -13.39679050
H       20.02210620   -10.52567100   -12.93679050
C       19.09310530    -9.41567130   -14.37279030
H       19.99310680    -8.80667110   -14.28179070
C       19.22010610   -10.18767070   -15.73979090
O       18.29810520   -10.35867120   -16.48979000
N       20.36110690   -10.73767090   -15.94679070
H       21.15910530   -10.41067120   -15.41579060
C       20.66610530   -11.72067070   -16.99979020
H       20.54810520   -11.27767090   -17.98879050
C       22.13110540   -12.24267100   -16.93279080
H       22.21410560   -12.84467120   -17.84579090
H       22.83810620   -11.40867140   -17.02379040
C       22.55710600   -13.07767110   -15.75479030
N       22.73210530   -12.65867140   -14.50979040
C       22.97910500   -13.67267130   -13.69279000
H       23.10810660   -13.56867120   -12.62579060
N       22.90710640   -14.77167130   -14.42679020
H       23.06010630   -15.68567090   -14.02579020
C       22.57210540   -14.50167080   -15.71479030
H       22.38510510   -15.15967080   -16.55079080
C       19.71910670   -12.85767080   -16.89579010
O       18.95210650   -13.02967070   -17.79979130
N       19.59010510   -13.36667160   -15.65479090
H       20.17510600   -13.00467110   -14.91079040
C       18.80510520   -14.54867080   -15.30279060
H       19.03410530   -15.40367130   -15.93779090
C       19.11110690   -14.87067130   -13.87679000
H       18.69110680   -15.84867100   -13.64279080
H       20.19210620   -15.00867080   -13.83079050
O       18.77710530   -13.87767120   -12.96779060
H       18.81510540   -14.22467140   -12.07379060
C       17.27610590   -14.29767130   -15.49279020
O       16.64310650   -15.14467140   -16.12178990
N       16.74410630   -13.17767140   -15.02679060
H       17.25010680   -12.54867080   -14.41479020
C       15.28510570   -12.92067150   -15.11379050
H       14.72210600   -13.81067090   -14.83479020
C       14.98610590   -11.80167100   -14.17879010
H       15.49710560   -10.89967160   -14.53779030
H       13.92610550   -11.51967140   -14.21579070
H       15.23710630   -12.04967120   -13.13979050
C       15.00510600   -12.75167080   -16.59478950
O       14.01610570   -13.23067090   -17.07879070
N       15.86610600   -12.14367100   -17.35879140
H       16.73310660   -11.70867160   -17.06579020
C       15.63210580   -11.87467100   -18.79479030
H       14.68810560   -11.33467100   -18.86779020
C       16.72710610   -10.91967110   -19.35379030
H       17.67810630   -11.45367150   -19.34778980
C       16.43210600   -10.49367140   -20.74779130
H       17.26010510    -9.89567090   -21.14978980
H       16.24710660   -11.32967090   -21.43279080
H       15.48910620    -9.93367100   -20.72079090
O       16.84810640    -9.68167110   -18.67479130
H       17.47710610    -9.72467140   -17.94979100
C       15.59110640   -13.18067070   -19.66779140
O       14.68810560   -13.42167090   -20.40179060
N       16.53710560   -14.05567070   -19.31678960
H       17.14910510   -13.88867090   -18.52779010
C       16.66810610   -15.33767130   -20.01879120
H       16.63010600   -15.23967080   -21.10379030
C       17.99110600   -16.15067100   -19.69079020
H       18.06510540   -16.08567050   -18.60478970
H       17.86010550   -17.18967060   -19.99079130
C       19.19210620   -15.53867150   -20.36579130
H       19.08210560   -15.68367100   -21.44079020
H       19.25710680   -14.45967100   -20.22379110
C       20.51410680   -16.11867140   -19.94979100
H       21.36310580   -15.72867110   -20.51179120
H       20.58510590   -15.76267150   -18.92279050
N       20.61810680   -17.66267200   -20.05679130
H       20.31010630   -18.26967050   -19.31079100
C       21.03510670   -18.26367190   -21.15179060
N       21.34410670   -17.75067140   -22.31779100
H       21.04910660   -16.81867030   -22.57179070
H       21.73010640   -18.33767130   -23.04379080
N       21.11510660   -19.53667070   -21.08479120
H       21.01510620   -19.93667030   -20.16279030
H       21.74810600   -19.96567150   -21.74479100
C       15.45410630   -16.20267110   -19.63179020
O       14.77710630   -16.78867150   -20.45779040
N       15.12310600   -16.22567180   -18.34379010
H       15.51310630   -15.53667070   -17.71179010
C       14.04110620   -17.00767140   -17.90779110
H       14.26910590   -18.05267140   -18.11979100
C       13.94110580   -16.93167110   -16.38779070
H       13.16810610   -17.63367080   -16.05079080
H       14.79610630   -17.16567040   -15.74279020
H       13.70910550   -15.90267090   -16.08679010
C       12.69710640   -16.60067180   -18.54879000
O       11.97810550   -17.44367030   -19.05079080
N       12.43810560   -15.29267120   -18.79979130
H       13.06210610   -14.59067150   -18.41979030
C       11.30610560   -14.81667140   -19.37479020
H       10.41610620   -15.24867150   -18.91579060
C       11.36210630   -13.35267070   -19.13578990
H       12.34810640   -12.97467140   -19.43279080
H       10.59810640   -12.75967120   -19.65279010
H       11.19910620   -13.04767130   -18.09379010
C       11.30110550   -15.12667080   -20.88278960
O       10.26810550   -15.16067120   -21.54079060
N       12.46910570   -15.30467130   -21.51979060
H       13.31710620   -15.36567120   -20.96779060
C       12.45610620   -15.65767100   -22.94579120
H       11.69510560   -15.07967090   -23.47079090
C       13.86910630   -15.30067160   -23.54179000
H       14.64810560   -15.64767070   -22.86279110
H       13.91210560   -15.83667090   -24.48879050
C       13.91910550   -13.79067130   -23.81179050
H       13.03910640   -13.48967080   -24.38079070
H       13.87410640   -13.30667110   -22.83579060
S       15.43410590   -13.08067130   -24.58879090
C       16.83110620   -13.66767120   -23.49279020
H       16.59710500   -13.48767090   -22.43579100
H       16.91210560   -14.76067070   -23.52878950
H       17.79310610   -13.23867130   -23.79979130
C       12.14310550   -17.09867100   -23.27979090
O       11.59710600   -17.36267090   -24.33679010
N       12.41910550   -18.08767130   -22.37479020
H       12.82210640   -17.88367080   -21.46879010
C       11.89810560   -19.41767120   -22.62178990
H       12.13910580   -19.65967180   -23.65779110
C       12.54910560   -20.38567160   -21.61679080
H       13.62710570   -20.35967060   -21.45979120
H       12.06010630   -20.13967130   -20.67479130
C       12.22410580   -21.86567120   -21.84379010
H       11.16310600   -21.98767090   -22.05679130
C       12.89310550   -22.45067020   -23.03779030
H       12.72710610   -23.52567100   -23.17979050
H       12.59210590   -21.90567020   -23.94178960
H       13.95910550   -22.20667080   -22.95379070
C       12.60410590   -22.65667150   -20.54879000
H       13.66410640   -22.92467120   -20.64079090
H       12.33110620   -22.10867120   -19.63879010
H       11.98510550   -23.55867200   -20.63379100
C       10.31910610   -19.36967090   -22.40179060
O        9.60610580   -19.92467120   -23.18579100
N        9.81010630   -18.67867090   -21.39678960
H       10.41710570   -18.40767100   -20.63278960
C        8.36210630   -18.43867110   -21.19178960
H        7.84510610   -19.39667130   -21.12878990
C        8.14610580   -17.66867070   -19.80479050
H        8.62810610   -16.69167140   -19.84478950
C        6.64910600   -17.63167190   -19.55978970
H        6.12310600   -17.00467110   -20.28979110
H        6.19310620   -18.61767200   -19.40378950
H        6.52710580   -16.98467060   -18.68279080
C        8.72710610   -18.55367090   -18.70178990
H        8.34610560   -19.57767110   -18.79779050
H        9.81910610   -18.65367130   -18.68979070
H        8.41610620   -18.07067110   -17.76679040
C        7.70710610   -17.84767150   -22.38679120
O        6.54810570   -18.20667080   -22.57678990
N        8.30616693   -16.87009396   -23.09311368
H        9.20872754   -16.52639474   -22.76653108
C        7.61411813   -16.16314921   -24.18940118
H        6.59108735   -16.00195749   -23.85346054
C        8.24371122   -14.78860280   -24.49930466
H        8.52975637   -14.29685109   -23.56749895
H        9.14778229   -14.93440337   -25.09305526
C        7.26962094   -13.86268848   -25.26734506
H        7.82852148   -13.02489340   -25.68663848
H        6.81255551   -14.41266949   -26.09058206
C        6.17358917   -13.30175684   -24.34487292
H        5.78993546   -14.10908982   -23.72488594
H        6.62836641   -12.55275541   -23.69434278
N        5.04979989   -12.67758939   -25.07112747
H        5.27531199   -12.04617323   -25.83069728
C        3.77653068   -12.68827571   -24.70649562
N        3.34575853   -13.30637958   -23.65200228
H        3.94982073   -13.80626475   -23.03280217
H        2.34455212   -13.33352321   -23.47043993
N        2.87557137   -12.06577231   -25.39411649
H        3.11209050   -11.70221387   -26.30878520
H        1.93547659   -11.93382343   -25.03106175
C        7.48691844   -17.04368746   -25.42677235
O        6.38868865   -17.16918119   -25.93501527
N        8.54710580   -17.75167080   -25.83279040
H        9.48410610   -17.52267070   -25.52379040
C        8.42510600   -18.92567060   -26.74579050
H        7.96310620   -18.64567180   -27.69178960
C        9.79310610   -19.71567150   -26.86479000
H       10.12610630   -19.91167070   -25.84579090
C        9.60410590   -20.94267080   -27.73979000
H       10.49810600   -21.39267160   -28.18979070
H        9.03710560   -21.72567180   -27.22179030
H        9.14110570   -20.68867110   -28.70178990
C       10.71710590   -18.68767170   -27.50879100
H       10.62410640   -18.63767050   -28.59379010
H       10.59310630   -17.67067150   -27.13679120
C       12.15010550   -19.09367180   -27.05278970
H       12.27810570   -18.94467160   -25.97278980
H       12.23410610   -20.17067150   -27.24779130
H       12.97110560   -18.75367160   -27.69579120
C        7.29810570   -19.87467190   -26.16679000
O        6.41110610   -20.22167210   -26.94478990
N        7.28110600   -20.31667140   -24.90279010
H        8.03910640   -19.99567030   -24.31278990
C        6.23110580   -21.18767170   -24.37479020
H        6.13510610   -22.10267070   -24.95979120
C        6.65410610   -21.66867070   -22.98479080
H        7.72110610   -21.89567180   -22.98179050
H        6.42610600   -20.83967020   -22.31379130
C        5.90810590   -22.97567180   -22.57479100
O        6.02310610   -23.98267170   -23.18879130
N        4.98410610   -22.91067120   -21.59179120
H        4.47010610   -23.77167130   -21.45079040
H        4.70710610   -22.01167110   -21.21479030
C        4.79810570   -20.71467020   -24.35579110
O        3.88610600   -21.50167080   -24.25378990
N        4.61510610   -19.38467030   -24.52379040
H        5.43110610   -18.78867150   -24.45379070
C        3.28210590   -18.79167180   -24.61779020
H        2.60210590   -19.41767120   -24.04179000
C        3.45410590   -17.40067100   -24.02878950
H        4.35610580   -16.97067070   -24.46379090
C        2.17810580   -16.57567020   -24.27178960
H        2.12210580   -16.34567070   -25.34279060
H        1.25610590   -17.14667130   -24.09979060
H        2.09410600   -15.69667150   -23.61979100
O        3.81110600   -17.53267100   -22.64978980
H        4.70410590   -17.88367080   -22.61379050
C        2.84010600   -18.88167190   -26.04779050
O        1.72610590   -19.29067040   -26.32779120
N        3.70110580   -18.53367040   -27.00778960
H        4.68810610   -18.63867190   -26.80578990
C        3.27110600   -18.32767110   -28.38379100
H        2.19410590   -18.16367150   -28.33679010
C        3.98110600   -17.06567190   -28.87178990
H        5.00010590   -17.42567060   -29.01179120
H        3.52810600   -16.82967190   -29.83479120
C        3.88810590   -15.81567100   -27.97079090
H        4.25410600   -16.16867070   -27.00579070
C        4.85110620   -14.78967090   -28.55179020
H        4.31010580   -14.34967140   -29.39879040
H        5.10210610   -13.88367080   -27.98678970
H        5.76610610   -15.30467130   -28.86878970
C        2.49210600   -15.22167110   -27.92179110
H        2.58310600   -14.33367160   -27.28279110
H        2.20110580   -14.80567070   -28.89379120
H        1.75610590   -15.91667080   -27.49979020
C        3.47010590   -19.49967190   -29.36979100
O        2.70210600   -19.55067060   -30.28479000
N        4.38410620   -20.40867040   -29.12779050
H        4.99310590   -20.24467090   -28.33579060
C        4.61510610   -21.63467030   -29.89978980
H        4.92410610   -21.27067180   -30.87979130
C        5.72710610   -22.44367030   -29.26279070
H        6.46510600   -21.71967120   -28.91579060
H        5.43010620   -22.77867130   -28.26879120
C        6.24510570   -23.64667130   -30.06079100
H        5.39210610   -24.22567180   -30.41579060
C        7.07710600   -23.27667050   -31.32678990
H        7.52310610   -24.14267160   -31.83179090
H        6.39610580   -22.77567100   -32.02579120
H        7.78810600   -22.54167180   -30.92879100
C        7.12310600   -24.59867100   -29.22579000
H        6.60610580   -25.15867040   -28.43579100
H        7.53610610   -25.35967060   -29.89879040
H        7.99910590   -24.01867100   -28.91279030
C        3.35010600   -22.49667170   -30.02079010
O        3.15310600   -23.11767200   -31.05879020
N        2.40710590   -22.33267020   -29.09579090
H        2.63110590   -21.57667160   -28.46079060
C        1.03410590   -22.89967160   -29.16679000
H        1.11310590   -23.97767070   -29.30578990
C        0.34410590   -22.68667030   -27.73179050
H        0.13710590   -21.61767200   -27.68579100
H       -0.60389410   -23.21367070   -27.61878970
C        1.33610590   -22.98067090   -26.59478950
H        1.91710590   -23.87667080   -26.81379130
H        2.04010580   -22.15867040   -26.46779060
C        0.63010590   -23.15967180   -25.16279030
O       -0.46089400   -23.66667180   -24.94079020
N        1.26010600   -22.73567200   -24.16679000
H        0.81810590   -22.79067040   -23.25679020
H        2.17710590   -22.32167050   -24.27878950
C        0.13810590   -22.38167190   -30.33078960
O       -0.86389400   -22.91767120   -30.61079030
N        0.66810600   -21.44267080   -31.13578990
H        1.51610590   -20.97767070   -30.83479120
C        0.08610590   -21.12567140   -32.47679140
H        0.79810600   -20.44667050   -32.94678880
H       -0.14189410   -22.03067020   -33.03979110
C       -1.25989400   -20.33167080   -32.41579060
O       -1.85589410   -20.05867200   -33.43878940
N       -1.68389400   -19.81567190   -31.23779110
H       -1.38289400   -20.16967200   -30.33778950
C       -2.85189410   -18.83367160   -31.20679090
H       -3.60189410   -19.16767120   -31.92379000
C       -3.38289400   -18.83367160   -29.80379100
H       -2.52389410   -18.67967030   -29.13879010
H       -4.09689430   -18.00167080   -29.82479100
C       -4.15189410   -20.12667080   -29.45479010
C       -5.50689410   -20.21767040   -29.91979030
H       -5.86089420   -19.32367130   -30.41279030
C       -6.20889430   -21.37767030   -29.83479120
H       -7.15589430   -21.39567180   -30.35379030
C       -5.61689420   -22.51667020   -29.16579060
O       -6.26289420   -23.69667050   -29.24678990
H       -7.16489410   -23.71867180   -29.57479100
C       -4.25189400   -22.45867160   -28.81879040
H       -3.87289400   -23.35367200   -28.34679030
C       -3.47389410   -21.32567020   -28.99378970
H       -2.40389390   -21.39367100   -28.86379050
C       -2.47689410   -17.44667050   -31.65579030
O       -3.29289410   -16.66967200   -32.07078930
N       -1.17489410   -17.10367200   -31.72079090
H       -0.62489410   -17.87867160   -31.37178990
C       -0.83789410   -15.69867130   -31.46179010
H       -1.70789410   -15.15567110   -31.09078980
C        0.20010590   -15.71867080   -30.37079050
H        1.01210590   -16.42267040   -30.55079080
H        0.52710590   -14.69167140   -30.20878980
O       -0.41989410   -16.18767170   -29.16079140
H       -0.84889410   -15.38967130   -28.84478950
C       -0.46389410   -14.89967160   -32.70978930
O       -0.22989410   -13.69867130   -32.52278900
N       -0.54389410   -15.40067100   -33.92679210
H       -0.81089410   -16.37467190   -33.99979020
C       -0.14989410   -14.61567120   -35.11679080
H       -0.14789410   -15.36767100   -35.90579220
H       -0.85489400   -13.82567120   -35.37379070
C        1.33710600   -14.15067100   -35.15279010
O        1.56910600   -12.98067090   -35.46979140
N        2.22710590   -15.08067130   -34.70679090
H        1.95310590   -16.05267140   -34.79079060
C        3.70410590   -14.87367150   -34.67679210
H        4.01810600   -14.09267140   -35.36878970
C        4.05710600   -14.50667100   -33.24578860
H        3.44110580   -13.61667160   -33.11178970
C        3.75810600   -15.67167090   -32.24578860
H        2.78210590   -16.12967110   -32.44979100
H        4.52410600   -16.45667080   -32.25479130
H        3.74110600   -15.28367140   -31.21978950
C        5.48110580   -14.09267140   -33.09278870
H        6.20210600   -14.89567090   -33.24478910
H        5.69210580   -13.41767120   -33.92279050
C        5.92610600   -13.44867130   -31.77478980
H        6.96910570   -13.13267140   -31.89678960
H        5.19810580   -12.70467090   -31.43078990
H        6.02510600   -14.20267110   -30.98379140
C        4.35910610   -16.16267200   -35.17179110
O        3.88410590   -17.28367040   -34.99879070
N        5.30210590   -15.93967150   -36.08279040
H        5.43210600   -14.93667130   -36.13479230
C        5.97010610   -16.87967110   -37.01079180
H        5.16510580   -17.46767040   -37.45278930
C        6.68010620   -16.05167200   -38.06779100
H        7.25610590   -15.32767110   -37.49179080
H        7.42710590   -16.63767050   -38.60279080
C        5.75710580   -15.31867120   -39.03678890
H        5.17810580   -16.01367190   -39.64479060
H        4.99110600   -14.74567130   -38.51478960
C        6.66610570   -14.50367070   -39.97378920
H        7.48510600   -15.13867090   -40.31179050
H        6.06710580   -14.23667140   -40.84479140
N        7.16510580   -13.33067130   -39.32178880
H        6.54610590   -13.06667140   -38.56879040
C        7.98610590   -12.41067120   -39.73579030
N        8.61810590   -12.57167150   -40.82878880
H        8.51610570   -13.40267090   -41.39479060
H        9.27310560   -11.86567120   -41.13378910
N        8.16310600   -11.32567120   -39.06179050
H        7.40110590   -11.15367130   -38.42279050
H        8.30510620   -10.44367120   -39.53479000
C        7.09010600   -17.83767130   -36.38479230
O        7.87010570   -17.42967030   -35.51779170
N        7.15210580   -19.11067200   -36.83779140
H        6.63510610   -19.25367160   -37.69678880
C        8.17710590   -20.05667110   -36.36378860
H        7.95110610   -20.20567130   -35.30778880
C        8.04310610   -21.42767140   -37.08179090
H        7.02510600   -21.83367160   -37.12078860
H        8.34810640   -21.36067200   -38.13378910
C        8.90210630   -22.52567100   -36.54479220
C       10.12710570   -22.67167090   -37.16279220
H       10.40610600   -22.00267030   -37.96379090
C       11.02410600   -23.59967040   -36.60379030
H       12.05710600   -23.63767050   -36.91679000
C       10.64910600   -24.52567100   -35.58079150
H       11.31610580   -25.32467080   -35.29278950
C        9.36610600   -24.39967160   -35.04779050
H        8.93510630   -25.04867170   -34.29978940
C        8.54310610   -23.35867120   -35.41778950
H        7.63210580   -23.20367050   -34.85879140
C        9.57010560   -19.57067110   -36.50579070
O       10.42110630   -19.85667040   -35.65378950
N        9.83410550   -18.78767200   -37.53479000
H        9.18110560   -18.68067170   -38.30078890
C       11.18410590   -18.25567050   -37.78879170
H       11.88210580   -19.09267040   -37.78678890
C       11.24410630   -17.72367100   -39.20079040
H       12.24810600   -17.30567170   -39.27379230
H       11.23110580   -18.60367200   -39.84479140
C       10.27510550   -16.63867190   -39.60478970
H        9.74210550   -16.26567080   -38.72978970
H       10.84310630   -15.78867150   -39.98379140
C        9.29210570   -17.23167040   -40.63879010
O        9.27210620   -16.66767120   -41.77579120
O        8.59610560   -18.22067070   -40.30778880
C       11.65510560   -17.20167160   -36.75679020
O       12.82010560   -17.05667110   -36.59178920
N       10.77110580   -16.46967120   -36.15179060
H        9.77410600   -16.55967140   -36.30578990
C       11.19410610   -15.55567070   -34.99179080
H       12.16410640   -15.12467100   -35.23979190
C       10.04910560   -14.42867090   -34.85779190
H        9.03810600   -14.82867150   -34.93078990
C       10.11510560   -13.78067110   -33.49179080
H        9.15610600   -13.24967100   -33.44578930
H       10.05810550   -14.49067120   -32.65679170
H       10.93510630   -13.06867120   -33.33079150
C       10.12910560   -13.35767080   -35.93479160
H       11.15210630   -13.02567100   -36.11679080
H        9.77710630   -13.85567090   -36.83779140
C        9.27410600   -12.13167100   -35.73178860
H        9.01110550   -11.53167150   -36.61178970
H        8.29210570   -12.52267070   -35.43878940
H        9.54810620   -11.51567080   -34.86679080
C       11.34610560   -16.37767030   -33.73878860
O       12.25810620   -16.09567070   -32.99979020
N       10.52610590   -17.36467170   -33.49679180
H        9.71710590   -17.45667080   -34.09878920
C       10.61110590   -18.23767090   -32.35678860
H       10.53210640   -17.70867160   -31.40779110
C        9.44110580   -19.22067070   -32.51279070
H        9.44110580   -19.73367120   -33.47378920
H        9.61510560   -19.99567030   -31.76679040
C        8.02910610   -18.65667150   -32.24779130
H        7.69310620   -18.15267180   -33.15378950
C        7.13410620   -19.87367060   -32.05279160
H        6.11310580   -19.49467090   -31.92479130
H        7.19210580   -20.56167030   -32.90478900
H        7.41210600   -20.37767030   -31.11979100
C        7.92410610   -17.77467160   -30.99678990
H        8.58610630   -16.90867040   -31.12279130
H        6.89910600   -17.39767070   -30.89179040
H        8.15510560   -18.27767180   -30.04979130
C       11.91310600   -19.01467130   -32.43579100
O       12.50410560   -19.19367030   -31.36979100
N       12.30510620   -19.48267170   -33.61978910
H       11.86410620   -19.21267130   -34.49079130
C       13.57610610   -20.15067100   -33.77479170
H       13.63810630   -21.09567070   -33.23579030
C       13.63510610   -20.58067130   -35.20679090
H       12.70810600   -21.07367130   -35.49879070
H       13.61010550   -19.70167160   -35.85079190
C       14.87510590   -21.42167090   -35.48678970
H       15.71610640   -20.85167120   -35.88179020
H       15.23310570   -21.80767060   -34.53279110
C       14.57510570   -22.65267180   -36.36779020
O       14.40210630   -22.54367070   -37.63278960
O       14.83110620   -23.78467180   -35.87879180
C       14.78310590   -19.17667200   -33.47179030
O       15.81610580   -19.61667060   -33.00379180
N       14.64010620   -17.87867160   -33.66178890
H       13.72310640   -17.63167190   -34.01578900
C       15.64110570   -16.82967190   -33.37279130
H       16.62110520   -17.16367150   -33.71279140
C       15.49810600   -15.64967160   -34.25479130
H       16.20410540   -14.84167100   -34.02579120
H       15.63610550   -15.94367120   -35.30279160
H       14.49410630   -15.20867160   -34.22079090
C       15.70010570   -16.45867160   -31.85379030
O       16.76810650   -16.39867020   -31.28579140
N       14.55310630   -16.37667080   -31.13679120
H       13.64810560   -16.37167170   -31.59279060
C       14.51310630   -16.20367050   -29.69178960
H       15.12210560   -15.37267110   -29.33778950
C       13.11710550   -15.97167110   -29.15779110
H       12.54110620   -16.86367030   -29.40479090
C       13.14710620   -15.79367070   -27.63079070
H       13.44010640   -16.71267130   -27.10779000
H       13.76410580   -14.92067150   -27.38679120
H       12.13810630   -15.65967080   -27.22079090
C       12.36310580   -14.75867080   -29.69579120
H       12.83510590   -13.89667130   -29.22379110
H       12.54410550   -14.64167120   -30.76478960
C       10.86110590   -14.61167140   -29.43679050
H       10.61110590   -14.21967120   -28.44379040
H       10.43610570   -13.88867090   -30.14479060
H       10.35710620   -15.56867120   -29.61679080
C       15.21710590   -17.41367150   -29.01279070
O       15.85410590   -17.41967200   -27.93778990
N       15.02710630   -18.56467060   -29.67279050
H       14.35910610   -18.49567030   -30.43078990
C       15.61110590   -19.88767050   -29.32079120
H       15.35810570   -20.06567190   -28.27579120
C       14.83810620   -20.96967120   -30.08778950
H       14.87310600   -20.84967040   -31.17078970
C       15.41710570   -22.33567050   -29.78479000
H       16.20510670   -22.72067070   -30.44379040
H       15.69110580   -22.35267070   -28.72278980
H       14.57710550   -23.03867150   -29.84679030
O       13.47210600   -21.03067020   -29.74179080
H       12.99210550   -20.37967110   -30.25879100
C       17.07510570   -19.93867110   -29.62479020
O       17.85410500   -20.37267110   -28.71379090
N       17.53110500   -19.40267180   -30.75479130
H       16.81610680   -19.15067100   -31.42679020
C       18.94010540   -19.15667150   -31.08378980
H       19.47610660   -20.10567090   -31.11779020
C       19.11910630   -18.52967070   -32.53079220
H       18.34910580   -17.76667020   -32.64778900
H       20.03810500   -17.94767190   -32.60578920
C       19.16610530   -19.64867020   -33.60678860
H       20.21810530   -19.93367200   -33.62379070
H       18.63010600   -20.54767040   -33.30279160
C       18.71810530   -19.07567020   -34.98379140
H       17.65210530   -18.85167120   -34.99279020
H       19.17510600   -18.08567050   -35.00778960
C       19.01510620   -19.91967200   -36.26779170
H       18.58410640   -20.91867070   -36.20278930
H       18.51710510   -19.44967080   -37.11579130
N       20.43710520   -20.15167050   -36.50778960
H       20.62410550   -20.67067150   -37.35379030
H       20.94610600   -19.27967070   -36.49879070
H       20.82510570   -20.63667110   -35.71078870
C       19.64410590   -18.29767040   -29.99378970
O       20.79910660   -18.52167130   -29.70279120
N       18.99410630   -17.27767180   -29.51279070
H       18.03910640   -17.14467050   -29.82179070
C       19.59410670   -16.25767140   -28.62479020
H       20.53410530   -15.94567110   -29.08078960
C       18.61910630   -15.08267120   -28.62079050
H       17.62110520   -15.44167140   -28.33778950
H       18.96210670   -14.48467060   -27.76778980
C       18.54110530   -14.14867120   -29.83579060
C       17.62810520   -13.11967090   -29.79679110
H       17.05510520   -12.96667100   -28.89379120
C       17.35310550   -12.33267120   -30.88879010
H       16.57510570   -11.58367160   -30.85679050
C       18.06710620   -12.45267110   -32.07078930
H       17.82510570   -11.95167060   -32.99679180
C       19.06510540   -13.45467090   -32.21678920
H       19.62310600   -13.58867070   -33.13179020
C       19.28310590   -14.25567150   -31.06278990
H       19.95310590   -15.08667090   -31.22479060
C       19.75810620   -16.76367190   -27.20178990
O       20.66810610   -16.34667210   -26.52478980
N       18.85010530   -17.64367100   -26.76478960
H       18.06410600   -17.99867060   -27.29578970
C       18.99610520   -18.34567070   -25.49279020
H       19.19510650   -17.64467050   -24.68078990
C       17.66110610   -19.06167030   -25.04578970
H       17.18710520   -19.57367130   -25.88379100
H       17.93910600   -19.87167170   -24.37079050
C       16.59310530   -18.14967160   -24.38379100
H       16.35610580   -17.27867130   -24.99579050
C       15.30210590   -18.91967200   -24.15079120
H       14.84910580   -19.24867060   -25.09478950
H       15.28610610   -19.82767110   -23.53679080
H       14.68110560   -18.13767050   -23.69679070
C       17.05410580   -17.60867120   -23.05379100
H       17.49110600   -18.42867090   -22.47079090
H       17.82810590   -16.85667040   -23.24979020
H       16.22610660   -17.17067150   -22.48379140
C       20.18610570   -19.32667160   -25.66679000
O       21.15910530   -19.19267080   -24.95679090
N       20.21110530   -20.21167180   -26.64079090
H       19.44210620   -20.20167160   -27.30179020
C       21.29310610   -21.16867070   -26.84179120
H       21.41710660   -21.79567150   -25.95779040
C       20.87010570   -22.20667080   -27.95679090
H       20.69710540   -21.65567020   -28.88079070
H       21.69010540   -22.91367150   -28.07779120
C       19.65410610   -23.07567020   -27.63779070
O       19.64910510   -23.79767040   -26.67479130
N       18.63010600   -23.09967040   -28.45979120
H       18.07410620   -23.93267060   -28.30978970
H       18.65810590   -22.64167020   -29.36279110
C       22.65510560   -20.52667050   -27.00479130
O       23.57210540   -20.76467130   -26.23179050
N       22.80810550   -19.66267200   -28.00579070
H       22.03110500   -19.57867050   -28.65179060
C       23.99910550   -18.80667110   -28.24879070
H       24.86210630   -19.47267150   -28.27779010
C       23.79410550   -18.25967030   -29.68179130
H       22.95710560   -17.56067090   -29.69478990
H       24.72210500   -17.74667170   -29.93379020
C       23.53410530   -19.30167200   -30.72579000
H       22.65810590   -19.91467090   -30.51379010
H       23.23310660   -18.87967110   -31.68478970
C       24.69010540   -20.22867200   -31.06678960
O       25.82510570   -19.90667150   -30.74479100
N       24.40110590   -21.33167080   -31.78679080
H       25.18310550   -21.89167020   -32.10478970
H       23.41610530   -21.56467060   -31.83479120
C       24.20110510   -17.67767140   -27.22278980
O       24.97810550   -16.80367090   -27.43679050
N       23.36510660   -17.72467040   -26.21179010
H       22.64410590   -18.43167110   -26.12578960
C       23.45710560   -16.78467180   -25.00778960
H       22.59710500   -16.91067120   -24.35079000
C       24.66810610   -17.29867170   -24.17078970
H       25.57210540   -17.33267020   -24.77779010
H       24.88910680   -16.63567160   -23.33479120
C       24.60910610   -18.67467120   -23.54879000
O       23.60610580   -18.97267150   -22.91479110
N       25.54510690   -19.53467180   -23.81678960
H       25.42110630   -20.49367140   -23.51679040
H       26.19010540   -19.34467120   -24.57479100
C       23.61410520   -15.23067090   -25.34379010
O       24.13410570   -14.45367150   -24.57378960
N       23.02210620   -14.79567150   -26.43879130
H       22.39010620   -15.44067100   -26.89779090
C       22.69710540   -13.36567120   -26.60779000
H       23.55910680   -12.78267100   -26.28479000
C       22.33710670   -12.99267100   -28.02478980
H       21.43910600   -13.54067130   -28.30879020
C       22.11910630   -11.50067140   -28.10879140
H       21.42510600   -10.98367120   -27.43478970
H       23.01610570   -10.88967130   -27.94878960
H       21.70310590   -11.42367080   -29.12079050
C       23.50110630   -13.36467080   -28.94579120
H       23.73010640   -12.50367070   -29.57279010
H       24.35510640   -13.71067140   -28.36279110
C       23.08310510   -14.55567070   -29.76979060
H       22.17810630   -14.41167070   -30.37279130
H       23.97210500   -14.89567090   -30.31579020
H       22.85610580   -15.36267090   -29.06079100
C       21.55510520   -13.09067150   -25.56079100
O       20.43210600   -13.59767150   -25.66879080
N       21.67710690   -12.13267140   -24.69878960
H       22.56110570   -11.65667150   -24.56779100
C       20.55810550   -11.60767080   -23.88479040
H       19.64610670   -12.12267110   -24.18778990
C       20.77310560   -11.91167070   -22.35579110
H       21.70710560   -11.43767070   -22.05278970
C       19.59510610   -11.47267150   -21.39678960
H       19.44910620   -10.38967130   -21.49378970
H       18.64510540   -11.86567120   -21.77779010
H       19.76510620   -11.68167110   -20.33378980
O       20.94310570   -13.31867120   -22.08078960
H       21.87310600   -13.44067100   -21.87578960
C       20.41410640   -10.07167150   -24.08778950
O       21.39610670    -9.36767100   -24.09778980
N       19.22710610    -9.48767090   -24.33879090
C       18.00110630   -10.22867110   -24.68279080
H       17.83010670   -10.94467070   -23.87079050
H       18.22110560   -10.64667130   -25.67279050
C       16.87410550    -9.26467130   -24.76979060
H       16.34610560    -9.23567100   -23.80879020
H       16.15810590    -9.55167100   -25.55079080
C       17.67210580    -7.93467090   -24.94079020
H       17.13710590    -7.11367130   -24.44679070
H       17.81910510    -7.69467120   -26.00078960
C       19.00810620    -8.05367090   -24.33179090
H       19.78110500    -7.61567120   -24.96278950
C       18.94810680    -7.42767100   -22.88679120
O       18.33710670    -7.86767100   -21.93078990
N       19.48810580    -6.20167110   -22.80978970
H       20.03010560    -5.80267100   -23.56779100
C       19.25610540    -5.35567090   -21.60478970
H       19.45210650    -6.03167100   -20.77178960
C       20.23710630    -4.18367100   -21.47579000
H       19.89710620    -3.24767110   -21.91879080
H       20.26210590    -3.93667100   -20.41479110
S       21.89310650    -4.50067090   -22.20178990
H       22.38110540    -5.27167130   -21.22579000
C       17.78710560    -4.93467090   -21.44379040
O       17.27110670    -4.34467120   -22.40378950
N       17.18510630    -5.22167110   -20.23179050
H       17.80910680    -5.62767120   -19.54379080
C       15.83310600    -4.87867120   -19.85779000
H       15.45710560    -4.34467120   -20.73079110
C       14.92110630    -6.07967090   -19.47179030
H       15.52910610    -6.91367100   -19.12079050
H       14.34910580    -5.71167090   -18.61979100
C       13.96310620    -6.46467110   -20.60879140
H       13.39910600    -5.58467100   -20.91679000
C       14.68310550    -6.99567130   -21.83679010
H       15.38010600    -6.23467110   -22.20979120
H       15.27510550    -7.89267110   -21.61679080
H       13.99710560    -7.26667120   -22.64879040
C       13.05010600    -7.55267100   -20.08279040
H       12.37210560    -7.86567120   -20.88578990
H       13.53710560    -8.46267130   -19.71179010
H       12.41310600    -7.25667100   -19.24079130
C       15.87410640    -3.86567120   -18.81678960
O       16.78610610    -3.92367100   -18.03679080
N       14.92210580    -2.91767120   -18.75078960
C       13.96910570    -2.52467110   -19.83679010
H       13.52310560    -3.44967100   -20.22379110
H       14.49910640    -1.87967110   -20.54979130
C       12.85410590    -1.65867110   -19.15479090
H       12.12910560    -2.28967120   -18.62578960
H       12.36810590    -0.90367110   -19.78679080
C       13.74010560    -1.03967110   -18.08579060
H       13.21310620    -0.54867110   -17.25778960
H       14.32110600    -0.23267110   -18.54879000
C       14.76010610    -2.03967120   -17.61979100
H       15.66210560    -1.46467110   -17.41079140
C       14.28110600    -2.92567110   -16.41079140
O       13.51110550    -3.86667110   -16.49479100
N       14.70210550    -2.51467110   -15.21379090
H       15.45610620    -1.83967110   -15.24879070
C       14.21910570    -3.09867120   -13.90479090
H       14.15910630    -4.17867090   -14.03879070
C       15.23510550    -2.84167100   -12.78879070
H       16.24910550    -3.07367110   -13.11479090
H       15.25010590    -1.77467110   -12.56779000
C       15.04210570    -3.55167100   -11.42879010
H       14.05710600    -3.25967120   -11.06579020
C       15.18110560    -5.01667120   -11.48179050
H       14.55710600    -5.48067090   -12.25579070
H       16.21710590    -5.26867100   -11.74279020
H       14.80010600    -5.43467090   -10.54179000
C       16.14410590    -3.03767110   -10.55879020
H       16.31610680    -3.85067110    -9.84279060
H       17.02210620    -2.83667110   -11.18579010
H       15.84910580    -2.10567120   -10.05979060
C       12.74510570    -2.65367100   -13.45679000
O       11.82710550    -3.42767120   -13.09579090
N       12.58410550    -1.33667110   -13.45279030
H       13.35010620    -0.80667110   -13.85079000
C       11.36710550    -0.56867110   -13.05579090
H       10.78810600    -1.20367110   -12.38479040
C       11.69710640     0.62632890   -12.10779000
H       12.25110630     1.42432890   -12.60179040
H       10.75410560     1.12932880   -11.89479060
C       12.41210560     0.25932890   -10.78979020
H       11.88310620    -0.51867110   -10.23979090
H       13.32710550    -0.19267110   -11.17179010
C       12.73710630     1.50732890    -9.92079070
H       13.31210610     2.18132880   -10.55579090
H       11.75410560     1.93732890    -9.73079010
N       13.38010600     1.07632890    -8.62479020
H       12.77510550     0.71732890    -7.90079020
C       14.69710640     1.20132890    -8.32479000
N       15.49810600     1.88332890    -9.14779090
H       15.37610630     1.88732890   -10.15079020
H       16.47910500     1.75032890    -8.94679070
N       15.24110600     0.74532890    -7.26379060
H       14.74510570     0.30732890    -6.50079060
H       16.24010660     0.88332890    -7.20679040
C       10.57710550    -0.12167110   -14.28879070
O       11.21810630     0.12632890   -15.27979090
N        9.27710630     0.00432890   -14.09979060
H        9.03610610    -0.46867110   -13.23679070
C        8.26010610     0.40532890   -15.13979050
H        7.52310610     1.04732890   -14.65679070
H        8.71010590     1.04832890   -15.89679050
C        7.43210600    -0.73667110   -15.78079030
O        7.65710590    -1.14667110   -16.91378970
N        6.45739086    -1.27294221   -15.04713775
H        6.34215136    -0.96742573   -14.08799203
C        5.41853373    -2.14856039   -15.62087659
H        5.12075765    -1.71719564   -16.57733205
C        5.94545407    -3.56928288   -15.93324460
H        6.75969638    -3.49546599   -16.65221262
C        6.45178148    -4.34070679   -14.72796074
H        6.85435170    -5.29923903   -15.07102727
H        7.26021593    -3.79536298   -14.22757259
H        5.64592256    -4.53487659   -14.00877306
O        4.93221625    -4.36964129   -16.50348286
H        5.21061888    -5.31124110   -16.42585018
C        4.17432352    -2.18023113   -14.73217536
O        4.27022511    -2.13251237   -13.51577079
N        3.00468739    -2.24157855   -15.36953710
H        3.03422023    -2.21527946   -16.38372377
C        1.70439949    -2.57951213   -14.75770532
H        1.62117510    -2.10334453   -13.77933953
C        0.55285491    -2.07481250   -15.67212208
H       -0.35743434    -2.60814957   -15.39325097
C        0.29910691    -0.58159192   -15.40593156
H       -0.56428688    -0.22627794   -15.98261981
H        0.07432384    -0.41458377   -14.34428058
H        1.17147154     0.02706731   -15.66963392
C        0.81825401    -2.34898829   -17.17640814
H        1.57848864    -1.66645429   -17.54650891
H        1.20427612    -3.35806163   -17.29177709
C       -0.39916105    -2.22496607   -18.09396800
H       -0.78339184    -1.19948703   -18.10178235
H       -0.12565527    -2.49273452   -19.12213370
H       -1.19750788    -2.90054675   -17.77336452
C        1.54490019    -4.09574135   -14.53288748
O        0.71341535    -4.52013296   -13.74290556
N        2.31927680    -4.89029957   -15.28398091
H        3.08127017    -4.45257589   -15.78860335
C        2.05383576    -6.29652344   -15.61943672
H        2.59601347    -6.51185131   -16.53718431
C        2.61188256    -7.27018771   -14.55850039
H        2.00870938    -7.19460580   -13.65731578
C        2.63747072    -8.72483498   -15.04056524
H        3.50890806    -8.92030791   -15.67323347
H        2.68100271    -9.40855519   -14.18537059
H        1.75502911    -8.96769982   -15.63855977
O        3.95461167    -6.97397081   -14.22281686
H        4.47609962    -7.08291490   -15.05357245
C        0.56460135    -6.49686095   -15.94298407
O       -0.11400811    -7.27592143   -15.27643533
N        0.02830115    -5.71172927   -16.90499512
H        0.74548981    -5.30837275   -17.52045060
C       -1.24947480    -6.19390238   -17.53675825
C       -2.46626656    -5.61092573   -16.80923105
H       -2.46141228    -5.94345082   -15.75285035
H       -3.40653753    -5.95257690   -17.28126974
H       -2.44364393    -4.50755041   -16.81922569
H       -1.30300526    -7.30512726   -17.43901399
C       -1.16777235    -5.92188771   -19.00971615
N       -2.00627396    -5.27448365   -19.83510324
C       -1.62190402    -5.55746662   -21.14577732
C       -2.35491818    -5.07433373   -22.36193834
H       -2.74115256    -4.05137354   -22.18957917
H       -1.62845888    -5.02137354   -23.19844200
N       -3.43408591    -6.01017812   -22.79364585
H       -4.03977906    -6.23931997   -21.99200703
H       -4.04356748    -5.56213827   -23.49194308
C       -0.49134259    -6.43139105   -21.14755426
O        0.22477588    -6.99153292   -22.03262909
N       -0.23358644    -6.63730958   -19.76412739
C        0.91271550    -7.40476731   -19.36022983
H        1.11872144    -8.11033037   -20.18857040
H        0.74939620    -7.96689048   -18.42426772
C        2.17496213    -6.53003200   -19.20900660
O        2.14372055    -5.33276696   -18.96569670
N        3.33784846    -7.15591630   -19.37442034
H        3.29426884    -8.14273788   -19.62090674
C        4.69131175    -6.58629005   -19.27461111
H        4.66875266    -5.83302592   -18.49402064
C        5.65885102    -7.69465792   -18.81204762
H        5.50258894    -8.58815149   -19.41756752
H        6.67994871    -7.36923906   -18.97201440
C        5.53849695    -8.04849009   -17.32521494
O        5.26583152    -7.12105449   -16.51500961
O        5.75999386    -9.23877193   -16.99128835
C        5.16167811    -5.81496027   -20.53388057
O        6.32797953    -5.84136250   -20.89868837
N        4.23615329    -5.07808091   -21.16155743
H        3.29426215    -5.15045098   -20.79400090
C        4.40960228    -4.29882086   -22.39766888
H        4.39645721    -4.98486351   -23.24218895
C        3.23036325    -3.30829203   -22.53181856
H        3.22428732    -2.66995751   -21.64664004
H        3.41322754    -2.66806700   -23.39363761
C        1.82843220    -3.92271126   -22.69009249
H        1.67348653    -4.68506254   -21.92909204
C        0.77419133    -2.83135002   -22.50840534
H        0.80863702    -2.43560302   -21.48826649
H        0.93003147    -2.00630097   -23.21394918
H       -0.23083459    -3.23497618   -22.66927098
C        1.63694292    -4.53084216   -24.07666212
H        0.64043344    -4.98236465   -24.15938740
H        1.74657586    -3.77462013   -24.86302565
H        2.37362955    -5.32001935   -24.24239097
C        5.73254014    -3.51366292   -22.47654069
O        6.46583745    -3.63941125   -23.44503199
N        6.02940172    -2.69551040   -21.45825410
H        5.38952592    -2.67234668   -20.67117549
C        7.20009853    -1.79856920   -21.45268362
H        7.18181313    -1.24392429   -22.39233503
C        7.10365856    -0.73920988   -20.33473611
H        6.83114494    -1.22652685   -19.40093881
C        8.40773815     0.04198417   -20.12334577
H        8.26269843     0.83246335   -19.37621673
H        9.20416466    -0.61270190   -19.74970087
H        8.74206764     0.50687600   -21.05878321
C        6.00587554     0.27637442   -20.68093355
H        5.91090649     1.02894067   -19.88824304
H        6.23817930     0.79903185   -21.61807908
H        5.03333873    -0.21765266   -20.79300990
C        8.52724682    -2.57645258   -21.48312589
O        9.22904017    -2.42993681   -22.47485569
N        8.87810610    -3.44167110   -20.49979020
C        8.16510580    -3.67267110   -19.20279120
H        7.09910580    -3.87167120   -19.36679080
H        8.34210590    -2.82167100   -18.53379060
C        8.77810570    -4.96567110   -18.57779120
H        8.12310600    -5.83367110   -18.72179030
H        8.81910610    -4.70267110   -17.51279070
C       10.10210610    -5.15167090   -19.32979010
H       10.46010590    -6.18767120   -19.33979030
H       10.91310600    -4.74467130   -18.71379090
C       10.04510590    -4.29967120   -20.63278960
H       10.84310630    -3.55867100   -20.67579080
C       10.12310600    -5.19867130   -21.86279110
O       11.19110580    -5.26967100   -22.46079060
N        9.03549676    -5.88777347   -22.23193596
H        8.16961343    -5.77386155   -21.70087115
C        9.04165028    -6.84124330   -23.35059629
H        9.88869439    -7.51508342   -23.22328035
C        7.74623579    -7.67613589   -23.33305389
H        6.89581445    -6.99201023   -23.33799536
H        7.71554139    -8.26570265   -24.24979103
C        7.58876452    -8.65125556   -22.14821721
H        7.67709520    -8.11269127   -21.20667318
C        6.22291315    -9.33503933   -22.19570031
H        5.42977129    -8.58878828   -22.06845112
H        6.06666374    -9.84577031   -23.15416221
H        6.11757734   -10.06059531   -21.38137688
C        8.64553976    -9.75533396   -22.17855291
H        8.42441184   -10.52618185   -21.43063872
H        8.68592202   -10.23336863   -23.16506713
H        9.62833962    -9.33737699   -21.93861593
C        9.24993133    -6.15412985   -24.71410674
O        9.74619208    -6.77814083   -25.64018249
N        8.95110610    -4.85467100   -24.81978990
H        8.49710560    -4.43267110   -24.01879120
C        9.24210550    -4.03367090   -26.05278970
H        8.76910590    -4.54667090   -26.88978960
C        8.75210570    -2.59267120   -25.98579030
H        8.88910580    -2.21967100   -27.00078960
H        7.71010590    -2.60367110   -25.66679000
O        9.48410610    -1.71967110   -25.11979100
H        9.32910630    -1.91967110   -24.19279100
C       10.79810620    -3.97867110   -26.40378950
O       11.14110570    -4.01667120   -27.56379130
N       11.66310600    -4.15367130   -25.40779110
H       11.32410620    -4.23367120   -24.45679090
C       13.05310630    -4.24267100   -25.55479050
H       13.32910630    -3.52967120   -26.33179090
C       13.76910590    -3.74167110   -24.25778960
H       13.70210550    -4.49867110   -23.46578980
H       14.84010600    -3.86567120   -24.46179010
C       13.50710580    -2.33467100   -23.76679040
C       14.41210560    -1.36867110   -24.14978980
H       15.26610570    -1.69567110   -24.72479060
C       14.12510590    -0.02867110   -23.89779090
H       14.71810630     0.81632890   -24.21679120
C       12.99310590     0.31432890   -23.18179130
O       12.77610590     1.65832890   -22.98779110
H       13.57610610     2.18732880   -23.00579070
C       12.05510620    -0.69667110   -22.71679120
H       11.07910630    -0.42067110   -22.34579090
C       12.40610600    -1.99267110   -22.97579000
H       11.77510550    -2.76967120   -22.56879040
C       13.47110560    -5.65267130   -26.13379100
O       14.46310620    -5.62967110   -26.90979000
N       12.70310590    -6.72967100   -25.83979030
H       11.97810550    -6.65867090   -25.13479040
C       12.83910560    -8.06067090   -26.50879100
H       13.91310600    -8.21967120   -26.61079030
C       12.33710580    -9.34867100   -25.83879090
H       11.24910640    -9.29267120   -25.86479000
C       12.77610590   -10.58967110   -26.64278980
H       12.60110570   -10.47667120   -27.71978950
H       13.86810590   -10.66567130   -26.56179050
H       12.43710610   -11.57967090   -26.31379130
C       12.82410620    -9.33067130   -24.43778990
H       13.91410640    -9.33767130   -24.46479030
H       12.49210550    -8.42167090   -23.93679050
C       12.30710600   -10.47267150   -23.52178960
H       12.19810580   -11.43067070   -24.04479030
H       12.98810580   -10.59367080   -22.67078970
H       11.32110600   -10.19867130   -23.12578960
C       12.39910600    -7.90067100   -27.98979000
O       13.19110580    -8.16367150   -28.87079050
N       11.23310570    -7.27267120   -28.27178960
H       10.65910630    -7.05967090   -27.46479030
C       10.73610590    -7.02367120   -29.64879040
H       10.69810580    -7.98367120   -30.16579060
C        9.37510590    -6.44267130   -29.45979120
H        8.59110640    -6.99667120   -28.92679020
H        9.45910550    -5.52967120   -28.85779000
H        9.12010570    -6.04967120   -30.45178990
C       11.62510590    -6.06767130   -30.44979100
O       11.70010570    -6.26567130   -31.68579100
N       12.40510560    -5.20767120   -29.77079010
H       12.12610630    -5.07267090   -28.80679130
C       13.27110580    -4.27167130   -30.39479060
H       12.83010580    -3.82467100   -31.28579140
H       13.59410570    -3.61167120   -29.58979030
C       14.58910560    -4.84867100   -30.85579110
O       15.06010630    -4.57867100   -31.94379040
N       15.14410590    -5.78567120   -30.02579120
H       14.63210580    -6.02067090   -29.18379020
C       16.31110570    -6.67067100   -30.44579120
H       17.18110660    -6.08767130   -30.74979020
C       16.69910620    -7.58667090   -29.25979040
H       17.13610650    -6.93367100   -28.50378990
H       15.78110600    -7.98967120   -28.83179090
C       17.67410660    -8.63267140   -29.62779050
H       17.22410580    -9.22367100   -30.42479130
C       19.04310610    -7.97467090   -29.97779080
H       19.59510610    -7.67767100   -29.07779120
H       19.61410520    -8.78867150   -30.44279100
H       19.04810520    -7.13667110   -30.68478970
C       17.91810610    -9.71567150   -28.64678960
H       18.58810620   -10.40567110   -29.17479130
H       18.42610550    -9.32367130   -27.75679020
H       16.95310590   -10.16267110   -28.37779050
C       16.00910570    -7.51667120   -31.71179010
O       16.79610630    -7.65767100   -32.64379120
N       14.83610630    -8.10867120   -31.66579060
H       14.18910600    -7.92667100   -30.90779110
C       14.38310620    -8.92767140   -32.85379030
H       15.24210550    -9.56467150   -33.06378940
C       13.17910580    -9.82967090   -32.46078870
H       12.31110570    -9.21067140   -32.23479080
H       12.86310580   -10.39267060   -33.33879090
C       13.43210600   -10.78967090   -31.30879020
H       14.15610600   -10.36367130   -30.61379050
C       12.15310570   -11.17967130   -30.55578990
H       11.70310590   -10.32367130   -30.03679080
H       11.40110590   -11.48567100   -31.29379080
H       12.28510570   -11.88567070   -29.72679140
C       13.93410590   -12.11467080   -31.85478970
H       14.84010600   -11.91067120   -32.43878940
H       14.23910620   -12.83067130   -31.08179090
H       13.24610610   -12.58967110   -32.56579210
C       14.26010610    -8.08867070   -34.11178970
O       14.62210560    -8.45467090   -35.19879150
N       13.72410580    -6.85067130   -33.94379040
H       13.47910590    -6.55667110   -33.00479130
C       13.60810570    -5.80867100   -35.07778930
H       13.32310580    -6.26667120   -36.02479170
C       12.43410590    -4.89167120   -34.83279040
H       12.44210620    -4.00367120   -35.46479030
C       11.09110640    -5.59867100   -35.06478880
H       10.23910620    -5.03667120   -34.66279220
H       10.81810570    -5.92467120   -36.07579040
H       10.99610610    -6.51867100   -34.47378920
O       12.28610610    -4.42267130   -33.46479030
H       12.14510630    -5.16467090   -32.87179180
C       14.87410640    -5.02467110   -35.33779140
O       14.90410610    -4.09267090   -36.08578870
N       16.00110630    -5.38767100   -34.67379000
H       15.85310550    -6.12567090   -33.99478910
C       17.30010600    -4.72367100   -34.78379060
H       18.06610680    -5.23367120   -34.19979100
H       17.58010670    -4.70867110   -35.83679200
C       17.29810520    -3.26167110   -34.43278880
O       18.00010680    -2.48167110   -34.98878860
N       16.39210510    -2.81067110   -33.53879170
H       15.90210630    -3.56067110   -33.06579210
C       16.08310510    -1.43667110   -33.27178960
H       15.77210620    -1.02367120   -34.23078920
C       14.89610580    -1.29267110   -32.25379180
H       14.15110590    -2.03567100   -32.53678890
H       15.21210580    -1.41467110   -31.21679120
C       14.22010610     0.04032890   -32.59178920
H       14.95510580     0.84532890   -32.56378940
H       13.78810600     0.11232890   -33.58979030
C       13.06310560     0.19532890   -31.69478990
H       12.35910610    -0.63167110   -31.78379060
H       13.45410630     0.12532890   -30.67979050
N       12.48410610     1.56532880   -31.91079140
H       12.79010580     2.30832890   -31.29979130
C       11.56610580     1.86332890   -32.82279210
N       10.70110610     0.99232890   -33.29978940
H       10.90510560     0.01432890   -33.15478900
H        9.90310570     1.32832880   -33.82078930
N       11.41410640     3.10132880   -33.04879000
H       12.06010630     3.81432890   -32.74179080
H       10.76010610     3.32932880   -33.78379060
C       17.29410550    -0.66667110   -32.74478910
O       18.07110600    -1.25967110   -32.03379060
N       17.76410680     0.51132890   -33.29579160
C       17.09610560     1.32332890   -34.34078980
H       16.35210610     1.97732890   -33.87078860
H       16.65110590     0.70432890   -35.12879180
C       18.15910530     2.28432890   -34.97579190
H       17.66210560     3.21032880   -35.28979110
H       18.65710640     1.85232890   -35.85179140
C       19.08710670     2.51932880   -33.72478870
H       18.59510610     3.32632900   -33.16679000
H       20.10310550     2.85732890   -33.96179200
C       19.05010600     1.18732890   -33.01179120
H       19.88010600     0.56432890   -33.34479140
C       19.24510570     1.33232890   -31.46278950
O       20.37710570     1.29832890   -31.00579070
N       18.15010640     1.53232880   -30.67179110
H       17.25710680     1.64432900   -31.13679120
C       18.31910510     1.62732890   -29.22579000
H       19.16410640     2.28232880   -29.01679040
C       17.09210590     2.33332900   -28.67379000
H       17.36610600     2.59732890   -27.65179060
H       17.01610570     3.28032900   -29.20779040
C       15.76610570     1.51232890   -28.75179100
O       15.65110590     0.59732890   -29.53979110
N       14.81210610     1.90932890   -27.99779130
H       13.88310620     1.55332890   -28.18979070
H       14.87510590     2.63332890   -27.29179000
C       18.60510640     0.26632890   -28.52878950
O       18.79610630     0.22432890   -27.32779120
N       18.56610680    -0.88567110   -29.20578960
H       18.47210500    -0.93067110   -30.21379090
C       18.78610610    -2.19567110   -28.55278970
H       18.14210510    -2.11067100   -27.67679020
C       18.15610500    -3.23067120   -29.37379070
H       17.15810590    -2.85667110   -29.60279080
H       18.72810550    -3.44167110   -30.27679060
O       18.08510590    -4.42067100   -28.60879140
H       17.39610670    -4.18467090   -27.98279000
C       20.24110600    -2.39467120   -28.11979100
O       21.13110540    -1.90567110   -28.75179100
N       20.42610550    -2.94267110   -26.91479110
H       19.63110540    -3.33167100   -26.42179110
C       21.76210590    -3.35267110   -26.40779110
H       22.41210560    -3.49967120   -27.26979060
C       22.28210640    -2.34067110   -25.47278980
H       22.04610630    -1.35867110   -25.88179020
H       21.76710510    -2.36067100   -24.51179120
C       23.78610610    -2.42567110   -25.33778950
H       23.95310590    -3.33867120   -24.76679040
H       24.21410560    -2.46267100   -26.33979030
C       24.35210610    -1.15667120   -24.53878970
H       25.43110660    -1.24567120   -24.40879060
H       24.12910650    -0.22867110   -25.06479070
C       23.75610540    -1.10367110   -23.14579010
H       22.84110640    -1.69667110   -23.14879040
H       24.44710540    -1.57167110   -22.44478990
N       23.41210560     0.24232890   -22.67279050
H       22.82910540     0.74832890   -23.32378960
H       22.82910540     0.12232890   -21.85679050
H       24.20410540     0.84432890   -22.49779130
C       21.62310600    -4.74067120   -25.86279110
O       20.57510570    -5.04367110   -25.32879070
N       22.66810610    -5.54767130   -26.11979100
H       23.51510620    -5.25567100   -26.59179120
C       22.70910640    -6.94167090   -25.64278980
H       22.04510690    -6.97767110   -24.77979090
C       22.31510540    -7.85767130   -26.82079120
H       22.37310600    -8.89767070   -26.47479060
H       21.30310630    -7.71667100   -27.21978950
H       23.04110530    -7.77467110   -27.63879010
C       24.07810590    -7.38467120   -25.07678990
O       25.03810500    -6.67467120   -25.40979000
N       24.05010600    -8.51067070   -24.31179050
H       23.16210560    -8.98967080   -24.22579000
C       25.30110550    -9.03067110   -23.77679060
H       26.10010530    -8.52267070   -24.31879040
C       25.33510590    -8.85467150   -22.21278950
H       26.23710630    -9.36267090   -21.87178990
C       25.48110580    -7.33567090   -21.92078970
H       24.68310550    -6.69767090   -22.32079120
H       25.53810500    -7.27067090   -20.82779120
H       26.50310520    -7.10467100   -22.24678990
C       24.17310520    -9.42967130   -21.49979020
H       24.17410660   -10.51067070   -21.68579100
H       24.10310550    -9.25067140   -20.41979030
H       23.28310590    -9.00467110   -21.98079110
C       25.43510630   -10.51967140   -24.11679080
O       24.51810650   -11.25667100   -24.40579030
N       26.70410540   -10.83867070   -24.28479000
H       27.44310570   -10.15867140   -24.14879040
C       27.17510600   -12.21967120   -24.67078970
H       26.36610600   -12.77367120   -25.14779090
H       28.05310630   -12.16567130   -25.31479070
C       27.46610640   -13.16967110   -23.51379010
O       27.00810620   -12.93267150   -22.42479130
N       28.02410510   -14.41167070   -23.76379010
C       28.48710630   -14.83267120   -25.07378960
H       29.49110600   -14.40467070   -25.18679050
H       27.79410550   -14.62167070   -25.89879040
C       28.64210510   -16.35367200   -24.99079130
H       29.49410630   -16.73467060   -25.56678960
H       27.79810520   -16.96167180   -25.33879090
C       28.94910620   -16.59067150   -23.51579090
H       30.02010540   -16.48367120   -23.30578990
H       28.58610530   -17.54367070   -23.11079030
C       28.31810570   -15.42667100   -22.75879100
H       27.36910630   -15.72167110   -22.31079100
C       29.23310660   -14.92067150   -21.59879110
O       29.18210600   -15.55667110   -20.52079010
N       30.06510540   -13.87867070   -21.69478990
H       30.10310550   -13.33467100   -22.54779050
C       31.05310630   -13.33867070   -20.65479090
H       30.83110620   -13.89967160   -19.74779130
C       32.47710420   -13.60167120   -21.09478950
H       33.23110580   -13.24067120   -20.39579010
C       32.71010590   -15.07067110   -21.22479060
H       32.14310460   -15.54867080   -22.03379060
H       33.77710720   -15.23567100   -21.42279050
H       32.41610720   -15.63667110   -20.33279040
O       32.67710490   -13.02867130   -22.35779000
H       33.35210420   -13.55067160   -22.79879000
C       30.80310630   -11.83667090   -20.30479050
O       31.72910500   -11.04667090   -20.00579070
N       29.57310680   -11.36167140   -20.56379130
H       28.86710550   -12.08267120   -20.64678960
C       29.14110570    -9.95067120   -20.39678960
H       28.09710500    -9.84467120   -20.10179140
H       29.61910630    -9.61567120   -19.47579000
C       29.54310610    -9.02867130   -21.50579070
O       29.25510600    -7.84167100   -21.33479120
N       30.27310560    -9.47167110   -22.56879040
H       30.56310650   -10.44167140   -22.54979130
C       30.64210510    -8.53967090   -23.56079100
H       31.10110660    -7.75867130   -22.95479010
C       31.83510590    -9.07567120   -24.47479060
H       31.56910510   -10.09467120   -24.75679020
C       32.17710490    -8.15167140   -25.59078980
H       32.38010410    -7.11367130   -25.29779050
H       33.06610490    -8.42167090   -26.17479130
H       31.32710650    -8.02967070   -26.27279090
C       33.10810470    -9.09167100   -23.59778980
H       33.92410660    -9.58867070   -24.13578990
H       33.48010640    -8.09167100   -23.34179120
H       32.95510480    -9.64767070   -22.66479110
C       29.47910500    -7.97667120   -24.36079030
O       28.59110640    -8.76467130   -24.78579140
N       29.51310540    -6.65967130   -24.64779090
H       30.32110600    -6.14567090   -24.31779100
C       28.48110580    -6.04567100   -25.54578970
H       27.55710600    -6.31467100   -25.03379060
C       28.64610670    -4.50067090   -25.53679080
H       29.63710590    -4.36267090   -25.96879010
C       27.49010660    -3.84467100   -26.32879070
H       26.43910600    -4.07467130   -26.11178970
H       27.65010640    -2.75867100   -26.32979010
H       27.48610690    -4.11067100   -27.39278980
C       28.65310670    -4.03067110   -24.07079120
H       29.47510530    -4.50367120   -23.53279110
H       28.76110650    -2.95167110   -23.95779040
C       27.30210690    -4.13967130   -23.34379010
H       27.22110560    -3.64167120   -22.36979100
H       26.40110590    -3.83367110   -23.89079090
H       27.17910580    -5.20367100   -23.10779000
C       28.41410640    -6.53567120   -26.95679090
O       29.41610530    -6.51967100   -27.60979080
N       27.17610550    -6.78767110   -27.34679030
H       26.42810630    -6.54267120   -26.70979120
C       26.83010670    -6.92367120   -28.72079090
H       27.72210500    -7.03567120   -29.33778950
C       25.97710610    -8.14467140   -28.80879020
H       25.22310640    -8.12667080   -28.02178960
H       25.49810600    -8.16267110   -29.78878970
C       26.80410580    -9.48967080   -28.83778950
H       27.79010580    -9.17467120   -28.49779130
C       26.24710660   -10.54167080   -27.90979000
H       26.27810670   -10.21667100   -26.86178970
H       25.19910620   -10.65267090   -28.21179010
H       26.68110660   -11.54467110   -28.00579070
C       26.84210590   -10.04367070   -30.27478980
H       26.96410560    -9.16167070   -30.91579060
H       27.49610520   -10.86367130   -30.59778980
H       25.81910510   -10.40867140   -30.42979050
C       25.98010640    -5.76867100   -29.21779060
O       25.06310650    -5.26967100   -28.55578990
N       26.23910520    -5.41667130   -30.46578980
H       26.84310530    -5.99667120   -31.03679080
C       25.31310650    -4.59067110   -31.20878980
H       24.72910500    -3.89167120   -30.60879140
C       26.06810570    -3.73067120   -32.24478910
H       26.78210640    -3.17767120   -31.63379100
H       26.55310630    -4.37167120   -32.98078920
O       25.21310620    -2.82367110   -32.85379030
H       24.94710540    -3.35567120   -33.60779190
C       24.30310630    -5.54567100   -31.85679050
O       24.74310680    -6.57567120   -32.28678890
N       23.02010540    -5.25567100   -32.01879120
C       22.31710620    -4.11667110   -31.44779010
H       22.77110670    -3.22167110   -31.89079090
H       22.49810600    -4.02667090   -30.36979100
C       20.80210690    -4.32267090   -31.73379140
H       20.34010510    -3.33367110   -31.84478950
H       20.34610560    -4.92667100   -30.93979070
C       20.90410610    -5.18267110   -32.97478870
H       20.98210530    -4.66367100   -33.93778990
H       19.98410610    -5.74867110   -33.16679000
C       22.04510690    -6.09667110   -32.69079210
H       21.79010580    -6.85867120   -31.95479010
C       22.45110510    -6.75567100   -34.06378940
O       21.92310520    -7.82467130   -34.34078980
N       23.28810500    -6.20067120   -34.88679120
H       23.64610670    -5.26767110   -34.71778870
C       23.73210530    -6.76167110   -36.12879180
H       22.81910510    -7.13967130   -36.58779140
C       24.33610530    -5.75767090   -37.14979170
H       24.37610630    -6.36067100   -38.05778880
H       23.67810630    -4.93767120   -37.43579100
C       25.77410510    -5.28467130   -36.92179110
H       26.47910500    -6.09167100   -36.72278980
H       26.17110630    -4.86267090   -37.84479140
C       25.89610670    -4.16567090   -35.84379200
O       24.90610500    -4.07667110   -35.10979080
O       26.99210550    -3.49767110   -35.77779010
C       24.56910510    -7.98867130   -35.94578930
O       24.33610530    -9.04367070   -36.55279160
N       25.53110500    -7.89367100   -35.01379010
H       25.62910650    -6.97067120   -34.60979080
C       26.48510550    -8.93467140   -34.63378910
H       26.73610690    -9.47467140   -35.54679110
C       27.58810620    -8.16467090   -33.85879140
H       27.14310650    -7.64167120   -33.01179120
H       28.19410510    -8.84467120   -33.25979230
C       28.51310540    -7.23067090   -34.61978910
H       28.08410640    -6.23267130   -34.71479030
H       29.41610530    -7.14367100   -34.01379010
C       28.83410640    -7.86267090   -35.98178860
O       28.61710550    -7.22167110   -37.05379100
O       29.25010680    -9.02967070   -35.96479030
C       25.87610630   -10.03967090   -33.70178990
O       26.39910510   -11.12367150   -33.62078860
N       24.77210620    -9.71967120   -33.01279070
H       24.38210680    -8.79067130   -33.11779020
C       23.86710550   -10.67367080   -32.50178910
H       24.36210630   -11.32267090   -31.77979090
C       22.78810500    -9.92867090   -31.70878980
H       22.22410580    -9.34067150   -32.44379040
H       22.11710550   -10.74067120   -31.40279010
H       23.16510580    -9.37467100   -30.83979030
C       23.19310570   -11.53567120   -33.63978960
O       23.02210620   -12.72167110   -33.36679080
N       22.89910510   -10.99767110   -34.78578950
H       23.04910660   -10.00567150   -34.91979220
C       22.31710620   -11.79867080   -35.88079070
H       21.68410680   -12.63467120   -35.58378980
C       21.46310620   -10.99967100   -36.91178890
H       21.96410560   -10.05267140   -37.14979170
H       21.46910670   -11.62167070   -37.81579210
C       20.02210620   -10.76867100   -36.51279070
C       18.99010660   -11.04767130   -37.45079040
H       19.17810630   -11.67467120   -38.31079100
C       17.66810610   -10.89567090   -37.07279210
H       16.92010690   -11.13067150   -37.81478880
C       17.37710570   -10.38267140   -35.83979030
H       16.33110620   -10.20267110   -35.64179230
C       18.29710580   -10.18367100   -34.88579180
H       17.92610550    -9.92567160   -33.90478900
C       19.65510560   -10.32567120   -35.23479080
H       20.45310590   -10.13867090   -34.53079220
C       23.34410670   -12.67667100   -36.65679170
O       23.01310540   -13.77967070   -37.00579070
N       24.57910540   -12.17067150   -36.72278980
H       24.60810660   -11.17367080   -36.54278950
C       25.75810620   -12.84267140   -37.12279130
H       25.54810520   -13.34967140   -38.06478880
C       26.93410680   -11.91667080   -37.28179170
H       26.58010670   -11.10167120   -37.91279220
H       27.18510630   -11.39267060   -36.35979080
C       28.21310620   -12.55267140   -37.80379100
H       28.47910500   -13.39767070   -37.16878890
H       28.00010680   -12.96567150   -38.78979110
C       29.38610650   -11.53767110   -37.91379170
H       29.77610590   -11.23267080   -36.94279100
H       30.19510650   -12.00567150   -38.47378920
C       29.01810650   -10.29467110   -38.75178910
H       28.78710560   -10.53467080   -39.78979110
H       28.14510540    -9.87167070   -38.25479130
N       30.16710660    -9.32267090   -38.75379180
H       30.91410640    -9.76467130   -39.26979060
H       29.92210580    -8.44367120   -39.18579100
H       30.53810500    -9.21767140   -37.82078930
C       26.09010510   -14.00967120   -36.18078990
O       26.02910610   -15.15567110   -36.61278920
N       26.23310660   -13.75667100   -34.89279170
H       26.13910680   -12.82267090   -34.51179120
C       26.50510600   -14.88167100   -33.95479200
H       27.39110570   -15.39267060   -34.33279040
C       26.82210540   -14.33567140   -32.57878880
H       27.69510650   -13.71767140   -32.78678890
H       25.97410580   -13.73667140   -32.24679180
C       27.04010580   -15.34867100   -31.47079090
H       26.15610500   -15.98467060   -31.43879130
C       28.29210660   -16.11267090   -31.62079050
H       29.16110610   -15.44567110   -31.58279040
H       28.42010690   -16.87167170   -30.83879090
H       28.29510690   -16.62867160   -32.58879090
C       27.11310580   -14.65967080   -30.11479000
H       26.50110630   -13.74967100   -30.08279040
H       26.91210560   -15.28767110   -29.23779110
H       28.14010620   -14.31767080   -29.93778990
C       25.35010530   -15.99367140   -33.89979170
O       25.68710520   -17.13267140   -33.86878970
N       24.11010550   -15.57767110   -34.01279070
H       23.90410610   -14.59267140   -34.12778850
C       22.90010640   -16.39167020   -34.09278870
H       23.12410550   -17.23967170   -33.44578930
C       21.74710660   -15.52267070   -33.56679150
H       22.06710620   -15.20767120   -32.56679150
H       21.57110600   -14.60667130   -34.14479060
H       20.79810520   -16.03967090   -33.37578960
C       22.69710540   -16.95667080   -35.56079100
O       21.71810530   -17.67267040   -35.76578900
N       23.58010670   -16.69867130   -36.50878910
H       24.36210630   -16.12967110   -36.20878980
C       23.67410660   -17.13467030   -37.94379040
H       24.45610620   -16.56767080   -38.44779210
H       24.03010560   -18.16067120   -38.03879170
C       22.41010670   -16.88567160   -38.79278950
O       22.12510680   -17.71167180   -39.65879060
N       21.56310650   -15.93867110   -38.46479030
H       21.89410590   -15.32867150   -37.72779080
C       20.18710520   -15.77867130   -38.99679180
H       19.67710690   -16.73867030   -39.07379150
C       19.30010600   -14.78767110   -38.17679210
H       19.73210530   -13.78867150   -38.24079130
C       17.81210520   -14.73967080   -38.56779100
H       17.66010670   -14.12367150   -39.46279140
H       17.43410680   -15.76567080   -38.66679000
H       17.28610610   -14.20767120   -37.76578900
C       19.24010660   -15.22267150   -36.75078960
H       18.80410580   -14.50967120   -36.03979110
H       18.76310540   -16.21067050   -36.71279140
H       20.26010510   -15.41667080   -36.39579010
C       20.29310610   -15.08367160   -40.38879010
O       21.17610550   -14.26167110   -40.67679210
N       19.51810650   -15.49267100   -41.34878920
H       18.95810510   -16.32767110   -41.22079090
C       19.47810550   -14.84867100   -42.68978880
H       20.38410570   -14.26567080   -42.85279080
C       19.35210610   -16.01167110   -43.70178990
H       18.59510610   -16.71367070   -43.35179140
H       19.16110610   -15.65667150   -44.71479030
C       20.77310560   -16.68767170   -43.82778930
H       21.12710570   -16.92067150   -42.82379150
H       20.66510580   -17.59767150   -44.41878890
C       21.79410550   -15.81667140   -44.46078870
O       21.55110550   -15.13267140   -45.50178910
O       22.95010570   -15.82167150   -43.94279100
C       18.33410640   -13.91667080   -42.95679090
O       17.36510660   -13.86167140   -42.19079210
N       18.40610500   -13.18767070   -44.09978870
H       19.25910570   -13.18767070   -44.64579010
C       17.36310580   -12.16567130   -44.58279040
H       17.40710640   -11.97167110   -45.65478900
H       16.35710530   -12.49867150   -44.32778930
C       17.45510670   -10.85667130   -43.82379150
O       16.52210620   -10.04967120   -44.10478970
N       18.41610530   -10.66267110   -42.95679090
H       19.18710520   -11.31867120   -42.91778950
C       18.47410580    -9.42067150   -42.13479230
H       19.52210620    -9.33567140   -41.84479140
H       18.14110570    -8.57267090   -42.73279190
C       17.58910560    -9.42567160   -40.92379000
O       17.23610690   -10.44967080   -40.39579010
N       17.21410560    -8.28767110   -40.47378920
H       17.61610600    -7.44967130   -40.87678910
C       16.19010540    -8.13667110   -39.40879060
H       16.27910610    -8.74367140   -38.50778960
C       16.35210610    -6.68167110   -38.91979220
H       16.18210600    -6.00667100   -39.76779170
H       15.59710600    -6.49567130   -38.14579010
C       17.64610670    -6.31067130   -38.34278870
C       18.20310590    -7.11067100   -37.33279040
H       17.77410510    -8.04367070   -36.99879070
C       19.48610690    -6.79967120   -36.86178970
H       20.04310610    -7.49867110   -36.25579070
C       20.08010670    -5.62267110   -37.26179120
H       20.96910670    -5.35567090   -36.70878980
C       19.49710660    -4.73667100   -38.13779070
H       19.97510530    -3.79867100   -38.37778850
C       18.28010560    -5.11267090   -38.75078960
H       17.88910680    -4.47267100   -39.52779010
C       14.77810570    -8.55667110   -39.87379070
O       14.52310560    -8.36467080   -41.07579040
N       13.99910640    -8.97767070   -38.88679120
H       14.25710580    -8.94367120   -37.90779110
C       12.59010600    -9.25067140   -39.19578930
H       12.53910640    -9.68767070   -40.19279100
C       11.94310570   -10.16567130   -38.13679120
H       11.82810590    -9.50867080   -37.26478960
H       10.91010570   -10.21267130   -38.50278850
C       12.74310590   -11.48667140   -37.81779100
C       12.49910640   -12.59367080   -38.66979220
H       11.71310620   -12.61667160   -39.40979000
C       13.20710560   -13.79367070   -38.42379000
H       13.02310560   -14.66867070   -39.03079220
C       14.18910600   -13.84167100   -37.37479020
H       14.75810620   -14.74867150   -37.23579030
C       14.40110590   -12.71767140   -36.52379230
H       15.20510580   -12.82667060   -35.81079100
C       13.62810610   -11.54467110   -36.76578900
H       13.72310640   -10.67967130   -36.12578960
C       11.73910620    -7.98567100   -39.23379140
O       11.88710590    -7.11767100   -38.40478900
N       10.78310590    -7.91067120   -40.16579060
H       10.76610570    -8.58467100   -40.92079160
C        9.73510550    -6.91267110   -40.25379180
H        9.98410610    -6.02667090   -39.66878890
C        9.49910640    -6.39067130   -41.74179080
H        9.42010590    -7.24867110   -42.40979000
H        8.58910560    -5.82067110   -41.92279050
C       10.70810600    -5.66167120   -42.22978970
H       11.64310550    -6.21267130   -42.13479230
H       10.50910570    -5.49367090   -43.28779220
C       10.86710550    -4.25367120   -41.47679140
O        9.93210600    -3.43567110   -41.61378860
O       11.82110600    -4.16067120   -40.72278980
C        8.48810580    -7.60467100   -39.77278900
O        8.21510600    -8.73667140   -40.13978960
N        7.75510600    -7.01867100   -38.76578900
H        8.05010600    -6.06667090   -38.58378980
C        6.69010590    -7.73467110   -38.04479220
H        6.88510610    -8.80767150   -38.04179000
C        6.57710600    -7.31467100   -36.56779100
H        6.36410570    -6.25667100   -36.72779080
H        5.75410600    -7.86267090   -36.10979080
C        7.92510600    -7.48867130   -35.81378940
H        8.76910590    -7.00167130   -36.30078890
C        7.79610590    -6.92167090   -34.41778950
H        8.71910570    -7.02867130   -33.83478930
H        7.63210580    -5.84767100   -34.56978990
H        7.01510570    -7.50467110   -33.91379170
C        8.41910550    -8.91067120   -35.75579070
H        8.70410630    -9.26267150   -36.75479130
H        9.34610560    -8.93467140   -35.16979220
H        7.64010570    -9.55267140   -35.32579040
C        5.35710570    -7.63167100   -38.80379100
O        5.00910620    -6.60067130   -39.26979060
N        4.64810610    -8.73267080   -38.75278850
H        5.13210580    -9.51967140   -38.33679200
C        3.29310580    -8.91767120   -39.34778980
H        3.21810600    -8.56867120   -40.37778850
C        2.90510580   -10.41567130   -39.38479230
H        3.25210600   -10.99767110   -38.53079220
H        1.82710590   -10.41567130   -39.21979140
C        3.16610600   -11.17367080   -40.71479030
H        3.11810590   -12.23067090   -40.45178990
H        2.35910580   -10.91467090   -41.39979170
C        4.52610590   -10.96967120   -41.43878940
O        5.13710590    -9.92367080   -41.61978910
N        5.02410600   -12.05967140   -41.98678970
H        5.94810580   -12.06667140   -42.40179060
H        4.47110610   -12.90867140   -41.95878980
C        2.30810590    -8.20867160   -38.45579150
O        2.59810590    -8.02667140   -37.28678890
N        1.09610590    -7.81867120   -38.95878980
C        0.60910590    -8.02867130   -40.24679180
H        0.35810590    -9.08367160   -40.41078950
H        1.35610590    -7.74067120   -40.99779130
C       -0.70589410    -7.18967100   -40.48479080
H       -1.49889410    -7.66567090   -41.07279210
H       -0.52789410    -6.16967110   -40.84878920
C       -1.24789400    -6.91667130   -39.03779220
H       -2.10989400    -7.51567130   -38.71879200
H       -1.69889400    -5.91667130   -39.02079010
C        0.01910590    -7.26867100   -38.16479110
H        0.43310590    -6.36367130   -37.71979140
C       -0.25389410    -8.05967140   -36.90879060
O       -0.40289400    -9.27067090   -36.84579090
N       -0.34396877    -7.35040456   -35.77706560
H       -0.22586048    -6.34601703   -35.85012615
C       -0.46716689    -7.91057166   -34.41363309
H       -0.41790590    -7.06022709   -33.73383788
C       -1.88140649    -8.51472609   -34.25193730
H       -2.59814026    -7.76225756   -34.58336321
H       -2.00111704    -9.38411255   -34.89537594
C       -2.26299168    -8.89778050   -32.81747485
H       -1.78120460    -8.20898759   -32.12760747
H       -3.33976247    -8.76648359   -32.71373660
C       -1.93019662   -10.35628838   -32.45926383
H       -2.81089748   -10.96937958   -32.65591314
H       -1.11192630   -10.73059494   -33.07603415
C       -1.53032298   -10.48029100   -30.98659084
H       -0.55409107   -10.01022771   -30.84445935
H       -2.25721331    -9.95087152   -30.36537432
N       -1.47872865   -11.89627615   -30.57401827
H       -0.92277830   -12.46673421   -31.20094005
H       -1.11780383   -12.00223320   -29.62140546
H       -2.41827611   -12.28292770   -30.52177917
C        0.70059555    -8.81834441   -33.95657223
O        0.87498760    -8.98715664   -32.76130957
N        1.57810590    -9.31367110   -34.83179090
H        1.39610590    -9.23567100   -35.82579040
C        2.89110590    -9.93967150   -34.40279010
H        2.56810590   -10.85267070   -33.90179060
C        3.64910600   -10.42867090   -35.70679090
H        2.85910580   -10.88167100   -36.30678940
H        3.97610590    -9.57367130   -36.29978940
C        4.82410570   -11.36267090   -35.49179080
H        5.64110610   -10.84167100   -34.99478910
H        4.50810580   -12.15567110   -34.81278990
C        5.49410580   -11.92267130   -36.73379140
O        5.86910580   -13.07267090   -36.72378920
O        5.80610610   -11.17767140   -37.75479130
C        3.95110580    -9.22967150   -33.48279190
O        4.60810610    -9.84467120   -32.65779110
N        3.88410590    -7.93667130   -33.53979110
H        3.15410590    -7.50667100   -34.09679030
C        4.57510610    -7.09667110   -32.55279160
H        5.63810590    -7.32867100   -32.47779080
H        4.54310610    -6.02867130   -32.76879120
C        3.99310590    -7.18167110   -31.19878960
O        4.70610570    -7.20567130   -30.21679120
N        2.65521319    -7.16701144   -31.15689772
H        2.16545031    -7.14270523   -32.04586855
C        1.84067384    -7.23857181   -29.94775755
H        2.24481698    -6.53184140   -29.23222902
C        0.40389143    -6.80094023   -30.29669553
H        0.44504438    -5.92336681   -30.94413154
H       -0.06678570    -7.60615684   -30.85279060
C       -0.49217488    -6.46508196   -29.09102607
H       -0.50407554    -7.31237684   -28.40938549
C       -0.02196757    -5.20663210   -28.35414118
H       -0.71012168    -4.97543736   -27.53118990
H        0.96948739    -5.35076538   -27.91560097
H        0.01307271    -4.34154254   -29.02666413
C       -1.91871567    -6.19691111   -29.57223858
H       -1.95937103    -5.34272410   -30.25684933
H       -2.32124409    -7.07904367   -30.08024670
H       -2.57154028    -5.99354635   -28.71319666
C        1.93324268    -8.63593643   -29.31742639
O        2.07971367    -8.73596622   -28.11508283
N        2.00110600    -9.69567110   -30.13578990
H        1.85510600    -9.53767110   -31.12578960
C        2.38110590   -11.00267120   -29.71679120
H        1.60410590   -11.37467100   -29.04979130
C        2.30410600   -11.97567080   -30.93778990
H        1.33110590   -11.89967160   -31.43778990
H        3.06910590   -11.70867160   -31.67679020
H        2.43610600   -13.00967120   -30.59579090
C        3.72710590   -10.99867150   -28.93478970
O        3.80910590   -11.72767070   -27.92679020
N        4.75210570   -10.22967150   -29.30679130
H        4.73610590    -9.89567090   -30.26279070
C        5.93010620   -10.16067120   -28.45079040
H        6.23510600   -11.18367100   -28.22978970
C        7.14110610    -9.38367080   -29.14978980
H        6.62710570    -8.50567150   -29.54279140
H        7.99210600    -9.13467120   -28.51679040
C        7.65310570   -10.28567120   -30.41779140
H        6.78710600   -10.77867130   -30.85979080
C        8.24410630    -9.51067070   -31.56779100
H        8.65010550   -10.01967140   -32.45178990
H        7.46310620    -8.78967090   -31.84078980
H        9.04710580    -8.84867100   -31.22278980
C        8.70610620   -11.35667130   -30.01179120
H        9.53810600   -10.93067070   -29.43679050
H        8.18710610   -12.06667140   -29.35579110
H        9.13610550   -11.83667090   -30.89978980
C        5.75310610    -9.51367090   -27.07979010
O        6.15810590   -10.10467150   -26.08078960
N        5.08260759    -8.35755010   -27.03786981
H        4.73322070    -7.99000339   -27.91926274
C        5.01537272    -7.48783500   -25.84899109
H        5.89491596    -7.69440547   -25.25081333
C        5.09959390    -5.99864556   -26.24553420
H        5.19346089    -5.40929867   -25.33490739
C        6.33208930    -5.72437211   -27.11213191
H        7.22075309    -6.17157736   -26.65707059
H        6.21849872    -6.14519950   -28.11926598
H        6.48708549    -4.64335965   -27.21244221
C        3.88655069    -5.48679557   -27.02585644
H        2.95237119    -5.65905374   -26.48225051
H        3.97459245    -4.40916287   -27.20719568
H        3.82533922    -5.98623246   -27.99514969
C        3.82593596    -7.72320785   -24.91012375
O        3.92774514    -7.41997009   -23.73678508
N        2.69356148    -8.22641976   -25.40174620
H        2.65649030    -8.47496756   -26.38798385
C        1.43050258    -8.24675728   -24.65923169
H        1.44461392    -7.41945772   -23.95262752
C        0.28413293    -7.98175578   -25.65380835
H        0.62900679    -7.17135147   -26.32271717
H        0.15651136    -8.87662132   -26.29580519
C       -1.10981518    -7.54598522   -25.18569661
O       -1.82845958    -6.95986560   -26.02910607
N       -1.54557952    -7.87151823   -23.94603238
H       -2.39940255    -7.35431138   -23.60672854
H       -0.81613165    -7.91138385   -23.20711067
C        1.26864870    -9.55231566   -23.86125627
O        0.76356089   -10.53534004   -24.37602286
N        1.74264002    -9.59805632   -22.61191870
H        2.17249059    -8.75996078   -22.23123134
C        1.62074725   -10.78902170   -21.75923146
H        0.56732318   -10.94224573   -21.52576454
H        1.95976256   -11.65670228   -22.31411496
C        2.40243708   -10.75289802   -20.44496189
O        3.13480166    -9.82674001   -20.16427418
N        2.24215781   -11.78674342   -19.62252959
H        1.76450723   -12.60979017   -19.98077082
C        2.70252014   -11.87646982   -18.21853896
H        2.74627963   -10.87123766   -17.79917782
C        1.67609446   -12.68728605   -17.40662344
H        1.96177896   -12.67497510   -16.35805920
C        0.26577711   -12.11715502   -17.52960410
H       -0.11673709   -12.19190551   -18.55322205
H       -0.42428759   -12.66421750   -16.87951012
H        0.26400997   -11.06201384   -17.23535294
O        1.61192643   -14.01463629   -17.86481026
H        0.95747750   -14.48955310   -17.30016110
C        4.11287448   -12.47678077   -18.07235753
O        4.50436824   -12.96395972   -17.01867304
N        4.87010570   -12.50267120   -19.17078970
H        4.53510570   -12.02067090   -19.99579050
C        5.90710590   -13.47067070   -19.41979030
H        5.67810580   -14.44067100   -18.97978970
C        5.96210580   -13.69967080   -20.95079040
H        6.81510590   -14.33767130   -21.21079060
H        5.12410590   -14.30067160   -21.32479100
H        6.08410600   -12.78767110   -21.54879000
C        7.24610610   -13.11367130   -18.70079040
O        8.14110570   -13.93467140   -18.74678990
N        7.51210590   -11.88267140   -18.23079110
H        6.78810600   -11.17567160   -18.27279090
C        8.60910610   -11.53267100   -17.29979130
H        9.44010640   -12.18167110   -17.57579040
C        9.11010550   -10.08267120   -17.31479070
H        8.51610570    -9.39567090   -16.71179010
C       10.57310580   -10.04167080   -16.91279030
H       11.14610580   -10.67267130   -17.60279080
H       10.94610600    -9.01867100   -17.05079080
H       10.60110570   -10.41567130   -15.88179020
C        9.04210570    -9.32167150   -18.64379120
H        9.66310600    -8.41767120   -18.60179140
H        9.54010580    -9.94867130   -19.39379120
H        7.99210600    -9.18167110   -18.93078990
C        8.23110580   -11.95967100   -15.91679000
O        8.90410610   -12.77767090   -15.32879070
N        7.08610580   -11.46267130   -15.39079000
H        6.37710570   -11.10667130   -16.02079010
C        6.67610600   -11.71967120   -14.08179000
H        7.34710600   -11.29367070   -13.33579060
H        5.65310570   -11.36767100   -13.95179080
C        6.61310580   -13.19067100   -13.74479010
O        7.31510590   -13.62267110   -12.80679040
N        5.97110610   -14.02067090   -14.57679080
H        5.52210620   -13.55167100   -15.35379030
C        5.99010610   -15.51267150   -14.50179000
H        5.72210600   -15.73067090   -13.46879010
C        4.97510580   -16.16067120   -15.43779090
H        4.90710590   -17.23767090   -15.28079030
H        3.96410580   -15.84467120   -15.18279080
O        5.27010580   -15.84467120   -16.73579030
H        4.66110610   -15.17367080   -17.05479050
C        7.37810610   -16.15367130   -14.69979000
O        7.78810600   -17.07067110   -13.99679090
N        8.18710610   -15.60267070   -15.63079070
H        7.87610580   -14.80767150   -16.17579080
C        9.50010590   -16.24067120   -15.84379010
H        9.49110600   -17.30467030   -16.07979010
H        9.96510600   -15.76367090   -16.70679090
C       10.52910610   -16.02167130   -14.73979090
O       11.27310560   -16.87367060   -14.38479040
N       10.45210550   -14.84867100   -14.13679030
H        9.69410610   -14.23767090   -14.41479020
C       11.18210600   -14.56067090   -12.89879040
H       12.23510550   -14.74167160   -13.11079030
C       10.96210580   -13.02367120   -12.69379040
H       11.16710570   -12.48367120   -13.61879060
H        9.92110630   -12.76767060   -12.49579050
C       11.69510560   -12.49767110   -11.51679040
H       10.98110580   -12.56767080   -10.69679070
H       12.54910560   -13.15967080   -11.37179090
S       12.37710570   -10.76867100   -11.60679050
C       13.52210620   -10.67767140   -10.21979050
H       13.91710570    -9.65967080   -10.11179070
H       12.95510580   -11.08667090    -9.37379070
H       14.40810590   -11.29067130   -10.42779060
C       10.59110640   -15.14767070   -11.67979050
O       11.34610560   -15.59267140   -10.87579060
N        9.27410600   -15.29067130   -11.51679040
H        8.69910620   -14.82067110   -12.20579050
C        8.58910560   -16.00667190   -10.41879080
H        8.96410560   -15.54667090    -9.50479030
C        7.13010600   -15.87067130   -10.58179000
H        6.63010600   -16.47267150    -9.81279090
H        6.81110570   -14.82567120   -10.48779010
H        6.62810610   -16.23667140   -11.48579030
C        9.02410600   -17.45567130   -10.32979010
O        9.29910560   -17.83467100    -9.19179060
N        9.18010620   -18.18967060   -11.45979020
H        8.77810570   -17.78967090   -12.29879000
C        9.70510580   -19.55067060   -11.53979020
H        9.03910640   -20.19467160   -10.96479030
C        9.59410570   -19.87967110   -13.03479000
H       10.36410620   -19.26267050   -13.49779030
H        9.90910630   -20.90567020   -13.22379020
O        8.42610550   -19.59567070   -13.77579020
H        8.28810600   -18.65767100   -13.92379000
C       11.18510630   -19.72967150   -10.98779010
O       11.41810610   -20.52067180   -10.08579060
N       12.10410590   -19.02367020   -11.61579040
H       11.89710620   -18.37867160   -12.36879060
C       13.48810580   -19.07467080   -11.14479060
H       13.85710620   -20.10067180   -11.14479060
C       14.37410640   -18.35567090   -12.15579030
H       15.41810610   -18.44167140   -11.85279080
H       14.33010580   -18.69767190   -13.18979070
C       14.12710570   -16.83167080   -12.10679050
H       13.28810600   -16.55467030   -12.74579050
H       13.86310580   -16.42767140   -11.12979030
S       15.59810640   -15.84467120   -12.71879010
C       15.67010590   -14.67067150   -11.28979020
H       14.68110560   -14.42167090   -10.88579080
H       16.20510670   -15.13267140   -10.45079040
H       16.08910560   -13.74167160   -11.69679070
C       13.63810630   -18.50967030    -9.72179030
O       14.63010600   -18.80967140    -9.12579060
N       12.78810600   -17.67667200    -9.18179040
H       12.02610590   -17.39367100    -9.78679080
C       12.70710560   -17.33167080    -7.67679020
H       13.67410560   -17.05267140    -7.25779060
C       11.88610550   -16.02667050    -7.56779050
H       10.99010560   -16.23667140    -8.15179060
C       11.49810600   -15.67167090    -6.15179060
H       12.42310620   -15.56167130    -5.57279060
H       10.99310590   -14.69867130    -6.15579030
H       10.76610570   -16.40467070    -5.79179050
C       12.53110600   -14.81667140    -8.24579050
H       12.87710570   -15.05767150    -9.25779060
H       11.87910560   -13.93467140    -8.26279070
H       13.47810550   -14.64367100    -7.71979050
C       12.08010580   -18.42967030    -6.79579070
O       12.57310580   -18.64167020    -5.70779040
N       11.02210620   -19.11167140    -7.30379060
H       10.72410580   -19.00167080    -8.26679040
C       10.32510570   -20.18767170    -6.56179050
H       10.17810630   -19.77767180    -5.56279040
C        8.92510600   -20.48167040    -7.21879050
H        8.98810580   -20.20567130    -8.27179050
H        8.63210580   -21.53067020    -7.19779060
C        7.82110600   -19.55067060    -6.64579060
H        8.21310620   -18.57567020    -6.35579060
C        6.64810610   -19.26767160    -7.65679030
H        6.22610620   -20.26867100    -7.81079050
H        5.83910610   -18.61367030    -7.30879020
H        7.03810600   -18.86667060    -8.59979060
C        7.25010590   -20.13267140    -5.38279060
H        6.26010610   -19.72167210    -5.15379050
H        7.00210570   -21.19867130    -5.46579030
H        7.83810620   -19.90267180    -4.48579030
C       11.13210580   -21.53367040    -6.42179060
O       11.00610640   -22.21367070    -5.41379020
N       12.04310610   -21.80667110    -7.39579060
H       12.18210600   -21.07167050    -8.07879070
C       13.02410600   -22.95867160    -7.38079020
H       12.53310590   -23.93067170    -7.32879070
C       13.92010590   -22.81567190    -8.61679080
H       13.30110550   -22.95067020    -9.51279070
H       14.32710550   -21.79767040    -8.65179060
C       15.01610570   -23.89067080    -8.72279070
C       16.38510510   -23.52367020    -8.45779040
H       16.63310620   -22.51767160    -8.15279010
C       17.42410660   -24.43867110    -8.56879040
H       18.35210610   -24.17667200    -8.08179000
C       17.12810520   -25.82767110    -8.71179010
H       17.93410680   -26.54367070    -8.76379010
C       15.74610610   -26.23867030    -8.95479010
H       15.50310610   -27.27967070    -9.10779000
C       14.73410610   -25.25567050    -8.92179010
H       13.70610620   -25.52267070    -9.11579040
C       13.83610630   -22.92267040    -6.13379050
O       13.81910610   -23.87067030    -5.35179040
N       14.46810630   -21.78767200    -5.81379030
H       14.36410620   -21.03567120    -6.48379040
C       15.18310550   -21.46367070    -4.52679060
H       15.88010600   -22.23967170    -4.20779040
C       16.05010600   -20.17867090    -4.80579040
H       15.30810550   -19.40567020    -4.99979070
H       16.50610540   -19.94367030    -3.84379050
C       17.14710620   -20.36067200    -5.85379030
H       17.80610660   -21.21467020    -5.69779060
H       16.76810650   -20.31267170    -6.87479070
C       18.06610680   -19.19367030    -5.73079060
O       17.72110560   -18.09767150    -6.17579030
O       19.21110530   -19.37667080    -5.28179030
C       14.25610640   -21.39867020    -3.36979060
O       14.50710580   -21.94867130    -2.32679030
N       12.99610610   -20.93767170    -3.55579040
H       12.68310550   -20.56067090    -4.44279050
C       11.95110610   -20.96167180    -2.43979050
H       12.44210620   -20.53567120    -1.56479050
C       10.69610600   -20.17567060    -2.85579040
H       10.21710590   -19.70867160    -1.98579050
H       11.10310550   -19.35567090    -3.45879050
H        9.99610610   -20.81267170    -3.40979050
C       11.49810600   -22.39567180    -1.95079040
O       11.29510590   -22.70067020    -0.76479040
N       11.40910630   -23.42467120    -2.76779060
H       11.51710610   -23.32867050    -3.77079030
C       11.01110550   -24.84167100    -2.40779040
H       10.30110550   -24.84767150    -1.58179040
C       10.54710580   -25.67767140    -3.62579040
H       11.26410580   -25.49267200    -4.42579030
H       10.64510630   -26.72567180    -3.34279040
C        9.19510560   -25.26167110    -4.09179070
O        8.20910550   -25.89767070    -3.84379050
N        9.09910580   -24.16567040    -4.80679040
H        8.18710610   -23.80767060    -5.06179050
H        9.85710620   -23.53567120    -5.04179050
C       12.22610570   -25.56767080    -1.77379050
O       12.10910610   -26.56167030    -1.06479050
N       13.45510580   -25.14667130    -2.06679030
H       13.41110610   -24.38867190    -2.73679040
C       14.75410560   -25.75467110    -1.69079040
H       14.62910560   -26.79667090    -1.39779040
C       15.67410560   -25.82267190    -3.01179050
H       15.50810620   -24.83967020    -3.45079040
C       17.14710620   -25.92367170    -2.59379050
H       17.83610530   -26.03967090    -3.44079040
H       17.47110560   -24.97267150    -2.15279050
H       17.35310550   -26.70267110    -1.85079050
C       15.22010610   -26.78367040    -4.16379020
H       15.41210560   -27.74767110    -3.69279050
H       14.16310600   -26.55667110    -4.30479050
C       15.98110580   -26.60567090    -5.50379040
H       15.83410550   -25.56967160    -5.83179040
H       17.05110550   -26.81867030    -5.38879060
H       15.53410630   -27.31967160    -6.20679040
C       15.25310610   -25.05867200    -0.43379040
O       15.63210580   -25.77667050     0.47520960
N       15.12910560   -23.73967170    -0.28379040
H       14.71910570   -23.23567200    -1.06079040
C       15.21910570   -22.99767110     0.97920950
H       16.17410660   -23.22367100     1.45420960
C       15.02310560   -21.48967170     0.70020960
H       14.07510570   -21.25267030     0.21620960
H       14.87410640   -21.13667110     1.72120950
C       16.20210650   -20.73667140     0.08420960
H       16.56710620   -21.13167190    -0.86479040
C       16.09010510   -19.22767070    -0.12179040
H       16.88710590   -18.90567020    -0.80379050
H       15.27210620   -18.85167120    -0.74879040
H       16.17310520   -18.71167180     0.84320960
C       17.42510600   -20.91067120     1.06820950
H       18.22110560   -20.19667050     0.82220950
H       17.23110580   -20.81767080     2.14420960
H       17.84710500   -21.91867070     0.97220960
C       14.18810560   -23.48767090     2.03120950
O       14.49610610   -23.46767040     3.22020960
N       12.97110560   -23.90567020     1.66220950
H       12.78010560   -23.76667020     0.67720960
C       11.98510550   -24.62067030     2.54820970
H       11.82710550   -24.03667070     3.45420960
C       10.66810610   -24.89167020     1.83420960
H       10.26110550   -23.99167060     1.35920950
H       10.72910590   -25.61567120     1.01220950
H       10.02010630   -25.41967200     2.54420950
C       12.52510550   -25.95867160     3.06720950
O       12.86310580   -26.10667040     4.23120980
N       12.93710610   -26.83967020     2.21720960
H       12.61510560   -26.80667110     1.25720950
C       13.47610570   -28.21167180     2.53920960
H       12.83110620   -28.84267040     3.15120960
C       13.70510580   -28.99967190     1.20920960
H       14.27910610   -28.37467190     0.52520950
C       14.56210610   -30.20667080     1.41120960
H       14.52710630   -30.88167190     0.54720960
H       15.61810590   -30.02067180     1.64320960
H       14.14510630   -30.81067090     2.22620960
C       12.40910630   -29.48467060     0.53220960
H       12.62310600   -29.83567050    -0.48479040
H       11.93710610   -30.34467120     1.02320960
H       11.77610590   -28.59167100     0.45920960
C       14.73810580   -28.01067160     3.37320950
O       14.87010570   -28.81867030     4.30020950
N       15.51410580   -27.00767140     3.04120950
H       15.29010580   -26.42267040     2.24520950
C       16.69810680   -26.69367030     3.77320960
H       17.35410500   -27.56167030     3.71120950
C       17.50310520   -25.55067060     3.14520960
H       17.57310680   -25.88567160     2.11020950
H       16.79010580   -24.73367120     3.25820950
C       18.84910580   -25.06867030     3.75720950
H       18.73710630   -24.94267080     4.83420940
C       19.96810530   -26.01967050     3.38420960
H       20.90210530   -25.62167170     3.80020950
H       19.75410650   -27.03667070     3.73420950
H       20.21910670   -26.07867050     2.31820960
C       19.18210600   -23.70367050     3.14120960
H       19.79310610   -23.22567180     3.91720960
H       19.72110560   -23.79467200     2.19020960
H       18.31110570   -23.08767130     2.88820960
C       16.41410640   -26.37667080     5.27020980
O       17.15310670   -26.84167100     6.11820940
N       15.39110570   -25.56767080     5.54920960
H       14.91510580   -25.30567170     4.69420960
C       14.92910580   -25.20367050     6.94220970
H       15.80710600   -24.86967090     7.49520970
C       13.88510610   -24.02767180     6.93720960
H       13.72210600   -23.69367030     7.96920970
H       14.18010620   -23.16167070     6.33320950
H       12.90110590   -24.37067030     6.59620950
C       14.36310580   -26.39667130     7.72020960
O       14.69410610   -26.53967090     8.84720990
N       13.62610630   -27.27967070     7.10420940
H       13.35510640   -27.08367160     6.14820960
C       13.12810610   -28.42967030     7.87220950
H       12.49910640   -28.19867130     8.73120980
C       12.19210620   -29.22167210     6.96920970
H       12.70410630   -29.75267030     6.16620970
H       11.66810610   -29.95067020     7.58720970
C       10.99810600   -28.40667150     6.47920940
H       10.30410580   -28.24667170     7.30420970
H       11.29210570   -27.44467160     6.05820940
C       10.26710610   -29.18467140     5.35420940
O       10.66010570   -29.08267020     4.19920970
O        9.28110600   -29.87667080     5.64520980
C       14.23010640   -29.32667160     8.37020970
O       14.17210580   -29.74767110     9.55420970
N       15.20210550   -29.55667110     7.51020960
H       15.12210560   -29.11767200     6.60120960
C       16.41710660   -30.34167100     7.76320930
H       16.23410610   -31.25867080     8.32320980
C       17.25010680   -30.75567050     6.46520950
H       17.48110580   -29.80967140     5.97620960
C       18.64610670   -31.35467150     6.81320950
H       18.53910640   -32.37266920     7.20920940
H       19.07910540   -31.37467190     5.80520960
H       19.25210570   -30.75367160     7.50120970
C       16.50110630   -31.62367060     5.53320930
H       17.15410610   -31.74867060     4.65920970
H       16.34610560   -32.59867100     6.01220940
H       15.54410550   -31.17767140     5.23620940
C       17.30210690   -29.48867030     8.69920920
O       17.82510570   -30.08867070     9.68620970
N       17.54110530   -28.16767120     8.52421000
H       17.18610570   -27.68467140     7.70720960
C       18.25210570   -27.39867020     9.59220980
H       19.18210600   -27.93867110     9.77320960
C       18.68310550   -25.94267080     9.10020920
H       17.79710580   -25.50067140     8.64420990
H       19.00710680   -25.37467190     9.97220990
C       19.87710570   -25.92367170     8.13120940
H       20.57110600   -26.75367160     8.25920960
H       19.47810550   -25.91667180     7.11620950
S       20.82810590   -24.40367130     8.17820930
C       19.85710530   -23.08067130     7.29720970
H       18.81610680   -23.01367190     7.63620950
H       20.32810590   -22.10567090     7.47320940
H       19.80310630   -23.28267100     6.22020960
C       17.59910580   -27.38167190    10.91520980
O       18.25410650   -27.74567030    11.87120910
N       16.28310590   -27.18667030    10.98220920
H       15.78210640   -27.06567190    10.11020950
C       15.47110560   -27.44867130    12.19720940
H       15.74610610   -26.71967120    12.95920940
C       13.94710640   -27.26667020    11.90920930
H       13.83810620   -26.26967050    11.48120980
H       13.57910630   -27.96467020    11.15720940
O       13.19910620   -27.31667140    13.10420990
H       13.51310630   -28.14767070    13.46920970
C       15.60010620   -28.83767130    12.75520990
O       15.53310590   -28.98067090    13.95720960
N       15.99710560   -29.90867040    12.02120970
H       16.03410530   -29.73267170    11.02421000
C       16.49810600   -31.21367070    12.56420990
H       15.86910630   -31.59367180    13.36920930
C       16.25610540   -32.16567230    11.39520930
H       16.25010680   -33.17167280    11.83321000
H       15.34110640   -31.92467120    10.84021000
H       17.05310630   -32.22367100    10.64320950
C       17.97610660   -31.25467110    12.97020910
O       18.32310680   -31.84467120    13.98421000
N       18.93010520   -30.55067060    12.32621000
H       18.58810620   -30.14267160    11.46420960
C       20.29310610   -30.37367060    12.80120940
H       20.76810650   -31.34567070    12.93120960
C       21.09710500   -29.57267190    11.77820970
H       20.69710540   -28.55867200    11.80220990
C       22.53810500   -29.30067060    12.12920950
H       23.17610550   -30.16167070    11.89620970
H       22.81510540   -28.38867190    11.58520980
H       22.65710640   -29.09367180    13.19920920
C       21.06410600   -30.23267170    10.34820940
H       21.26110650   -31.29767040    10.47020910
H       20.01910590   -30.25267030    10.04120920
C       21.94410510   -29.63067050     9.31420990
H       21.74310680   -30.07267190     8.33120920
H       21.76310540   -28.54967120     9.26220990
H       23.00910570   -29.70667080     9.56420990
C       20.25010680   -29.67567060    14.19420910
O       20.97510530   -30.11567120    15.09220980
N       19.41910550   -28.66767120    14.31920910
H       18.93510630   -28.34367180    13.49020960
C       19.23310660   -27.91867070    15.55420970
H       20.20810510   -27.50567050    15.81120970
C       18.13110540   -26.82867050    15.37620930
H       18.26510620   -26.22767070    14.46820930
H       17.13410570   -27.24767110    15.19220920
C       17.99510570   -25.93967060    16.61320880
C       16.67710690   -25.45367050    16.83321000
H       15.89210610   -25.77567100    16.16520880
C       16.42110630   -24.59067150    17.91921040
H       15.42310620   -24.21767040    18.09321020
C       17.48510550   -23.92567060    18.47521020
H       17.29410550   -23.13667110    19.18820950
C       18.81910510   -24.39667130    18.25120930
H       19.62010570   -23.97267150    18.84021000
C       19.07710650   -25.42667200    17.29821010
H       20.09810640   -25.66867070    17.04220960
C       18.76010510   -28.93067170    16.64420890
O       19.40710640   -29.01267050    17.70020870
N       17.81110570   -29.76167110    16.31020930
H       17.54710580   -29.75467110    15.33220960
C       17.49910550   -30.92767140    17.15820880
H       17.28810500   -30.46867180    18.12421040
C       16.17710690   -31.47367100    16.62020870
H       15.77210620   -32.21166990    17.32320980
H       15.47810550   -30.67467120    16.34021000
H       16.36110690   -32.06067280    15.71220970
C       18.53710560   -32.02967070    17.41720960
O       18.51310540   -32.80667110    18.34820940
N       19.56110570   -32.13167190    16.54821010
H       19.49110600   -31.55267140    15.72020910
C       20.73910520   -33.03866960    16.74221040
H       20.39910510   -34.01667020    17.08220860
C       21.66410640   -33.31467060    15.51420970
H       22.13510510   -32.37767030    15.21620940
H       22.43610570   -34.02767180    15.80220990
C       20.97210500   -34.03767010    14.37120910
H       20.29510690   -34.78467180    14.78620910
H       20.36710550   -33.24367140    13.93221000
C       21.90210530   -34.78267290    13.43820950
O       22.34710500   -35.89567180    13.82420920
O       22.19210620   -34.31767270    12.28520970
C       21.53610610   -32.34767150    17.84520910
O       21.67910580   -32.90867230    18.93321040
N       22.05710600   -31.15567020    17.50820920
H       21.93310550   -30.79667090    16.56820870
C       23.23210530   -30.58867070    18.33820920
H       24.05110550   -31.30567170    18.39521030
C       23.91210560   -29.39567180    17.56020930
H       24.84810640   -29.14767070    18.06020930
C       24.37410550   -29.82667160    16.16720960
H       24.59710500   -28.95067020    15.54720970
H       25.32810590   -30.36867140    16.20320890
H       23.65410610   -30.36967090    15.54321000
C       23.01110650   -28.15567020    17.36320880
H       23.23010640   -27.51467130    16.50020980
H       21.99610520   -28.54867170    17.22821040
H       23.02310560   -27.54067040    18.27220920
C       22.81710620   -30.24967190    19.73921010
O       23.63610650   -30.38567160    20.64420890
N       21.60210610   -29.70667080    19.93721010
H       21.04310610   -29.62267110    19.09621050
C       21.10510640   -29.26267050    21.27220920
H       21.81910510   -28.62267110    21.79121020
C       19.78110500   -28.48467060    21.02021030
H       19.12610630   -29.18267060    20.49921040
H       19.35810660   -28.11267090    21.95421030
C       20.00210570   -27.28367040    20.19021030
H       20.59710500   -27.53967090    19.31320950
H       19.05710600   -26.89367100    19.81221010
S       20.76710510   -25.88667110    21.01120950
C       19.35910610   -25.00967030    21.67920880
H       18.64010620   -25.71267130    22.11920930
H       19.60710530   -24.30567170    22.48320960
H       18.83510590   -24.45967100    20.88720890
C       20.85610580   -30.50567050    22.12720870
O       20.99710660   -30.27467160    23.32720950
N       20.50910570   -31.62367060    21.54421040
H       20.38810540   -31.57167050    20.54020880
C       20.40910530   -32.90867230    22.21521000
H       19.83810620   -33.60267260    21.59820940
C       21.80210690   -33.59067150    22.41020970
H       21.69110680   -34.56666950    22.88320920
H       22.33110620   -33.85467150    21.49420930
C       22.78710560   -32.78166960    23.26120950
H       23.08710670   -31.89467050    22.70320890
H       22.16810610   -32.59067150    24.13720890
C       24.04710580   -33.58066940    23.66820910
O       24.95510670   -33.00967030    24.20320890
N       24.17110630   -34.86667250    23.48720930
H       25.08610530   -35.23567200    23.71620940
H       23.43510630   -35.41867070    23.06521030
C       19.52810670   -32.96567150    23.42920880
O       19.68010520   -33.78667070    24.30320930
N       18.46510510   -32.14867020    23.50120930
H       18.29510690   -31.53767200    22.71020890
C       17.29010580   -32.36667250    24.38320920
H       17.65510560   -32.71166990    25.35021020
H       16.72010610   -31.43867110    24.43120960
C       16.42110630   -33.44367220    23.74621010
O       16.69510650   -33.96567150    22.68021010
N       15.33410550   -33.76567080    24.38821030
H       15.08610630   -33.04566960    25.05620960
C       14.34810640   -34.79067230    24.02721020
H       14.97510620   -35.68067170    23.98720930
C       13.40010550   -35.07467270    25.29220960
H       14.05110550   -35.06467060    26.16621020
H       12.77310560   -34.19467160    25.43620870
C       12.51910590   -36.28767010    25.09920880
H       11.78110600   -36.19067000    24.30320930
H       13.23610590   -37.07567210    24.86820980
C       11.72510620   -36.47367100    26.40720940
H       12.41810610   -36.47467040    27.24921040
H       11.08110620   -35.61566930    26.59720990
C       10.91910550   -37.76167300    26.43321040
H       10.36910630   -37.85866930    25.49720950
H       11.60210610   -38.57967000    26.66420940
N        9.98010640   -37.62367250    27.59321020
H       10.35910610   -37.06267170    28.34220890
H        9.15810590   -37.23167040    27.15521050
H        9.76210590   -38.54867170    27.93420980
C       13.53710560   -34.60367200    22.69220920
O       13.11410620   -33.49467090    22.42120930
N       13.35910610   -35.65367130    21.86920930
C       13.91810610   -36.97267150    21.99621010
H       13.44610600   -37.50967030    22.82820890
H       15.00210570   -37.01867290    22.15820880
C       13.51610570   -37.73366930    20.66320990
H       12.62110610   -38.27967070    20.98521040
H       14.29810620   -38.45867160    20.40120890
C       13.13910580   -36.62567140    19.65820880
H       12.50410560   -36.97666930    18.83520890
H       14.01910590   -36.34667210    19.06521030
C       12.60310550   -35.46567150    20.55821040
H       12.86510560   -34.55367280    20.02220920
C       11.01410580   -35.50267030    20.75220870
O       10.29510590   -36.09967040    19.96821020
N       10.44310570   -35.02967070    21.84120940
H       10.94810580   -34.34867100    22.39521030
C        9.01010610   -35.23567200    22.18321040
H        8.92010590   -36.30167010    21.97420880
C        8.78610610   -34.83967210    23.62320900
H        9.71210580   -34.97666930    24.18120960
H        8.53410630   -33.77967070    23.64820860
C        7.67010590   -35.55167010    24.21220970
H        7.44510600   -35.05667110    25.15620990
H        6.90710590   -35.56867220    23.43321040
C        8.11410620   -37.00167080    24.52820970
O        8.36710550   -37.79267120    23.64521030
O        8.00710580   -37.40867230    25.73420910
C        8.08310600   -34.74267200    21.07120900
O        7.26210590   -35.44767000    20.46420860
N        8.29110620   -33.50067140    20.69421010
H        8.93310550   -33.02167130    21.31420900
C        7.48110580   -32.82267000    19.72121050
H        6.41810610   -32.87367250    19.95520970
C        8.04310610   -31.41967200    19.77721020
H        7.24710610   -30.78767200    19.36620900
H        8.18110560   -30.99767110    20.78021050
C        9.32510570   -31.22867200    18.96020890
C       10.56910610   -31.34567070    19.59520910
H       10.61410620   -31.47667120    20.66621020
C       11.75510600   -31.23367120    18.82520870
H       12.73910620   -31.41267200    19.23320960
C       11.70210550   -31.10067180    17.42920880
H       12.62910560   -31.03467180    16.87920950
C       10.42110630   -30.91967200    16.83020970
H       10.46110630   -30.78867150    15.75920960
C        9.25410560   -30.95667080    17.57820890
H        8.29310610   -30.80867200    17.10820960
C        7.46210580   -33.42167280    18.27620890
O        6.52110580   -33.07667160    17.51620860
N        8.33710580   -34.36867140    17.88521000
H        9.03110600   -34.68367000    18.55320930
C        8.36510560   -35.02667240    16.56521030
H        8.49310590   -34.23767090    15.82420920
C        9.48110580   -36.00167080    16.28620910
H        9.42810630   -36.29967120    15.23920920
C       10.78510570   -35.35166930    16.71121030
H       10.90510560   -35.18767170    17.78920940
H       11.60310550   -35.98167040    16.34120940
H       10.94410610   -34.34767150    16.30020900
O        9.47510620   -37.10667040    17.14720920
H       10.24810600   -37.58267210    16.83621030
C        7.13910580   -35.83567050    16.17621040
O        6.98510600   -36.13967130    14.99520970
N        6.38410620   -36.26967240    17.18021010
H        6.61510610   -35.93667220    18.10820960
C        5.36110590   -37.23767090    17.08720970
H        5.72010610   -38.26766970    17.08020970
C        4.66810610   -37.23867030    18.49320980
H        5.45710610   -37.39767070    19.22821040
H        4.18610570   -36.30266950    18.77721020
C        3.54510590   -38.32167050    18.55821040
O        2.42510600   -38.12166980    19.07921030
O        3.87310600   -39.43667220    18.09720990
C        4.26610610   -37.24967190    16.02920910
O        3.36210580   -36.42967220    15.97020910
N        4.29510590   -38.21467210    15.12321000
H        4.92610600   -38.99567030    15.25220970
C        3.30510590   -38.31467060    14.04520990
H        3.52610590   -37.47666930    13.38320920
C        3.62110590   -39.50767140    13.15920930
H        4.66710620   -39.35267260    12.86520960
H        3.64210610   -40.43466950    13.74520970
C        2.83310600   -39.67567060    11.91620920
N        2.53410600   -38.71966930    11.00020980
C        2.11510590   -39.40967180     9.92220970
H        1.86310590   -38.91767120     8.99420930
N        2.08010600   -40.73867030    10.13220980
H        1.62510600   -41.41366960     9.53520970
C        2.57010600   -40.94866940    11.37620930
H        2.75310590   -41.90467070    11.84420970
C        1.79710590   -38.45367050    14.36120990
O        0.94810590   -38.00867080    13.64921000
N        1.44310590   -38.97067260    15.50120930
H        2.20010590   -39.32267000    16.07420920
C        0.06010590   -38.86566930    16.09220890
H       -0.64289410   -39.15967180    15.31220910
C       -0.03389410   -39.87166980    17.26920890
H        0.19610590   -40.87467190    16.90720940
H        0.74710600   -39.71266940    18.01220890
C       -1.36789410   -40.11767200    17.96320920
H       -2.08589410   -40.12467190    17.14221000
C       -1.34989400   -41.36167140    18.89020920
H       -2.22789410   -41.45267110    19.54020880
H       -1.35189400   -42.29867170    18.31921010
H       -0.43089410   -41.48266980    19.47720910
C       -1.75089410   -39.00567250    18.92321010
H       -0.92189410   -38.61267090    19.52320860
H       -2.04789400   -38.11767200    18.35120960
H       -2.42989400   -39.38467030    19.69721030
C       -0.33089410   -37.43967060    16.49921040
O       -1.34489410   -36.89467240    16.03721050
N        0.54510590   -36.74567030    17.24621010
H        1.27610590   -37.36367030    17.57820890
C        0.34810590   -35.29267120    17.47821040
H       -0.57889410   -35.09867100    18.01721000
C        1.49510600   -34.90067290    18.36721040
H        2.41110590   -35.19467160    17.85420990
C        1.67110600   -33.41867070    18.77920910
H        2.41510580   -33.33367160    19.58120920
H        1.98410590   -32.68367000    18.02721020
H        0.76910590   -33.01066970    19.25220870
O        1.43510590   -35.56367110    19.67820930
H        1.72010590   -36.45566940    19.46821020
C        0.22010590   -34.43767170    16.22121050
O       -0.67689410   -33.59567260    16.12121010
N        0.94310590   -34.64966960    15.14320950
H        1.75210600   -35.24766920    15.26721000
C        0.83910600   -33.89266970    13.88720990
H        0.70110600   -32.87166980    14.24320980
C        2.08710600   -34.04467010    13.12321000
H        2.22710590   -35.12567140    12.99920940
H        2.06210590   -33.61667250    12.11320970
C        3.27010580   -33.40767290    13.84220980
N        3.41610600   -32.07967000    14.07220940
C        4.48910570   -31.92567060    14.87820910
H        4.79910610   -31.04067040    15.41320990
N        5.05910590   -33.16567230    15.15220930
H        5.87810610   -33.24567030    15.73720930
C        4.37610580   -34.05467220    14.34720990
H        4.63310580   -35.09867100    14.24920940
C       -0.41289410   -34.17367170    13.05520920
O       -1.05589400   -33.28667070    12.49320980
N       -0.79189410   -35.45267110    13.15820980
H       -0.24089410   -36.08467100    13.72620960
C       -2.03989410   -35.98467250    12.53020950
H       -2.15989400   -35.67567060    11.49220940
C       -1.92089400   -37.53267290    12.44520950
H       -0.98389410   -37.77567290    11.94420910
H       -1.96189400   -37.91567230    13.46420960
C       -3.05589410   -38.07767110    11.54820920
H       -4.00789400   -37.98767090    12.07220940
H       -3.10889410   -37.46467210    10.64820960
C       -2.81589410   -39.46166990    11.15120980
H       -1.97189400   -39.55667110    10.46820930
H       -2.62789420   -40.03667070    12.05721000
C       -4.14889380   -39.93267060    10.40920930
H       -4.23889400   -39.27667240     9.54321000
H       -3.99089410   -40.98667140    10.18120960
N       -5.35089400   -39.91767120    11.22320940
H       -5.60089400   -39.04367070    11.66220950
H       -6.21589420   -40.05767060    10.72020910
H       -5.27089410   -40.62567140    11.93920990
C       -3.27589420   -35.56567000    13.31520940
O       -4.23489430   -35.30367280    12.66821000
N       -3.22389410   -35.32467270    14.58520980
H       -2.43889400   -35.75366970    15.06020930
C       -4.16289420   -34.53567120    15.36720940
H       -5.14689400   -34.67367170    14.91920950
C       -4.34089420   -35.11167140    16.80320930
H       -3.42689390   -35.00767140    17.38821030
H       -5.06189390   -34.50967030    17.35620880
C       -4.86589380   -36.54667280    16.86220930
H       -4.19089410   -37.22867200    16.34420970
C       -4.82989410   -37.02267070    18.30821040
H       -5.03389410   -38.07767110    18.53021050
H       -3.80589410   -36.87367250    18.67020990
H       -5.51489400   -36.45367050    18.94920920
C       -6.35389420   -36.62266920    16.48921010
H       -7.03589390   -35.98567200    17.06620980
H       -6.51089430   -36.30667110    15.45020960
H       -6.78789420   -37.61867140    16.63720890
C       -4.00989390   -32.99467090    15.31720920
O       -4.52389380   -32.29367070    16.16120910
N       -3.30489400   -32.43667220    14.25320910
H       -2.57689400   -32.97467040    13.79820920
C       -3.52089410   -31.09367180    13.71521000
H       -4.48489430   -30.77967070    14.11520960
C       -2.44789410   -30.10667040    14.22020910
H       -2.15089420   -30.44767190    15.21220970
H       -1.58989410   -30.21267130    13.55721000
C       -2.76689410   -28.62267110    14.26920990
H       -2.98689410   -28.18767170    13.29520990
H       -3.64189410   -28.57867050    14.91821000
C       -1.53689410   -27.82767110    14.77920910
H       -1.35289410   -28.08567050    15.82220940
H       -0.72589400   -27.96067050    14.06320950
C       -1.62989400   -26.30467030    14.77020930
H       -0.68889400   -25.80267140    14.99420930
H       -2.03489400   -26.05567170    13.78920940
N       -2.59589410   -25.74167060    15.80820940
H       -2.35389400   -24.79667090    16.06921010
H       -3.55189390   -25.78067020    15.48520950
H       -2.68589400   -26.25067140    16.67720990
C       -3.88089390   -31.17267040    12.22620960
O       -4.29789400   -30.15167050    11.67620940
N       -3.63789420   -32.27067180    11.52520940
H       -3.34089400   -33.09366990    12.03620910
C       -4.20489410   -32.60766980    10.19020940
H       -4.07489400   -33.67967220    10.03820990
C       -5.69089410   -32.19967270    10.02220920
H       -5.82889410   -31.11267090     9.97220990
H       -5.99589400   -32.47767260     9.00620940
C       -6.56389430   -32.74766920    11.03820990
N       -6.87189390   -34.05067060    11.32320980
C       -7.68789390   -34.01467130    12.38520910
H       -7.95089390   -34.95767210    12.84320930
N       -7.96189400   -32.75467300    12.72420980
H       -8.51489450   -32.51567080    13.53420930
C       -7.24289420   -31.94567110    11.93820950
H       -7.05189420   -30.88267140    11.92521000
C       -3.41889410   -31.97467040     9.01820950
O       -3.64289400   -32.40467070     7.90920970
N       -2.61789420   -30.90867040     9.19920920
H       -2.51689410   -30.57367130    10.15020940
C       -1.97689400   -30.13567160     8.10620980
H       -2.68289400   -29.75067140     7.37120960
C       -1.53089400   -28.81567190     8.78320980
H       -0.77089410   -29.03167150     9.54420950
H       -1.04289400   -28.23267170     7.99220940
C       -2.52689410   -27.92867090     9.51320930
N       -3.57789400   -27.27667050     8.97020910
C       -4.07889410   -26.47767070     9.92320920
H       -4.74589400   -25.65267180     9.72120950
N       -3.55989410   -26.73567200    11.16320990
H       -3.81789400   -26.17767140    11.96420960
C       -2.46789410   -27.60967060    10.88020990
H       -1.79089400   -28.12567140    11.54520990
C       -0.84289410   -30.91267200     7.35820960
O        0.18810590   -31.18667030     7.99720950
N       -1.01489400   -31.25367160     6.03520970
C       -2.12889410   -30.88267140     5.21520950
H       -1.98689400   -29.81867030     4.98920970
H       -3.11789420   -31.02667050     5.66720960
C       -2.06389400   -31.64767070     3.95520950
H       -2.49889400   -31.06367110     3.13520960
H       -2.66789410   -32.56367110     3.92720960
C       -0.53489400   -31.96767040     3.81620960
H        0.02910590   -31.24567030     3.21220950
H       -0.55589410   -32.97767260     3.39020970
C       -0.03189410   -32.10066990     5.27720980
H       -0.07589410   -33.14067080     5.59820940
C        1.38210590   -31.61967090     5.37620970
O        2.28910590   -32.42867280     5.65120940
N        1.65110590   -30.30667110     5.15120940
H        0.90410600   -29.66967200     4.90320970
C        2.98310590   -29.76167110     5.34020950
H        3.65610600   -30.28367040     4.66020970
H        3.06910590   -28.67767140     5.27420950
C        3.57010600   -30.07667160     6.75020930
O        4.72610620   -30.26767160     6.86820940
N        2.80410600   -29.98767090     7.83120970
H        1.82310590   -29.79767040     7.66220950
C        3.29110600   -30.21067050     9.22420980
H        4.26310590   -29.72767070     9.31320950
C        2.27110600   -29.67767140    10.24520970
H        2.20810600   -28.59167100    10.17620940
H        1.27810600   -30.01667020     9.94720940
C        2.55110600   -30.03767200    11.73421000
H        2.77410600   -31.10367200    11.78420930
H        3.33810590   -29.43167110    12.18320940
C        1.22710600   -29.72367100    12.49420930
O        0.44410590   -28.84367180    12.10420990
N        1.03110600   -30.42667200    13.57720950
H        0.21010590   -30.21267130    14.13220980
H        1.69810590   -31.05867200    14.00320910
C        3.46410580   -31.69267080     9.45920940
O        4.45210600   -32.13967130     9.99920940
N        2.58710600   -32.53767010     8.92720990
H        1.72610590   -32.15867230     8.55021000
C        2.78610590   -34.00267030     8.86120990
H        3.09510590   -34.27067180     9.87220950
C        1.52810600   -34.80367280     8.48020940
H        1.18610600   -34.48266980     7.49620960
C        1.70010590   -36.34967040     8.53220940
H        2.34310600   -36.69067000     9.35420990
H        0.78010590   -36.92967220     8.67820930
H        2.22610590   -36.75567250     7.65920970
C        0.36910590   -34.43967060     9.56820960
H        0.31510590   -35.11767200    10.41920950
H        0.46710590   -33.43167110     9.97120950
C       -1.02089410   -34.44166950     8.96521000
H       -1.06389400   -33.72067260     8.13920970
H       -1.30089400   -35.38767240     8.48620990
H       -1.83189400   -34.18167110     9.65720940
C        3.97510600   -34.41567230     8.08020970
O        4.52310610   -35.45367050     8.44920920
N        4.52810570   -33.59067150     7.11720940
H        3.97010590   -32.84067150     6.72620960
C        5.72010610   -34.05966950     6.35320950
H        5.89410590   -35.12367250     6.51420970
C        5.63210580   -33.80067060     4.89820960
H        4.81910610   -34.39966960     4.48720930
H        5.27410600   -32.79067230     4.70020960
C        6.87110610   -34.20467000     4.10120960
H        7.69910570   -33.54566960     4.36220930
H        7.16610570   -35.22067260     4.36320970
C        6.59910580   -34.22067260     2.56220960
O        7.43210600   -34.64266970     1.76720950
O        5.46110580   -33.94866940     2.16120960
C        6.99410580   -33.43867110     7.05020950
O        7.90410610   -34.14767070     7.36020950
N        7.07810590   -32.15666960     7.39020970
H        6.30710600   -31.54067040     7.16020970
C        8.15010550   -31.52267070     8.14221000
H        9.07810590   -31.58567050     7.57420970
C        7.79210620   -30.06867030     8.33020970
H        8.67410560   -29.47767070     8.60720920
H        7.39110610   -29.55167200     7.45020960
H        7.04410600   -29.88867190     9.11220930
C        8.42210580   -32.26367190     9.51320930
O        9.53110600   -32.61267090     9.89820960
N        7.41410590   -32.64167020    10.29720970
H        6.48810580   -32.26167300    10.14221000
C        7.68610570   -33.49367140    11.45420930
H        8.39610580   -33.00567250    12.12220950
C        6.40410610   -33.61067200    12.27820970
H        6.49810600   -34.18267060    13.20920940
H        6.08210610   -32.67367170    12.74720950
H        5.56810620   -33.95367050    11.65620990
C        8.24810600   -34.90067290    11.06320950
O        8.99710560   -35.46067050    11.84220980
N        8.12010570   -35.46667100     9.85420990
H        7.62410590   -34.94667050     9.13920970
C        8.65410610   -36.75067140     9.46820930
H        8.70410630   -37.44866940    10.30320930
C        7.75210570   -37.33167270     8.28920940
H        6.71610590   -37.48067090     8.61820980
H        7.76210590   -36.57366940     7.49620960
H        8.10710620   -38.26066970     7.82720950
C       10.16110610   -36.54867170     8.88120940
O       10.84710600   -37.55167010     8.97520920
N       10.55910590   -35.35467150     8.54720970
H        9.85110570   -34.63167190     8.50820920
C       11.91110610   -34.98266980     8.11420920
H       12.34110640   -35.77367020     7.49920940
C       11.92310620   -33.72566990     7.21720930
H       11.30310630   -32.91867070     7.60620980
C       13.31210610   -33.06767270     7.03120950
H       14.06710620   -33.66967010     6.51020960
H       13.27710630   -32.07967000     6.55620960
H       13.62910560   -32.88667300     8.06620980
C       11.27110580   -34.14567180     5.85720970
H       11.80810550   -35.01367190     5.47520970
H       10.18710610   -34.22467040     5.94120980
C       11.49710560   -32.99567030     4.86020950
H       10.89810560   -33.12467190     3.95020960
H       11.39910600   -31.99567030     5.30020950
H       12.52810570   -32.96467210     4.48920970
C       12.81410600   -34.83167270     9.38320920
O       13.93110560   -35.38167190     9.39020920
N       12.30510620   -34.18567280    10.45020960
H       11.44010640   -33.66767120    10.35620980
C       12.92710590   -34.20967100    11.80021000
H       13.99110600   -33.98867030    11.70920940
C       12.19810580   -33.19567110    12.69920920
H       11.12810610   -33.39966960    12.68820950
H       12.54410550   -33.43667220    13.70420930
C       12.48810580   -31.70367050    12.39320950
H       13.48410610   -31.51067160    12.79120920
H       12.41810610   -31.64867020    11.30620960
S       11.26010610   -30.56267170    13.10320950
C       10.65010550   -29.73667140    11.71120930
H       10.06810570   -28.85467150    12.00620940
H       11.51810550   -29.40267180    11.12820910
H       10.08610630   -30.47367100    11.12620930
C       12.94710640   -35.59366990    12.45821000
O       14.01510620   -35.91167070    12.94720940
N       11.89110570   -36.45067210    12.37020970
H       11.03310590   -36.14867020    11.92320920
C       11.93910600   -37.77567290    12.88120940
H       12.35210610   -37.70067210    13.88720990
C       10.49310590   -38.29767230    12.93221000
H       10.06710620   -37.62667080    13.67920970
H        9.96910570   -38.15467070    11.98820970
C       10.37010570   -39.70767210    13.54620930
H        9.39310550   -40.07667160    13.23320960
H       11.10310550   -40.42766950    13.18320940
C       10.44010640   -39.74467090    15.07020950
O       11.05810550   -38.89966960    15.69720940
O        9.77510550   -40.69667050    15.62620930
C       12.95210550   -38.62067030    12.12420940
O       13.79810620   -39.26567080    12.76520920
N       13.07910630   -38.44367220    10.76820950
H       12.34910580   -37.90767290    10.31320950
C       14.04010580   -39.18767170    10.01620960
H       13.85310550   -40.26066970    10.05520920
C       13.88910580   -38.92267230     8.47020910
H       12.82910630   -39.15467070     8.31420990
H       14.14010620   -37.86267090     8.33420940
C       14.81910610   -39.77767180     7.60920950
N       14.81310560   -41.08167270     7.44120980
C       15.84410570   -41.37166980     6.68220950
H       16.05210690   -42.38067250     6.36020950
N       16.69410510   -40.29566960     6.53420970
H       17.69210620   -40.40367130     6.42120930
C       16.06110570   -39.27567290     7.11920980
H       16.39010620   -38.26867290     7.33220960
C       15.48810580   -38.89667130    10.35820960
O       16.26210590   -39.77767180    10.57320980
N       15.87610630   -37.67667010    10.46120930
H       15.17410560   -36.94866940    10.53020950
C       17.23010640   -37.25867080    10.90920930
H       18.01510620   -37.68267060    10.28320980
C       17.25410650   -35.70566940    10.74720950
H       16.30510520   -35.33367160    11.13320920
C       18.36110690   -35.05067060    11.55420970
H       18.62310600   -34.04367070    11.20720960
H       18.08910560   -34.95367050    12.61220930
H       19.33310510   -35.54267120    11.41920950
C       17.24910550   -35.22167210     9.30320930
H       16.34810640   -35.61867140     8.83620930
H       16.99710660   -34.16366960     9.24020960
C       18.46610640   -35.48167040     8.38320920
H       18.32810590   -35.21966930     7.32720950
H       19.30310630   -34.85567090     8.71720980
H       18.70510670   -36.55266950     8.38820930
C       17.55710600   -37.78367230    12.29920960
O       18.61410520   -38.30567170    12.57220940
N       16.61610600   -37.67467120    13.21820930
H       15.75610640   -37.18367000    13.00520990
C       16.82710650   -38.05367280    14.66020970
H       17.83010670   -37.76167300    14.97220990
C       15.78510570   -37.31167220    15.45320990
H       14.82110600   -37.59667210    15.03020950
H       15.79810620   -37.64867020    16.48921010
C       15.98410610   -35.81567000    15.45821000
H       16.12010570   -35.52767180    14.41620920
C       14.82510570   -35.10367200    16.11920930
H       14.90010550   -34.01066970    16.06221010
H       13.86010550   -35.50767140    15.78820990
H       14.82610610   -35.32067110    17.19421010
C       17.32610510   -35.27367020    15.91620920
H       18.12410550   -35.82767110    15.40620990
H       17.46310620   -34.20767210    15.69720940
H       17.39710620   -35.56567000    16.97121050
C       16.69610600   -39.59167100    14.78920940
O       17.12110520   -39.97767260    15.88320920
N       16.16210560   -40.37266920    13.86020950
H       15.75110630   -39.90567020    13.06120970
C       16.16210560   -41.81767270    13.96920970
H       15.77610590   -42.07267000    14.95620920
C       15.16010570   -42.43367000    13.00220970
H       14.16710570   -42.40967180    13.45020960
H       15.14210610   -41.79767230    12.11820980
C       15.48810580   -43.88867190    12.77020930
O       16.28510670   -44.24666980    11.79920960
O       15.05010600   -44.72867200    13.58321000
C       17.55310630   -42.40767290    13.85720920
O       17.94410510   -43.32667160    14.60220910
N       18.42210580   -41.67967220    13.09021000
H       17.95410540   -40.95167160    12.56320950
C       19.93810650   -41.96367260    13.05420970
H       20.28010560   -42.99367140    13.16020970
H       20.24910550   -41.76167300    12.02920910
C       20.92210580   -41.09366990    13.89720920
O       22.08010670   -41.47666930    14.00420950
N       20.42710690   -39.99967190    14.45320990
H       19.46510510   -39.69767000    14.34720990
C       21.32510570   -39.14266970    15.19920920
H       22.15410610   -38.98867030    14.50720980
C       20.66410640   -37.78866960    15.47220990
H       20.29210660   -37.42267230    14.51620960
H       19.74310680   -38.02367020    16.00520900
O       21.48210530   -36.89167020    16.14221000
H       21.84910580   -36.33167270    15.45420930
C       21.84310530   -39.73567200    16.51820950
O       21.12910650   -40.00167080    17.46521000
N       23.14510540   -39.99367140    16.59720990
H       23.69510650   -40.05867000    15.74920940
C       23.83210560   -40.25767140    17.90020940
H       23.50910570   -41.22267150    18.28920940
C       25.38010600   -40.36167140    17.69920920
H       25.52810670   -41.24167250    17.06020930
H       25.74210550   -39.43767170    17.23320960
H       25.71610640   -40.48366930    18.73720930
C       23.58910560   -39.23266980    19.01520920
O       23.56810570   -39.60367200    20.16921040
N       23.58510590   -37.97867200    18.57520870
H       23.48110580   -37.69467160    17.60820960
C       23.65710640   -36.91366960    19.54220960
H       24.40710640   -37.17667010    20.28820990
C       23.90310670   -35.51667020    18.74921040
H       23.18110660   -35.20467000    17.98420910
H       23.77810670   -34.78567120    19.55720900
C       25.28710560   -35.37166980    18.03320880
C       26.30810550   -36.31067280    18.17120930
H       26.08610530   -37.24267200    18.67020990
C       27.55910680   -36.09167100    17.53920940
H       28.35310550   -36.77767180    17.79620930
C       27.81110570   -34.85667040    16.89820860
O       29.07310680   -34.49267200    16.47720910
H       29.76310540   -34.87166980    17.02620890
C       26.80610660   -33.92867280    16.81521030
H       27.05810550   -32.98266980    16.36021040
C       25.50310520   -34.18167110    17.30121040
H       24.74910550   -33.41067120    17.34220890
C       22.42010690   -36.77867130    20.43220900
O       22.58610530   -36.42267230    21.59621050
N       21.25810620   -37.11967090    19.93220900
H       21.25510600   -37.37567140    18.95121000
C       19.98810580   -37.11167140    20.73820880
H       19.99910550   -36.25267030    21.40921020
C       18.70610620   -36.95867160    19.78021050
H       19.03010560   -36.20267110    19.06420900
C       18.23110580   -38.17467120    18.91921040
H       19.10810660   -38.60967250    18.42520900
H       17.75110630   -38.99367140    19.46920970
H       17.58210560   -37.90067290    18.07820890
C       17.51410680   -36.35267260    20.47420880
H       16.65410610   -36.23266980    19.80420880
H       17.27710530   -36.96866990    21.35021020
H       17.83510590   -35.34366990    20.76220890
C       19.79110530   -38.33267210    21.65020940
O       18.89210510   -38.26867290    22.47220990
N       20.70410540   -39.31267170    21.55420880
H       21.44510650   -39.17367170    20.87821010
C       20.51310540   -40.60467150    22.34120940
H       19.47310640   -40.92367170    22.27520940
C       21.43310550   -41.72767260    21.90921020
H       22.43810650   -41.31167220    21.98020940
H       21.31410600   -42.50767140    22.66221050
C       21.00710680   -42.14266970    20.41520880
H       19.94610600   -42.39067080    20.40020940
H       21.26010510   -41.27466960    19.80620960
C       21.76710510   -43.35567090    19.89020920
H       22.81510540   -43.17867280    20.13320920
H       21.50710680   -44.24666980    20.46121030
C       21.55610660   -43.65867230    18.37320900
H       20.52910610   -44.00967030    18.26620860
H       21.63910680   -42.70566940    17.85120960
N       22.41110610   -44.69467160    17.83420940
H       22.18510630   -44.94367220    16.88220980
H       23.40110590   -44.50867080    17.90120890
H       22.31810570   -45.53567120    18.38521000
C       20.69610600   -40.23167040    23.86520960
O       20.17710690   -40.80867000    24.75420950
N       21.44810680   -39.18466950    24.18620870
H       21.94410510   -38.73167040    23.42720990
C       21.71510510   -38.61967090    25.52820970
H       21.95910640   -39.37967300    26.27021030
C       23.01410680   -37.81467060    25.50020980
H       23.88310620   -38.48467250    25.50820920
H       23.08010670   -37.14467240    24.63420870
H       23.08110620   -37.18667220    26.39620970
C       20.61910630   -37.72067260    26.14720920
O       20.71810530   -37.13967130    27.23221020
N       19.46010590   -37.55167010    25.47720910
H       19.31010630   -37.85567090    24.52220920
C       18.35910610   -36.66167070    26.03120990
H       18.95010570   -35.74567030    26.00920870
C       17.22210500   -36.71667100    24.99621010
H       16.92510600   -37.75366970    24.79720880
H       16.35310550   -36.18267060    25.40120890
H       17.53810500   -36.41467290    23.99020960
C       17.83710670   -36.87367250    27.44320870
O       17.44310570   -35.92467120    28.05821040
N       17.92910580   -38.08567050    27.97720910
H       18.46210670   -38.82567210    27.53721050
C       17.51310540   -38.30867000    29.36120990
H       16.49210550   -37.93167110    29.30420880
C       17.52710530   -39.81666950    29.55220990
H       17.08310510   -40.37266920    28.72620960
H       18.59610560   -40.02567290    29.49921040
C       16.98210530   -40.37667080    30.91221050
H       17.30910680   -41.41567230    30.94421010
H       17.60110660   -39.96467210    31.70920940
C       15.50310610   -40.27567290    31.19320870
O       14.79510590   -39.42867280    30.71720890
N       14.99710560   -41.24267200    31.93920900
H       13.99910640   -41.21567150    32.11320880
H       15.59210590   -41.85367200    32.48620990
C       18.23510550   -37.56167220    30.47620960
O       17.76910590   -37.37567140    31.63420870
N       19.46110530   -37.12067030    30.22220990
H       19.82510570   -37.22167210    29.28220940
C       20.28610610   -36.32567210    31.15921020
H       20.66710660   -36.97566990    31.94721030
C       21.49610520   -35.87567140    30.42120930
H       21.85510640   -36.78166960    29.93321040
H       21.38710590   -35.22867200    29.55121040
C       22.49410630   -35.29867170    31.48820880
H       22.17410660   -34.38967130    31.99720950
H       22.66510580   -36.04566960    32.26321030
C       23.82410620   -35.24467090    30.79020880
H       23.94910620   -36.10166930    30.12821010
H       23.81210520   -34.32267000    30.20821000
C       24.93710520   -34.85367200    31.79620930
H       24.91910550   -35.49467090    32.67821120
H       25.88510510   -35.06967160    31.30420880
N       24.92010690   -33.45767210    32.22520830
H       25.69710540   -33.27567290    32.84320830
H       25.16010670   -32.88767240    31.42720990
H       24.12110520   -33.10367200    32.73220830
C       19.63510510   -35.14067080    31.96821020
O       19.52810670   -35.09867100    33.18721010
N       19.12210660   -34.22167210    31.22220990
H       19.33110620   -34.37667080    30.24320980
C       18.25610540   -33.10667040    31.52021030
H       18.69410510   -32.50767140    32.31821060
C       18.18610570   -32.33567050    30.21320920
H       17.77010540   -33.08766940    29.54320910
H       17.46010590   -31.53167150    30.33321000
C       19.55210690   -31.76467130    29.69920920
H       20.24510570   -32.59767150    29.58020970
C       19.53010560   -31.10167120    28.30220990
H       20.50310520   -31.15867040    27.80020900
H       18.75810620   -31.57967190    27.68721010
H       19.41310500   -30.01567080    28.40921020
C       20.16610530   -30.74467090    30.64420890
H       19.37610630   -30.07567020    31.00520900
H       20.63510510   -31.17467120    31.53721050
H       20.92610550   -30.13167190    30.14320950
C       16.81810570   -33.44067000    32.09420780
O       16.04110530   -32.51567080    32.21521000
N       16.58810620   -34.69367220    32.47620770
H       17.37210660   -35.32366940    32.35221100
C       15.33210560   -35.22767260    33.03520970
H       14.81210610   -34.38267140    33.48720930
C       14.48510550   -35.93367000    31.87421040
H       15.04210570   -36.77567290    31.44421010
H       13.54210570   -36.39067080    32.19720840
C       14.11710550   -34.98867030    30.81320950
N       12.96710590   -34.27367020    30.74120900
C       12.95110610   -33.65467070    29.55121040
H       12.11510560   -33.07967000    29.18220900
N       14.17310620   -33.71866990    28.99420930
H       14.32910630   -33.44667050    28.03421020
C       14.89310550   -34.70867160    29.64020920
H       15.90310570   -35.04566960    29.45920940
C       15.54610630   -36.17766950    34.23820880
O       14.76210590   -36.19467160    35.18420790
N       16.60510640   -36.98767090    34.20621110
H       17.00110630   -37.15567020    33.28820800
C       16.83210560   -38.07467270    35.17020800
H       16.08610530   -37.95267110    35.95520780
C       16.59310530   -39.37467190    34.38021090
H       15.91010570   -39.22167210    33.54420850
H       17.58110620   -39.66667180    34.02621080
C       16.00910570   -40.48567200    35.37321090
H       16.33810620   -40.38467030    36.40721130
H       14.92510600   -40.37367250    35.34220890
C       16.35510640   -41.95867160    34.95121000
O       16.07710650   -42.85766980    35.74520870
O       16.69410510   -42.26367190    33.74420930
C       18.17210580   -37.99367140    35.93621060
O       18.31410600   -38.52367020    37.02220920
N       19.10610580   -37.20667270    35.48820880
H       18.91710660   -36.70067210    34.63121030
C       20.44910620   -36.99167250    36.12120820
H       20.60710530   -37.66667180    36.96220780
C       21.66110610   -37.34567260    35.23320770
H       21.45910640   -36.76267240    34.33420940
H       22.58710670   -37.16167070    35.77820970
C       21.73610690   -38.88267140    34.90921020
H       21.46110530   -39.35766980    35.85221100
H       20.99910550   -39.17367170    34.16120910
S       23.39410590   -39.36566930    34.36021040
C       24.19710540   -39.19567110    35.97121050
H       24.19310570   -38.13467030    36.24921040
H       23.74710660   -39.86167140    36.71720890
H       25.23910520   -39.50467300    35.82320790
C       20.59310530   -35.57167050    36.64920810
O       21.13510510   -35.39367290    37.72920990
N       20.17310520   -34.54167180    35.86920930
H       19.94110680   -34.74467090    34.90420910
C       20.14010620   -33.13367080    36.21521000
H       20.43810650   -33.03667070    37.25920870
C       20.99410630   -32.31567000    35.33121110
H       20.62710570   -32.28367230    34.30521010
H       20.94910620   -31.30867200    35.74620820
C       22.42410660   -32.77067180    35.22021100
O       23.04610630   -33.31867220    36.16220860
O       23.06410600   -32.56467060    34.19921110
C       18.68010520   -32.64467240    36.09420780
O       18.36510660   -31.80967140    35.22420880
N       17.73910520   -33.11167140    36.92221070
C       17.85210610   -34.09267040    37.99921040
H       17.76310540   -33.57267000    38.96020890
H       18.77210620   -34.68567280    37.92121120
C       16.60910610   -35.06367110    37.91720960
H       16.33610530   -35.56467060    38.85420990
H       16.76810650   -35.79467010    37.11520770
C       15.57210640   -33.94767000    37.56221010
H       15.24810600   -33.44967270    38.48521040
H       14.66410640   -34.36267090    37.10620880
C       16.30510520   -32.99967190    36.63721080
H       16.15810590   -33.37667080    35.62520980
C       15.61510560   -31.66467090    36.80820850
O       14.42510600   -31.51467130    36.47021100
N       16.41110610   -30.71867180    37.30620960
H       17.34410670   -31.03967090    37.53221130
C       15.96810630   -29.33467100    37.59420780
H       14.89710620   -29.19567110    37.44520950
C       16.22010610   -29.04167180    39.15520860
H       17.29110530   -28.89067080    39.29420850
H       15.58410550   -28.16767120    39.29621120
C       15.71410560   -30.21867180    39.98720930
H       16.25010680   -31.12867160    39.71421050
C       16.08410640   -29.92767140    41.43920900
H       15.88510610   -30.79967120    42.07521060
H       17.15810590   -29.70967100    41.48720930
H       15.58710580   -29.02467160    41.81420900
C       14.25810620   -30.43267060    39.88220980
H       14.07510570   -31.44967080    40.25020980
H       13.63610550   -29.71967120    40.43521120
H       13.89710620   -30.50967030    38.84920880
C       16.64110570   -28.28967090    36.72420880
O       16.26310540   -27.17767140    36.67121120
N       17.64510540   -28.73767090    35.86220930
H       17.84710500   -29.73067090    35.84220890
C       18.42510600   -27.79767040    35.03421020
H       18.94110680   -27.14767070    35.74020770
C       19.35610580   -28.72467040    34.30620960
H       19.78410530   -29.47867200    34.96620940
H       18.74310680   -29.27967070    33.59521100
C       20.48210530   -28.10367200    33.43621060
H       21.10710530   -28.95167160    33.15520860
H       20.10110660   -27.62267110    32.53620910
C       21.40710640   -27.14067080    34.22520830
O       21.53010560   -27.19267080    35.43021010
N       22.23910520   -26.41467090    33.55020900
H       22.97610660   -25.85167120    33.95821000
H       22.26010510   -26.41367150    32.53820800
C       17.64810560   -27.03667070    33.97721100
O       18.14610670   -26.06467060    33.38021090
N       16.48910520   -27.59667210    33.56620790
H       16.15410610   -28.44267080    34.01121140
C       15.77310560   -27.04967120    32.36220930
H       16.15710640   -26.06467060    32.09521100
C       15.98010640   -28.08467100    31.27520940
H       15.62710570   -29.07367130    31.56420900
H       15.36710550   -27.94067190    30.38420870
C       17.37910650   -28.18667030    30.67520900
H       18.10710530   -28.53767200    31.40620990
H       17.38210680   -28.97467040    29.92220880
C       17.95110510   -26.97667120    29.90221020
H       17.72910500   -26.04467200    30.42020990
H       19.03310590   -27.10367200    29.85520940
C       17.22310640   -26.93267060    28.58220860
H       17.41710660   -27.79467200    27.94421010
H       16.14410590   -26.84667210    28.71020890
N       17.72010610   -25.79367070    27.78220940
H       18.71210670   -25.91067120    27.63821030
H       17.25710680   -25.72567180    26.88620950
H       17.55910680   -24.88567160    28.19320870
C       14.28410630   -26.76967050    32.61320880
O       13.65410610   -27.39567180    33.37820820
N       13.62510590   -25.86167140    31.83720970
C       14.32410620   -24.95967100    30.91221050
H       14.83010580   -25.50267030    30.10420990
H       15.08510590   -24.39167020    31.46121030
C       13.22210600   -23.95867160    30.46220970
H       13.51010610   -23.41767120    29.55320930
H       13.10510640   -23.28567120    31.32120900
C       11.97210600   -24.90567020    30.35721020
H       11.95410630   -25.47667120    29.42120930
H       11.09610560   -24.24467090    30.37320900
C       12.20010570   -25.86367030    31.51321030
H       11.57110600   -25.53967090    32.34320830
C       11.70810600   -27.24667170    31.07520870
O       12.44910620   -27.87767030    30.30420880
N       10.58410550   -27.82067110    31.57020950
H        9.91410640   -27.37167170    32.18220900
C       10.13810630   -29.17667200    31.09520910
H       11.05510620   -29.76367190    31.14620970
C        9.20410630   -29.73467060    32.21120830
H        9.74410630   -29.80067060    33.15520860
H        8.40110590   -29.00567050    32.31921010
C        8.57710550   -31.09167100    31.91120910
H        7.96010590   -31.39367100    32.75720980
H        8.01110550   -31.08967020    30.97920990
C        9.64910600   -32.17567060    31.87620930
H        9.12810610   -33.08766940    31.58321000
H       10.38810630   -31.92167090    31.11721040
C       10.19610600   -32.37367250    33.24221040
H       10.73310570   -31.47467040    33.54721070
H        9.37310600   -32.66467290    33.89421080
N       11.15910630   -33.55367280    33.22721100
H       11.88510610   -33.33267210    32.56121060
H       11.69710640   -33.66867070    34.07421110
H       10.65410610   -34.36767200    32.90921020
C        9.61710550   -29.26267050    29.59321020
O        9.55410580   -30.31567190    29.01321030
N        9.25810620   -28.05167200    29.01721000
H        9.13510610   -27.26067160    29.63720890
C        8.97110560   -27.79667090    27.65320970
H        9.18310550   -28.66767120    27.03220940
C        7.51210590   -27.45267110    27.56221010
H        7.30710600   -26.61567120    28.22920990
H        7.35710570   -27.16467090    26.52320860
C        6.48110580   -28.60667040    27.77520940
H        6.94210580   -29.49867060    27.35021020
H        6.38410620   -28.84067150    28.83520890
C        5.13210580   -28.32467080    27.08020970
O        4.86410570   -27.39067080    26.30020900
N        4.27310610   -29.30667110    27.20320890
H        3.39010600   -29.30767060    26.70821000
H        4.58610580   -30.03767200    27.83020970
C        9.74510570   -26.64667130    26.98820880
O       10.18910600   -25.70467190    27.59420970
N       10.02310560   -26.83567050    25.69620900
H        9.52410600   -27.57867050    25.22020910
C       11.12110610   -26.24267200    24.91720960
H       12.01010610   -26.01467130    25.50621030
C       11.75710580   -27.32467080    23.98320960
H       11.14710620   -27.22067070    23.08621030
H       12.79410550   -27.11467170    23.72020910
C       11.76010610   -28.74967190    24.56820870
O       11.41110610   -29.68767170    23.82621000
O       11.99410630   -28.97067070    25.74621010
C       10.75010590   -24.84667210    24.35321040
O        9.63310620   -24.39567180    24.44021030
N       11.71710590   -24.14167020    23.77620890
H       12.60510640   -24.59167100    23.58920860
C       11.51410580   -22.84867100    23.15120890
H       10.86510560   -22.21667100    23.75720980
C       12.82310580   -22.19467160    22.89420890
H       13.51410580   -22.36067200    23.72121050
H       13.34410570   -22.61467170    22.03421020
C       12.82110600   -20.63967130    22.86220930
H       12.18410590   -20.33567050    22.03220940
H       12.36310580   -20.18567090    23.74120900
C       14.27410600   -20.13967130    22.74020960
H       14.76910590   -20.78167150    22.01220890
H       14.33810620   -19.14467050    22.29821010
N       14.90010550   -20.12067030    24.07621000
H       15.31510640   -20.99167060    24.37620930
C       14.68110560   -19.35467150    25.09321020
N       14.28910640   -18.04967120    24.96521000
H       14.19610600   -17.67767140    24.03120990
H       14.14210610   -17.48567200    25.79020880
N       14.90510560   -19.85567090    26.24020960
H       15.11010550   -20.84467120    26.24020960
H       14.73110580   -19.33467100    27.08820920
C       10.72210600   -22.93667030    21.80620960
O       10.79710580   -23.96467020    21.11620900
N        9.93510630   -21.91267200    21.48921010
H        9.90910630   -21.12067030    22.11920930
C        8.94710640   -22.01767160    20.36920930
H        8.32510570   -22.91167070    20.42621040
C        7.83810620   -20.88867190    20.30420880
H        8.37110610   -19.92967030    20.28920940
H        7.29910610   -21.01367190    19.35721020
C        6.71910570   -20.81867030    21.30521010
C        6.72210600   -21.54467200    22.51920890
H        7.54710580   -22.21367070    22.71420860
C        5.64610580   -21.48567200    23.41420940
H        5.67610600   -22.04467200    24.33720970
C        4.47610620   -20.81167030    23.08020970
O        3.37210580   -20.92567060    23.88620950
H        2.58310600   -20.57467080    23.46620940
C        4.47510580   -19.96067050    21.98620990
H        3.64510580   -19.32067110    21.72620960
C        5.61510610   -19.97567180    21.07520870
H        5.65310570   -19.29467200    20.23820880
C        9.63610550   -22.25767140    19.04520990
O        9.11810590   -23.04667090    18.23521040
N       10.85010620   -21.75967030    18.87520980
H       11.07410620   -20.97067070    19.46920970
C       11.80110550   -22.01667020    17.82320980
H       11.52010630   -21.50067140    16.90521050
C       13.15510560   -21.39767070    18.20020870
H       12.98610590   -20.32767110    18.37220950
H       13.65310570   -21.80167200    19.09021000
H       13.85210610   -21.54867170    17.36620900
C       12.05310630   -23.55267140    17.54020880
O       12.54310610   -23.83267020    16.49320980
N       11.85710620   -24.32567020    18.53820990
H       11.70810600   -23.88167190    19.43721010
C       11.88210580   -25.78567120    18.37020870
H       12.10010620   -26.06067090    17.33920860
C       12.96710590   -26.29267120    19.23921010
H       13.92110630   -25.88167190    18.90820880
H       12.89510630   -26.07667160    20.30620960
C       13.19910620   -27.87667080    18.97220990
H       12.19610600   -28.29967120    19.03021050
C       13.80810550   -28.08567050    17.60021020
H       14.79610630   -27.61667060    17.52320860
H       13.90610600   -29.16067120    17.40420910
H       13.08210560   -27.84567070    16.81320950
C       14.14610580   -28.40967180    20.03421020
H       15.10710620   -27.88267140    20.06420900
H       13.77610590   -28.45767020    21.06521030
H       14.43210600   -29.43667030    19.77421000
C       10.52410600   -26.41367150    18.72420880
O       10.04310610   -27.13167190    17.87421040
N        9.81910610   -26.10167120    19.83120920
H       10.34410570   -25.50367160    20.45821000
C        8.54310610   -26.83467100    20.31620980
H        8.71310620   -27.90767100    20.39420890
C        8.13510610   -26.27467160    21.72020910
H        8.86110590   -26.59567070    22.46720890
H        8.09410570   -25.19067190    21.61220930
C        6.66410590   -26.66867070    22.15820880
H        5.93010620   -26.01867100    21.68021010
H        6.46010590   -27.69667050    21.86120990
C        6.42710590   -26.68967060    23.68021010
H        5.36110590   -26.64367100    23.89921000
H        6.89210610   -27.58667180    24.09021000
N        7.04210620   -25.50967030    24.29220960
H        8.01610570   -25.35567090    24.07520870
C        6.57810590   -24.62567140    25.09321020
N        5.38310580   -24.78167150    25.62020870
H        4.96910570   -25.70167160    25.58720970
H        4.99710610   -23.95467190    26.05320930
N        7.27710580   -23.57767110    25.38720890
H        8.27010630   -23.45367050    25.25120930
H        6.96210580   -22.91867070    26.08520890
C        7.39310600   -26.68067170    19.38620950
O        6.64810610   -27.60067180    19.15320970
N        7.26810600   -25.55067060    18.67120930
H        8.14710620   -25.05267140    18.74621010
C        6.32410570   -25.27467160    17.59520910
H        5.54010580   -26.00167080    17.80620960
C        5.68910600   -23.85767170    17.75520900
H        4.82610610   -23.71467020    17.10321040
C        5.21910570   -23.45967100    19.09021000
H        5.98310610   -23.44167140    19.87720870
H        4.73410610   -22.48267170    19.21420860
H        4.36810590   -24.04667090    19.45720860
O        6.55610610   -22.84867100    17.47620960
H        7.33710580   -22.89267160    18.03320880
C        6.81110570   -25.40267180    16.14320950
O        6.07610610   -25.15967180    15.24020960
N        8.13110640   -25.52267070    15.88820930
H        8.72910590   -25.72667120    16.68021010
C        8.78710560   -25.43967060    14.58321000
H        8.68110560   -24.38067050    14.34720990
C       10.29110620   -25.77767180    14.67420960
H       10.75710580   -25.11267090    15.40120980
H       10.43810560   -26.81367110    14.97720910
O       10.88710590   -25.55167200    13.42320920
H       11.59210590   -26.20267110    13.43620970
C        8.07710550   -26.22367100    13.53320980
O        7.80710600   -25.63667110    12.49920940
N        7.77410600   -27.49467090    13.72620960
C        8.17110630   -28.43867110    14.80021000
H        7.95710610   -27.91667180    15.74121000
H        9.25110630   -28.62567140    14.84420970
C        7.38310580   -29.70667080    14.57420920
H        6.47910590   -29.58767130    15.18520930
H        7.95910600   -30.56767080    14.93520930
C        7.08210610   -29.72167210    13.04720970
H        6.11910580   -30.19767190    12.82420920
H        7.76110600   -30.39967160    12.51620960
C        7.03810600   -28.23767090    12.65420910
H        7.54310610   -28.17267040    11.69020940
C        5.57410570   -27.64667130    12.47820950
O        5.09210590   -27.50567050    11.34520910
N        4.76810600   -27.33967020    13.47220990
H        5.02010580   -27.47067070    14.44420910
C        3.50410600   -26.58267020    13.35320950
H        2.86010600   -27.19067190    12.71720980
C        2.74510600   -26.26967050    14.67420960
H        3.28510590   -25.56467060    15.30520920
H        1.74610590   -25.90367130    14.43620970
C        2.40610600   -27.44867130    15.72420980
H        1.94910600   -27.04067040    16.62620930
H        1.79610600   -28.13967130    15.14221000
C        3.59110590   -28.25667190    16.41120910
O        4.75110580   -27.85367200    16.49120900
N        3.11910610   -29.38667110    17.02220920
H        3.85310600   -30.02567100    17.30220990
H        2.21510600   -29.78967090    16.80720900
C        3.64410590   -25.21067050    12.62520980
O        2.67210600   -24.83667180    11.97920990
N        4.76510570   -24.49767110    12.73620990
H        5.49510570   -24.77967070    13.37920950
C        5.03810600   -23.25267030    11.96720980
H        4.16610570   -22.59967040    11.99720950
C        6.16910600   -22.53367040    12.65020940
H        5.83110570   -22.39167020    13.68420980
H        7.06110570   -23.16667180    12.73120980
C        6.44910570   -21.19067190    12.06520940
C        7.29910610   -20.93667030    11.04920960
H        7.77010580   -21.75067140    10.51820950
N        7.49010610   -19.57767110    10.88320920
H        8.13210580   -19.19067190    10.20720960
C        6.64610580   -18.87667080    11.73020940
C        6.34010600   -17.51267050    11.89921000
H        6.90410610   -16.77367020    11.34920980
C        5.40310570   -17.14467050    12.86621000
H        5.23310610   -16.08167080    12.95420930
C        4.71110580   -18.14267160    13.60921000
H        3.98710580   -17.82867050    14.34620950
C        5.05010600   -19.47867200    13.39221000
H        4.55510620   -20.22667120    13.99420930
C        5.92510600   -19.89067080    12.39921000
C        5.43210600   -23.51367190    10.54120920
O        4.91710620   -22.84667210     9.62620930
N        6.29810570   -24.52867130    10.29321000
H        6.60110620   -25.12267110    11.05520920
C        6.81410600   -24.75967030     8.94520950
H        7.28010610   -23.87067030     8.52020930
C        7.91510580   -25.79267120     8.94020940
H        7.72410580   -26.60067180     9.64620970
H        7.94310620   -26.22967150     7.94220970
C        9.28510570   -25.13567160     9.31220910
H        9.16610620   -24.27067180     9.96521000
C       10.27910610   -26.03567120     9.95121000
H        9.90610600   -26.40767100    10.91320990
H       10.41710570   -26.94267080     9.34920980
H       11.29510590   -25.64667130    10.09220980
C        9.83610630   -24.62367060     8.03420930
H       10.73210620   -24.02167130     8.23220920
H       10.27010630   -25.43467140     7.43520980
H        9.10910610   -24.09067150     7.40920970
C        5.54910610   -25.20867160     8.03920940
O        5.52210620   -24.93167110     6.86920980
N        4.60610580   -25.90967180     8.65020940
H        4.73510600   -26.12267110     9.63220980
C        3.49110600   -26.59667210     7.99720950
H        3.82610580   -27.45767020     7.41820960
H        2.83610580   -26.94567110     8.79620930
C        2.78610590   -25.63467030     7.02920960
O        2.76710610   -25.87867160     5.82220940
N        2.23710580   -24.50367160     7.43020960
C        1.82810590   -24.14267160     8.79220960
H        2.60210590   -23.48267170     9.20121000
H        1.66410590   -25.07067110     9.35420990
C        0.50510590   -23.33667180     8.63320920
H        0.28010590   -22.69967080     9.49720950
H       -0.36089410   -23.98467060     8.44820980
C        0.78210590   -22.52767180     7.39520980
H        1.49010600   -21.76067160     7.73220970
H       -0.04789410   -22.06067090     6.85020970
C        1.50710590   -23.57367130     6.57520960
H        0.84110590   -24.21367070     5.99720950
C        2.37610600   -22.92167090     5.48820970
O        1.90410590   -22.68967060     4.38920970
N        3.61910610   -22.61767200     5.87320950
H        3.96710590   -22.93567090     6.77020980
C        4.61310580   -22.04567150     4.95320940
H        4.17710590   -21.10367200     4.62020970
C        5.84910580   -21.70767020     5.73620940
H        5.80810590   -22.29467200     6.65320970
H        6.70010610   -22.22467040     5.29120970
C        6.10510590   -20.27167130     6.18120960
H        6.91910600   -20.21167180     6.90420960
H        6.17110590   -19.60067180     5.32420970
C        4.99110600   -19.75267030     7.02620940
O        4.38810590   -18.74367140     6.72220950
N        4.43310590   -20.40067100     8.04120920
H        3.71910600   -19.91767120     8.57320980
H        4.82910590   -21.25767140     8.40820980
C        4.89210610   -22.96367070     3.75820950
O        4.98310610   -22.46367070     2.65420960
N        5.07210590   -24.23967170     3.97720960
H        5.00110580   -24.59567070     4.92320970
C        5.19410610   -25.31367110     2.94820950
H        6.06110570   -25.00367160     2.36420970
C        5.60310600   -26.66667180     3.66220950
H        4.88110590   -26.83167080     4.46120980
C        5.47810600   -27.80167200     2.68920950
H        4.42310570   -27.88667110     2.40020970
H        6.07010600   -27.70667080     1.77120960
H        5.90110590   -28.73967170     3.07020950
C        6.96110580   -26.61967090     4.46220970
H        7.80010600   -26.83267020     3.80020950
H        7.17210580   -25.60667040     4.80620960
C        7.05610610   -27.63967130     5.59620950
H        6.83910610   -28.65567020     5.24520970
H        8.06010630   -27.60967060     6.03620960
H        6.32210590   -27.52067180     6.40320970
C        3.94010590   -25.28967090     2.04120950
O        4.05010600   -25.29667090     0.83620950
N        2.77610590   -25.31867030     2.62220950
H        2.76810600   -25.38567160     3.63320950
C        1.57410600   -25.44967080     1.85120950
H        1.75510600   -26.30067060     1.19520950
C        0.35810590   -25.73667140     2.77920960
H        0.17410590   -25.08067130     3.63020940
H       -0.59289410   -25.56267170     2.27520970
C        0.51810590   -27.19067190     3.27920960
H        0.39110590   -27.81467060     2.39420960
H        1.49010600   -27.38767050     3.73020960
C       -0.69389410   -27.52967070     4.10120960
O       -0.52189400   -27.84567070     5.30320980
O       -1.91089400   -27.23267170     3.73320960
C        1.33510590   -24.19067190     1.03820960
O        0.77710590   -24.35367200    -0.00679040
N        1.85810590   -23.07567020     1.48220960
H        2.26610590   -23.05567170     2.40920950
C        1.81610600   -21.73967170     0.72320960
H        0.85210590   -21.58067130     0.23920960
C        2.00210600   -20.47367100     1.61120950
H        2.86310600   -20.68067170     2.24720950
C        2.23910590   -19.16867070     0.84020950
H        1.57210590   -19.00967030    -0.01579040
H        2.23810600   -18.36667060     1.58820950
H        3.27410600   -19.20367050     0.47920950
C        0.75210600   -20.28367040     2.41920950
H       -0.07289410   -19.90767100     1.80020950
H        0.44110590   -21.13167190     3.04120950
H        0.96710590   -19.48167040     3.13520960
C        2.84610610   -21.75167080    -0.37179040
O        2.47210600   -21.42167090    -1.50179040
N        4.15310570   -22.16367150    -0.15879040
H        4.40910580   -22.41267200     0.78920950
C        5.13810590   -22.21467020    -1.32879040
H        5.08610580   -21.20767020    -1.74279050
C        6.56610580   -22.45867160    -0.79879050
H        6.62110610   -23.32267190    -0.13679040
C        7.51610610   -22.75467110    -1.95579040
H        7.44010590   -22.02767180    -2.77479050
H        8.53410630   -22.72767070    -1.54979050
H        7.45710610   -23.72567180    -2.46279050
C        7.07710600   -21.29967120     0.08020960
H        7.47310590   -20.56467060    -0.62079040
H        6.29710580   -20.86267090     0.70320960
C        8.17210580   -21.86767200     1.06920960
H        7.68010620   -22.47067070     1.84220960
H        9.03310590   -22.44167140     0.70320960
H        8.58610630   -20.96667100     1.53820960
C        4.61810590   -23.22867200    -2.40279050
O        4.79310610   -22.84967040    -3.57379060
N        3.99610590   -24.30267140    -2.02179050
H        4.07110600   -24.57867050    -1.04979050
C        3.69810610   -25.36367030    -2.98879050
H        4.60210610   -25.59567070    -3.55079050
C        3.43210600   -26.66367150    -2.19979050
H        4.24010610   -26.86967090    -1.49679040
H        2.49510600   -26.56267170    -1.65279040
C        3.38610600   -27.90667150    -3.11579040
H        2.40310600   -27.88567160    -3.58579040
H        4.13210580   -27.88567160    -3.90879030
C        3.49010590   -29.25467110    -2.43979050
H        4.50010590   -29.38167190    -2.05079050
H        2.80010600   -29.32867050    -1.59979050
N        3.20810600   -30.37367060    -3.43079040
H        3.50410600   -30.28167150    -4.39179040
C        2.82610580   -31.57967190    -3.05979040
N        2.58810590   -31.88267140    -1.82479050
H        2.80810590   -31.15467070    -1.16079040
H        2.45910600   -32.84767150    -1.55779040
N        2.67910600   -32.54967120    -3.92179040
H        2.82110600   -32.45867160    -4.91779040
H        2.23210600   -33.39167020    -3.58879040
C        2.57810590   -24.91367150    -3.88579030
O        2.67510600   -24.92667200    -5.12079050
N        1.47010590   -24.47467040    -3.36279030
H        1.39710590   -24.59067150    -2.35879040
C        0.30810590   -23.95467190    -4.14779040
H        0.08410590   -24.76667020    -4.84079030
C       -0.85089400   -23.65167050    -3.21579050
H       -1.75089410   -23.42967030    -3.78879050
H       -1.16389410   -24.61567120    -2.81579040
O       -0.62689410   -22.77167130    -2.17979050
H       -0.17789410   -23.21467020    -1.45579040
C        0.70110600   -22.76867100    -4.97579050
O        0.34310590   -22.66367150    -6.13879060
N        1.46910600   -21.84967040    -4.41979030
H        1.60410590   -21.91567040    -3.41879030
C        2.15910600   -20.74667170    -5.20979020
H        1.41310600   -20.06267170    -5.61379050
C        3.01910590   -19.81167030    -4.27279040
H        3.87610600   -20.35267070    -3.87279030
H        3.53310590   -18.94967080    -4.69579030
O        2.21610590   -19.26067160    -3.28179050
H        2.11410590   -19.78467180    -2.48479030
C        2.98910590   -21.32767110    -6.36979060
O        2.93010590   -20.85367200    -7.49479060
N        3.81510590   -22.39767070    -6.13679030
H        3.82310610   -22.80567170    -5.20879030
C        4.63510610   -22.91467090    -7.15279050
H        5.32710600   -22.14167020    -7.48679070
C        5.50910620   -24.14967160    -6.69079070
H        4.82510610   -24.93567090    -6.36979060
C        6.46310620   -24.71467020    -7.70979020
H        5.86210580   -25.08267020    -8.54979040
H        7.19910570   -23.97867200    -8.05479050
H        7.16310600   -25.45567130    -7.30279060
O        6.36310580   -23.67867090    -5.61679030
H        5.89110610   -23.39467050    -4.83079050
C        3.78710600   -23.40867040    -8.37479020
O        4.18210600   -23.21467020    -9.53379060
N        2.59510590   -23.99667170    -8.15079020
H        2.31010600   -24.16267200    -7.19279050
C        1.67610600   -24.56667140    -9.16979030
H        2.21910600   -24.92767140   -10.04279040
C        0.86110590   -25.72367100    -8.53679080
H        0.28110590   -25.36267090    -7.68779040
H        0.15010590   -26.14067080    -9.24879070
C        1.81410600   -26.92867090    -8.12479020
H        2.53610590   -26.50467110    -7.42579030
H        1.16910590   -27.55367090    -7.50679060
C        2.40410590   -27.69767190    -9.31179050
H        1.60710600   -28.21167180    -9.84879020
H        3.01510600   -27.01267050    -9.89979080
C        3.32710600   -28.74367140    -8.76679040
H        4.06610580   -28.19567110    -8.18279080
H        2.79910590   -29.49167060    -8.17579080
N        4.08210610   -29.49667170    -9.79279040
H        4.93910600   -29.84267040    -9.38679030
H        3.60610600   -30.33667180   -10.08779050
H        4.25910620   -28.88167190   -10.57479000
C        0.74310590   -23.57867050    -9.78379060
O        0.58610590   -23.68267060   -11.00079060
N        0.34710600   -22.51267050    -9.07979010
H        0.59210590   -22.43167110    -8.09979060
C       -0.19989410   -21.30667110    -9.74279020
H       -1.13589410   -21.61667060   -10.20879080
C       -0.61189410   -20.26767160    -8.71979050
H       -1.33289410   -20.58667180    -7.96779060
H        0.22110590   -19.92167090    -8.10879040
C       -1.25889410   -18.98867030    -9.34479050
H       -0.48089410   -18.43967060    -9.87579060
H       -1.97789410   -19.37267110   -10.06779000
S       -2.12289400   -17.85267070    -8.26279070
C       -3.64989400   -18.65367130    -7.98879050
H       -3.42589400   -19.69767190    -7.73679070
H       -4.28389410   -18.06567190    -7.31279040
H       -4.23389390   -18.72267150    -8.91479020
C        0.64510600   -20.67567060   -10.81579020
O        0.08810590   -20.23767090   -11.84479050
N        1.93510590   -20.46367070   -10.47279070
H        2.18010590   -20.66067120    -9.50979040
C        3.00410600   -20.08367160   -11.41779040
H        2.61910610   -19.23567200   -11.98379040
C        4.25410600   -19.57567020   -10.59779070
H        4.49710610   -20.31667140    -9.83579060
C        5.55310580   -19.23167040   -11.33579060
H        5.51410580   -18.31667140   -11.93979070
H        6.34610610   -19.12167170   -10.58579060
H        5.78510570   -20.08067130   -11.99079040
C        3.72110610   -18.34567070    -9.77779010
H        2.98710580   -18.62767030    -9.02279090
H        4.55210590   -17.96667100    -9.18279080
C        3.24310590   -17.13167190   -10.67579080
H        4.02310610   -16.81667140   -11.37979030
H        2.29710600   -17.35567090   -11.18479060
H        3.20010590   -16.31267170    -9.94679070
C        3.25810600   -21.03667070   -12.55879020
O        3.48910590   -20.62367060   -13.70179080
N        3.17610600   -22.36267090   -12.35579010
H        3.19010590   -22.67167090   -11.39079000
C        3.51910590   -23.43867110   -13.35179040
H        4.53510570   -23.36467170   -13.73879050
C        3.56310580   -24.71967120   -12.56679060
H        4.20810600   -24.57567020   -11.69979000
H        2.58610580   -25.08867070   -12.25479030
C        4.28110600   -25.81967160   -13.42479040
H        3.42810580   -26.37967110   -13.80879020
H        4.71310620   -25.30167200   -14.28079030
C        5.18910600   -26.75367160   -12.68679050
O        6.45010610   -26.66167070   -12.71779060
O        4.66510580   -27.70267110   -12.04279040
C        2.43810580   -23.45167160   -14.45479010
O        2.78910590   -23.40467070   -15.61679080
N        1.13410590   -23.39667130   -14.09779070
H        0.90710590   -23.31567190   -13.11379050
C        0.08910590   -22.88567160   -14.98779010
H       -0.29189400   -23.47467040   -15.82179070
C       -1.17989410   -22.78967090   -14.04779050
H       -0.80489410   -22.22967150   -13.19079020
H       -2.06589410   -22.25567050   -14.39179040
C       -1.60289410   -24.17567060   -13.59679030
H       -1.64089410   -24.89567180   -14.41379070
H       -0.94389410   -24.55167200   -12.81379030
C       -3.03589420   -24.08467100   -12.90879060
H       -3.70989420   -23.86567120   -13.73679070
H       -3.46889400   -24.97767070   -12.45779040
N       -3.09789400   -22.92867090   -11.99579050
H       -3.16389420   -22.03367040   -12.45779040
C       -3.71589400   -22.93067170   -10.78779030
N       -3.80989410   -23.97067070    -9.99479010
H       -3.37989400   -24.85567090   -10.22379020
H       -4.29189400   -23.89367100    -9.10979080
N       -4.27589420   -21.82167050   -10.39579010
H       -4.00489430   -20.97367100   -10.87279030
H       -4.83189390   -21.70867160    -9.55979060
C        0.32610600   -21.53767200   -15.64479060
O        0.07110590   -21.46367070   -16.83679010
N        0.81110600   -20.51267050   -14.91479020
H        0.78210590   -20.52967070   -13.90279010
C        0.95310590   -19.18067170   -15.58979030
H       -0.02089410   -19.07667160   -16.06978990
C        1.10310590   -18.11767200   -14.50679020
H        0.28710590   -18.16467090   -13.78579040
H        2.04810600   -18.33567050   -14.00879000
C        1.11210600   -16.70167160   -15.00379090
H        1.23910590   -16.06367110   -14.12879090
H        1.96210600   -16.68167110   -15.68579010
C       -0.20189410   -16.21567150   -15.57879070
O       -0.15589410   -15.22267150   -16.33279040
O       -1.21889400   -16.84567070   -15.38279060
C        2.05210590   -19.12667080   -16.75778960
O        1.80010590   -18.69167140   -17.87578960
N        3.26310590   -19.73867030   -16.55278970
H        3.42110590   -20.09267040   -15.61779020
C        4.23710580   -19.97867200   -17.58279040
H        4.48110580   -18.96367070   -17.89678960
C        5.65110590   -20.56067090   -17.19878960
H        6.33610580   -20.62567140   -18.04479030
C        6.37610580   -19.64367100   -16.09379010
H        5.68610570   -19.47867200   -15.25679020
H        7.31110570   -20.09367180   -15.73779010
H        6.50010590   -18.66667180   -16.57579040
C        5.44610600   -21.98567200   -16.63179020
H        4.79410600   -21.94667050   -15.75979040
H        5.13110590   -22.67367170   -17.41579060
C        6.59710600   -22.78167150   -15.94179060
H        6.12710570   -23.50367160   -15.26279070
H        7.20610570   -23.30167200   -16.69178960
H        7.14610580   -22.23467060   -15.16579060
C        3.79810600   -20.85067180   -18.75179100
O        4.31110570   -20.76367190   -19.85079000
N        2.87110590   -21.71267130   -18.48079110
H        2.64510580   -21.84467120   -17.50279050
C        2.20510600   -22.57567020   -19.46278950
H        2.88210580   -22.70867160   -20.30679130
C        1.97910590   -23.92167090   -18.79979130
H        1.45610590   -23.76067160   -17.85779000
H        1.36910590   -24.53167150   -19.46578980
C        3.19910600   -24.84267040   -18.67679020
O        3.69610600   -25.35467150   -19.69878960
N        3.73210600   -25.12767030   -17.54079060
H        4.55710600   -25.71367070   -17.49678990
H        3.38410590   -24.60567090   -16.74579050
C        0.96610590   -21.96067050   -20.08078960
O        0.43310590   -22.53167150   -21.02878950
N        0.47810590   -20.78467180   -19.64678960
H        0.96010600   -20.34867100   -18.87079050
C       -0.59889410   -20.03067020   -20.29279140
H       -1.39989410   -20.75367160   -20.43979070
C       -1.09389400   -18.98267170   -19.33979030
H       -2.05989410   -18.64267160   -19.71379090
H       -1.34989400   -19.36967090   -18.35379030
O       -0.18289410   -17.85267070   -19.27279090
H        0.61210600   -17.97667120   -18.74779130
C       -0.29289410   -19.37367060   -21.64879040
O        0.75010590   -18.80967140   -21.86379050
N       -1.28189410   -19.27367020   -22.52079010
H       -2.07989410   -19.81967160   -22.21679120
C       -1.35589410   -18.32667160   -23.70779040
H       -0.33889410   -18.43367200   -24.08479120
C       -2.28589420   -18.87867160   -24.87079050
H       -3.28289410   -18.98567200   -24.44379040
C       -2.18989400   -17.82467080   -25.98079110
H       -1.12989400   -17.54967120   -26.03279110
H       -2.53489400   -18.25067140   -26.93179130
H       -2.74589400   -16.88767050   -25.85879140
C       -1.79389410   -20.18067170   -25.52279090
H       -1.51489400   -20.92767140   -24.76879120
H       -2.57089400   -20.60567090   -26.16979030
H       -0.98689410   -20.06767080   -26.25679020
C       -1.71689400   -16.87767030   -23.22379110
O       -2.82489400   -16.38767050   -23.31579020
N       -0.76027039   -16.27292006   -22.51010160
H        0.10463056   -16.78929403   -22.36388603
C       -0.82981812   -14.89735099   -22.00590916
H       -1.85217481   -14.70379827   -21.68196182
C        0.06329987   -14.70743877   -20.75572184
H        0.01547470   -13.66515856   -20.44983087
H       -0.34156288   -15.30097415   -19.93765267
C        1.52620521   -15.08360408   -20.93364101
O        2.37323424   -14.24782676   -21.16841314
N        1.85130649   -16.34917309   -20.86068880
H        2.76624639   -16.64645941   -21.18267105
H        1.16027335   -17.05747156   -20.62751636
C       -0.54897137   -13.91815418   -23.16137196
O        0.56313060   -13.46237092   -23.36057774
N       -1.58232955   -13.65932994   -23.95712416
H       -2.46932854   -14.10492675   -23.74622319
C       -1.54330497   -12.90755467   -25.21510917
H       -0.74645319   -12.16895351   -25.18683777
C       -1.24006861   -13.90175083   -26.34711627
H       -0.28599887   -14.39141125   -26.14323328
H       -2.01555009   -14.66874977   -26.35550374
C       -1.16214198   -13.26668475   -27.73432778
O       -0.70596714   -12.11404675   -27.89087399
O       -1.56655128   -13.93406787   -28.70671140
C       -2.87302960   -12.16061227   -25.43880117
O       -3.86088437   -12.45045265   -24.77954025
N       -2.89719894   -11.19648184   -26.36320476
H       -2.03903449   -11.02663797   -26.89275724
C       -4.09196690   -10.44840432   -26.75502381
H       -4.91439182   -11.15701267   -26.84923507
C       -4.44991121    -9.46587381   -25.62835586
H       -5.07032983   -10.07692785   -24.94604645
H       -3.50428739    -9.20168638   -25.11936426
C       -5.24676441    -8.18973581   -25.91841976
O       -6.50204702    -8.19899133   -26.03372610
N       -4.53136886    -7.05458637   -25.95141914
H       -5.03063206    -6.15852950   -25.87774578
H       -3.47791953    -7.04265482   -25.93521405
C       -3.90135770    -9.70759756   -28.09523131
O       -2.86899230    -9.08966137   -28.29845106
N       -4.89629576    -9.72712129   -29.00503995
C       -4.96855574    -8.80324809   -30.14224899
H       -3.99074126    -8.70047025   -30.62138123
H       -5.28847962    -7.81993076   -29.77852041
C       -6.00642031    -9.37967059   -31.12276176
H       -5.51404402   -10.01902420   -31.86713815
H       -6.57557327    -8.59994525   -31.64094253
C       -6.89755738   -10.22632870   -30.19742065
H       -7.43159319   -11.02148218   -30.73461182
H       -7.63466594    -9.58343235   -29.70024355
C       -5.91450813   -10.77132408   -29.15684652
H       -6.45787965   -10.93361364   -28.22603943
C       -5.28950517   -12.09900352   -29.63066429
O       -4.25677138   -12.11332678   -30.28549968
N       -5.93793224   -13.21829675   -29.31236148
H       -6.83513459   -13.11556009   -28.84181736
C       -5.62938168   -14.53497326   -29.88547975
H       -4.55323148   -14.62603769   -30.04844560
C       -6.08164243   -15.65537950   -28.92415475
H       -7.07923730   -15.42467824   -28.55461686
H       -6.15503615   -16.57812717   -29.50156353
C       -5.16415088   -15.94533733   -27.72085188
H       -4.15270320   -16.14517549   -28.07482258
C       -5.11937796   -14.80934227   -26.70024501
H       -4.55018252   -15.10461643   -25.81036792
H       -4.61715479   -13.93318957   -27.12441240
H       -6.12793645   -14.51782296   -26.38362291
C       -5.68831463   -17.19301600   -27.00412021
H       -5.08943404   -17.41548315   -26.11401954
H       -6.73048816   -17.05318988   -26.69198445
H       -5.64554095   -18.06685903   -27.66527232
C       -6.33010980   -14.68854797   -31.24860991
O       -7.34299950   -14.06017750   -31.50009747
N       -5.82389400   -15.57367130   -32.10578920
H       -4.95089390   -16.03167150   -31.87679100
C       -6.49189420   -16.05567170   -33.33478930
H       -7.41989420   -15.51767060   -33.53079220
C       -5.60389420   -15.90067100   -34.54879000
H       -4.65789410   -16.42467120   -34.41479110
C       -6.21089410   -16.47767070   -35.81779100
H       -7.13489390   -15.94867130   -36.08279040
H       -5.47389410   -16.43867110   -36.62979130
H       -6.41589400   -17.54667090   -35.67779160
C       -5.33889390   -14.39367100   -34.69279100
H       -5.11989400   -14.16367150   -35.73479080
H       -6.25389390   -13.85467150   -34.44578930
C       -4.13289400   -13.74567130   -33.89479060
H       -3.19389410   -13.91267110   -34.43579100
H       -4.25889400   -12.70867160   -33.55979160
H       -4.08289380   -14.28867150   -32.94379040
C       -6.73989390   -17.49767110   -33.09278870
O       -5.91589400   -18.22367100   -32.55879210
N       -7.84189410   -18.01567080   -33.47779080
H       -8.55789380   -17.35867120   -33.76478960
C       -8.15489390   -19.43267060   -33.41178890
H       -7.31389430   -19.92367170   -32.92279050
C       -9.26789380   -19.63467030   -32.37578960
H       -9.02689360   -19.02067180   -31.50778960
H      -10.24489400   -19.33867070   -32.75979230
C       -9.31489370   -21.04067040   -31.86779020
O       -8.86989400   -21.96667100   -32.59978870
O       -9.89689450   -21.25967030   -30.81678960
C       -8.46689410   -20.01867100   -34.79278950
O       -9.64989380   -19.93267060   -35.23379140
N       -7.54989390   -20.78067020   -35.27878950
H       -6.61089420   -20.78067020   -34.89979170
C       -7.68589400   -21.23267170   -36.70079040
H       -8.19389440   -20.39767070   -37.18278880
C       -6.27889390   -21.40467070   -37.31378940
H       -6.49089380   -21.47867200   -38.38079070
C       -5.44489380   -20.10967060   -37.23078920
H       -5.16389420   -19.86367030   -36.19879150
H       -4.49189420   -20.27767180   -37.74879070
H       -5.95189430   -19.27067180   -37.72378920
C       -5.53189420   -22.66067120   -36.91379170
H       -5.09389400   -22.39867020   -35.94279100
H       -6.23789410   -23.49067120   -36.78279110
H       -4.74489400   -22.95467190   -37.61978910
C       -8.69489380   -22.37667080   -36.85779190
O       -9.26789380   -22.66067120   -37.91778950
N       -8.95589450   -23.11867140   -35.73878860
H       -8.45689390   -22.80867200   -34.91279220
C      -10.12989430   -23.98267170   -35.61878970
H      -10.04089450   -24.68267060   -36.44979100
C      -10.04489420   -24.76167110   -34.30778880
H      -10.75989440   -25.58467100   -34.30479050
H       -9.03389360   -25.13567160   -34.14879230
O      -10.41089440   -23.89867020   -33.19678880
H       -9.78189370   -23.17367170   -33.18778990
C      -11.51289370   -23.30267140   -35.78479000
O      -12.40089420   -23.89467050   -36.35879140
N      -11.70189380   -22.00267030   -35.46578980
H      -10.84889410   -21.55667110   -35.15079120
C      -12.94089410   -21.20667080   -35.33779140
H      -13.78389360   -21.82667160   -35.64379120
C      -13.15989400   -20.74667170   -33.87979130
H      -12.20989420   -20.33367160   -33.54179000
H      -13.98789410   -20.03867150   -33.91878890
C      -13.47889420   -21.89967160   -32.98579030
H      -14.33389380   -22.44167140   -33.38978960
H      -12.67189410   -22.60967060   -32.80279160
C      -13.91589450   -21.47367100   -31.58579060
H      -14.43489360   -20.53967090   -31.80079080
H      -14.57289410   -22.24767110   -31.19178960
N      -12.70789430   -21.23967170   -30.70479010
H      -11.78689380   -21.38467030   -31.09078980
C      -12.80089380   -20.82567020   -29.47978970
N      -13.92989440   -20.42767140   -29.02079010
H      -14.62489410   -20.27367020   -29.73879050
H      -14.03489400   -20.28167150   -28.02679060
N      -11.77589420   -20.70867160   -28.69079020
H      -10.87889390   -21.01067160   -29.04279140
H      -11.78389360   -20.24867060   -27.79179000
C      -12.92589380   -20.03767200   -36.36378860
O      -13.83089450   -19.21867180   -36.38978960
N      -11.89889430   -19.88367080   -37.17879100
H      -11.17189410   -20.56567190   -37.00078960
C      -11.63489440   -18.83167080   -38.16379170
H      -10.59389400   -18.98167040   -38.45079040
C      -12.41289420   -19.16067120   -39.48979190
H      -12.16489410   -20.18467140   -39.76779170
H      -13.49489400   -19.17467120   -39.36178970
C      -11.94489380   -18.31467060   -40.70178990
O      -10.88789370   -17.64967160   -40.77278900
N      -12.62089440   -18.46867180   -41.82979200
H      -12.32589440   -17.98667140   -42.66979220
H      -13.29389380   -19.22367100   -41.88479230
C      -11.81589410   -17.32267190   -37.71578980
O      -12.35589410   -16.51467130   -38.44578930
N      -11.38089370   -17.09367180   -36.44879150
H      -10.96089360   -17.81467060   -35.87479020
C      -11.73289390   -15.77867130   -35.80979160
H      -11.82789420   -15.01467130   -36.58179090
C      -13.02889440   -15.98467060   -35.04679110
H      -13.20789430   -15.00867080   -34.59579090
H      -13.87189390   -16.21767040   -35.69678880
C      -12.94289400   -16.98567200   -33.85578920
H      -12.95289420   -17.99767110   -34.26079180
H      -12.13489440   -16.82967190   -33.14078900
C      -14.20089440   -16.91667180   -32.99879070
H      -14.12689400   -17.55767060   -32.11978910
H      -14.29789450   -15.92667100   -32.55379100
C      -15.52789400   -17.23767090   -33.64579010
H      -15.77989390   -16.39467050   -34.28979110
H      -15.50289440   -18.12767030   -34.27379230
N      -16.64189340   -17.29067040   -32.66279220
H      -17.54089360   -17.25767140   -33.12078860
H      -16.75089450   -18.23767090   -32.32778930
H      -16.64489360   -16.62067030   -31.90678980
C      -10.61889360   -15.20067120   -34.86679080
O       -9.81289390   -15.96267130   -34.38278960
N      -10.58289430   -13.90567110   -34.59579090
H      -11.21589370   -13.41567130   -35.21678920
C      -10.00489430   -13.24767110   -33.46078870
H       -8.99089430   -13.61867140   -33.31478880
C       -9.89589410   -11.70167060   -33.64078900
H       -9.47489450   -11.25667100   -32.73078920
H       -9.33489420   -11.36967090   -34.52278900
H      -10.90189360   -11.26467130   -33.66078950
C      -10.76289370   -13.64567090   -32.11479190
O      -11.94889450   -13.91167070   -32.14979170
N      -10.05289360   -13.66967110   -30.94279100
H       -9.04689410   -13.56867120   -30.87878990
C      -10.53189370   -13.87667080   -29.56779100
H      -11.60989380   -13.73267080   -29.64779090
C      -10.28489400   -15.32867150   -29.12379070
H       -9.19989400   -15.42867090   -29.15879060
C      -10.83089450   -15.54667090   -27.70379070
H      -11.90989400   -15.35767080   -27.64879040
H      -10.71289440   -16.58367160   -27.36379050
H      -10.33589360   -14.91267110   -26.95679090
C      -10.78989410   -16.41467090   -30.11379050
H      -10.65489390   -16.19567110   -31.17279050
H      -10.28089430   -17.36167140   -29.93778990
C      -12.29689410   -16.80967140   -30.09279060
H      -12.42589380   -17.68467140   -30.74079130
H      -12.61489390   -17.11567120   -29.08778950
H      -12.90089420   -15.97467140   -30.46779060
C       -9.84989450   -12.85067080   -28.54479030
O       -8.66589450   -12.58967110   -28.56678960
N      -10.67121418   -12.31502136   -27.63585464
H      -11.65463357   -12.57023990   -27.72660271
C      -10.37387325   -11.14616555   -26.78700373
H       -9.36701763   -10.79666327   -27.02400955
C      -11.33837423   -10.01109593   -27.17344470
H      -12.36525866   -10.28980277   -26.90257543
H      -11.09714455    -9.10695821   -26.60104402
C      -11.28533424    -9.66323233   -28.63590155
N      -10.32193823    -8.93165042   -29.27388118
C      -10.66049871    -8.93934162   -30.57656634
H      -10.10037869    -8.43321024   -31.35003172
N      -11.80230722    -9.62215785   -30.78895083
H      -12.29987846    -9.67567700   -31.67733428
C      -12.23296769   -10.11984763   -29.58133495
H      -13.10594368   -10.72697703   -29.38478643
C      -10.37361231   -11.42712675   -25.26940118
O      -10.62971172   -10.53488219   -24.47766880
N      -10.09913763   -12.66249429   -24.83978713
H       -9.85757128   -13.36017576   -25.53065008
C      -10.01942374   -13.02024262   -23.41318534
H      -10.95883729   -12.75498331   -22.92939779
H       -9.88850062   -14.09743373   -23.31685389
C       -8.86313116   -12.32698125   -22.66921433
O       -7.76461977   -12.23861219   -23.18642898
N       -9.09705723   -11.86965778   -21.43215583
H      -10.04340126   -11.93420024   -21.07732556
C       -8.15967298   -11.08381244   -20.60576221
H       -7.83554118   -10.22470226   -21.18888935
H       -8.70210155   -10.70778679   -19.73934700
C       -6.89774780   -11.79372798   -20.08029116
O       -6.43441480   -11.48804005   -18.99317720
N       -6.33678532   -12.76305727   -20.80980599
H       -6.71439730   -12.91927316   -21.74284257
C       -5.24332153   -13.62446733   -20.33602439
H       -5.54672531   -14.03405948   -19.37349046
C       -5.05074262   -14.79143305   -21.32231746
H       -5.07446182   -14.42184789   -22.34903740
H       -4.07109777   -15.23875607   -21.15995481
C       -6.06451744   -15.91296711   -21.16695212
O       -6.88164615   -15.94204754   -20.26667137
N       -5.97231833   -16.89869817   -22.02499568
H       -6.62061183   -17.68092463   -21.94081322
H       -5.24708156   -16.88119809   -22.73112390
C       -3.90901916   -12.89910931   -20.06192407
O       -3.07571979   -13.43186242   -19.34565944
N       -3.72883792   -11.68033066   -20.57349974
H       -4.45893121   -11.31347236   -21.17192643
C       -2.59871244   -10.78670868   -20.28012910
H       -1.66628329   -11.32302190   -20.45680604
C       -2.67219739    -9.60726685   -21.25541209
H       -1.82955401    -8.93008063   -21.06904901
H       -2.53113817    -9.98455854   -22.27738742
C       -3.97155388    -8.82232018   -21.18525191
C       -5.00127215    -9.09464700   -22.10221168
H       -4.86597071    -9.86807861   -22.84046865
C       -6.19653046    -8.35696989   -22.06969586
H       -6.97106827    -8.55667407   -22.79621941
C       -6.38232202    -7.36284175   -21.09402613
H       -7.29996251    -6.78987139   -21.06866172
C       -5.37074327    -7.11432114   -20.15040917
H       -5.51497814    -6.35872253   -19.39181123
C       -4.16593844    -7.83664024   -20.19967319
H       -3.38535244    -7.62442761   -19.48429421
C       -2.55671102   -10.26049024   -18.82996054
O       -1.56328072    -9.68366696   -18.42414222
N       -3.62636422   -10.43980357   -18.04738534
H       -4.45178115   -10.86740187   -18.45777705
C       -3.69850224   -10.04425735   -16.63805142
H       -3.44692853    -8.98453720   -16.56379987
C       -5.16148925   -10.21957184   -16.19429444
H       -5.76868633    -9.52950654   -16.77916857
H       -5.46594767   -11.23063727   -16.45729976
C       -5.48146943   -10.00573681   -14.70493633
H       -6.55766819   -10.08333629   -14.55388959
H       -5.01037261   -10.79456166   -14.11795195
C       -5.01639644    -8.65852914   -14.17634850
O       -3.92609472    -8.56093975   -13.65568516
N       -5.80641677    -7.60986037   -14.29247308
H       -5.50710333    -6.73129990   -13.88261355
H       -6.73506642    -7.68720777   -14.69931788
C       -2.68981052   -10.84065947   -15.78296214
O       -2.82218770   -12.04609631   -15.60860074
N       -1.68108887   -10.14100973   -15.24912242
H       -1.63079030    -9.14856402   -15.46303059
C       -0.55432675   -10.69989029   -14.48823560
H       -0.24628894   -11.64529595   -14.92835632
H        0.27546936   -10.00437915   -14.54779455
C       -0.80494875   -10.95850177   -13.00744518
O        0.10559568   -11.33543941   -12.28927527
N       -2.03289410   -10.77667140   -12.52779010
H       -2.76789400   -10.45167060   -13.14479060
C       -2.34189410   -10.91667080   -11.08979030
H       -1.76489400   -10.21367070   -10.48879050
C       -3.80489400   -10.73067090   -10.79179000
H       -4.40289400   -11.32267090   -11.48479080
C       -4.31989380   -11.06367110    -9.36479090
H       -4.73089410   -12.06167130    -9.16979030
H       -3.56689410   -10.67967130    -8.66479020
H       -5.19789410   -10.43867110    -9.15879060
O       -4.21289400    -9.35067080   -10.89879040
H       -3.71789410    -8.98567100   -11.63679030
C       -2.09089400   -12.34467120   -10.52279090
O       -1.66189410   -12.34767150    -9.40479090
N       -2.17189410   -13.45267110   -11.29379080
C       -2.74789400   -13.65667150   -12.60479070
H       -1.92589400   -13.54267120   -13.32279010
H       -3.64389400   -13.05367090   -12.79779050
C       -3.11789420   -15.14467140   -12.65279010
H       -3.19589400   -15.55767150   -13.66579060
H       -4.06689410   -15.35867120   -12.14679050
C       -1.92789410   -15.79567150   -12.00179000
H       -1.05689410   -15.79367070   -12.66879080
H       -2.19189410   -16.78467180   -11.60779000
C       -1.68489410   -14.76967140   -10.84779070
H       -2.19889400   -14.97867110    -9.90979000
C       -0.23089410   -14.88067150   -10.45279030
O        0.21910590   -15.82267090    -9.77479080
N        0.56210600   -13.84267140   -10.72379020
H        0.13010590   -13.14367100   -11.31679060
C        1.95810590   -13.54667090   -10.24579050
H        2.35810590   -14.47967150    -9.84879020
C        2.91510580   -12.98667140   -11.36279010
H        2.57810590   -12.03167150   -11.76379010
C        4.21910570   -12.66467090   -10.65479090
H        4.12210610   -11.82767110    -9.95279030
H        4.59110590   -13.54567150   -10.11879060
H        4.89410590   -12.42867090   -11.48679070
C        3.07510590   -14.05267140   -12.44979000
H        4.07410570   -14.46767140   -12.31779000
H        2.32310610   -14.83167080   -12.32279010
C        2.68810580   -13.27867130   -13.77579020
H        1.64810600   -12.94167140   -13.69179060
H        3.38010600   -12.43467140   -13.89279080
H        2.78110600   -13.85067080   -14.70679000
C        1.86010600   -12.73467060    -8.94979000
O        2.40910600   -13.15867140    -7.99379060
N        1.12710600   -11.57967090    -8.97279070
H        0.71710590   -11.19367120    -9.81479070
C        1.29310600   -10.66467090    -7.82879070
H        2.35410590   -10.48667140    -7.65779070
H        0.77410600    -9.76167110    -8.14979080
C        0.68510590   -11.26767060    -6.49679040
O        1.44510590   -11.34267140    -5.50779060
N       -0.53289410   -11.84967140    -6.50679060
H       -1.02689410   -11.85967060    -7.39079050
C       -1.09989400   -12.52867130    -5.35379030
H       -1.11889410   -11.77967070    -4.56279040
C       -2.58289410   -12.92967130    -5.49379060
H       -2.64889410   -13.36867140    -6.48879050
C       -3.16689400   -13.97067070    -4.51379060
H       -4.23189400   -14.12567140    -4.72779040
H       -2.68189410   -14.93067070    -4.73179050
H       -3.02089410   -13.60267070    -3.49079040
C       -3.41489410   -11.68167110    -5.52879050
H       -4.49589400   -11.86367130    -5.56479020
H       -3.33889410   -11.01167110    -4.66379020
H       -3.18289400   -11.15267090    -6.46179060
C       -0.19489410   -13.65167140    -4.80179020
O        0.12810590   -13.71867080    -3.65379050
N        0.45910590   -14.43167110    -5.74179030
H        0.21010590   -14.33367160    -6.71879050
C        1.30510590   -15.62667080    -5.40079020
H        0.87910590   -16.07967190    -4.50579020
C        1.31710590   -16.67767140    -6.52479030
H        1.91710590   -17.54667090    -6.25379040
H        0.27110590   -16.96567150    -6.62679050
O        1.99010600   -16.16267200    -7.70879030
H        1.37110590   -16.05167200    -8.43479060
C        2.75510600   -15.26167110    -5.06879040
O        3.23410580   -15.86967090    -4.12679050
N        3.36710600   -14.22867110    -5.63179060
H        3.08310600   -13.76567080    -6.48679070
C        4.59410570   -13.68867110    -5.11779020
H        5.31710580   -14.48367120    -4.93479060
C        5.18610570   -12.83467100    -6.19179060
H        4.37710570   -12.26067070    -6.64379020
H        5.88810590   -12.11167140    -5.77579020
C        5.77510600   -13.72467140    -7.31479020
H        5.16010570   -14.60267070    -7.50679060
H        5.75110580   -13.12767120    -8.22679040
S        7.45910600   -14.24367140    -7.16879030
C        7.14310600   -15.90467070    -6.48679070
H        6.52010580   -16.62067030    -7.03679040
H        8.08610630   -16.46167180    -6.42879060
H        6.62610580   -15.83467100    -5.52179050
C        4.47510580   -12.90867140    -3.76479050
O        5.34310580   -13.04567150    -2.92179040
N        3.38910600   -12.14267060    -3.52379040
H        2.73110600   -11.99367140    -4.27879050
C        3.19310590   -11.52667140    -2.21979050
H        4.11410570   -11.00767140    -1.95179050
C        2.01710610   -10.54367070    -2.14279060
H        1.11510600   -11.01767060    -2.52779050
H        1.95810590   -10.28367140    -1.08579040
C        2.33610580    -9.29867080    -2.95879050
O        3.49410610    -8.91067120    -3.13379050
O        1.43610600    -8.51967140    -3.33779050
C        3.18910600   -12.69967080    -1.16679050
O        4.09910580   -12.75067140    -0.34179040
N        2.24510600   -13.63867090    -1.27579050
H        1.57010590   -13.55167100    -2.02579050
C        2.12910600   -14.70467090    -0.36779040
H        1.99110590   -14.21367070     0.59520950
C        1.01210590   -15.64867120    -0.87379040
H        1.14810600   -15.78367140    -1.94679050
H        1.07610600   -16.61067200    -0.36579050
C       -0.41589410   -15.28367140    -0.50679050
O       -0.80089410   -14.45367150     0.32620950
N       -1.37289400   -15.86267090    -1.18179050
H       -2.29189400   -15.54267120    -0.90079050
H       -1.19489410   -16.60067180    -1.85179040
C        3.36310600   -15.54667090    -0.14379040
O        3.63010600   -15.91267110     0.99920960
N        4.08910610   -15.75867080    -1.28179050
H        3.83910580   -15.39967160    -2.19579050
C        5.35810610   -16.48167040    -1.23679040
H        5.16910600   -17.44567110    -0.76479040
C        5.93010620   -16.66167070    -2.60479040
H        5.90810590   -15.62667080    -2.94679050
C        7.36910580   -17.27367020    -2.74279050
H        7.38710590   -18.15867040    -2.09479050
H        7.55210590   -17.58067130    -3.77979040
H        8.10710620   -16.58367160    -2.31479050
O        5.17010590   -17.55267140    -3.40679050
H        4.29610590   -17.18267060    -3.54779050
C        6.38510610   -15.69167140    -0.43479040
O        7.13410620   -16.28467180     0.31320960
N        6.58110570   -14.38467120    -0.70279040
H        5.94010590   -13.90567110    -1.32279040
C        7.53710600   -13.54167080    -0.08779040
H        8.51810550   -14.00067140    -0.21279040
C        7.47810600   -12.08767130    -0.69379040
H        7.53110600   -12.23467060    -1.77279040
H        6.53110600   -11.61767100    -0.42979040
C        8.65610600   -11.25667100    -0.20379040
H        8.51010610   -11.05367090     0.85720960
H        9.58910560   -11.81967070    -0.18779040
C        8.77910610    -9.99767110    -1.10579050
H        9.67510600    -9.47567080    -0.76979050
H        8.81710620   -10.32367130    -2.14579030
N        7.62510590    -9.11067100    -1.05379050
H        7.51510570    -8.55967140    -0.21479040
C        6.56610580    -9.07067110    -1.82079040
N        6.42210580    -9.79067130    -2.93879060
H        7.08610580   -10.51267150    -3.17979050
H        5.55710600    -9.63167100    -3.43579050
N        5.55410580    -8.30467130    -1.45079040
H        5.71610590    -7.67967130    -0.67379050
H        4.68610570    -8.28667070    -1.96679040
C        7.30210590   -13.49367140     1.45820950
O        8.32010560   -13.45267110     2.12420960
N        6.03610610   -13.41467090     1.92520950
H        5.26510570   -13.34667110     1.27020960
C        5.62010570   -13.51167110     3.31920960
H        6.04710580   -12.69167140     3.89620950
C        4.10010580   -13.39267060     3.34920950
H        3.77910590   -12.42467120     2.96420960
H        3.64110590   -14.17067150     2.74020960
C        3.47210600   -13.43467140     4.75420950
H        3.55610590   -14.37767120     5.29520940
C        3.78810600   -12.27167130     5.70320940
H        3.27510600   -12.19067100     6.67020940
H        4.82610610   -12.21667100     6.05220940
H        3.61210580   -11.32167150     5.18420930
C        1.97210600   -13.29467110     4.49320940
H        1.74210600   -12.29667090     4.09820940
H        1.62110590   -14.08367160     3.81720950
H        1.30610600   -13.38967130     5.36020950
C        5.95910600   -14.80267140     3.95620970
O        6.47210600   -14.80667110     5.05920930
N        5.71510600   -15.92067150     3.24620960
H        5.39710620   -15.83167080     2.28820940
C        6.12610580   -17.23867030     3.73220940
H        5.62810610   -17.30467030     4.70020960
C        5.54310610   -18.33167080     2.88920950
H        6.05010600   -19.28067020     3.10120960
H        4.47410580   -18.38467030     3.13120960
H        5.61710600   -18.04867170     1.83120950
C        7.62310600   -17.27967070     3.97820950
O        8.03110600   -17.77667050     5.02720980
N        8.45610620   -16.80267140     3.03720950
H        7.99310590   -16.46567150     2.20120950
C        9.93210600   -16.73467060     3.22220950
H       10.40210630   -17.71367070     3.31120940
C       10.57310580   -16.00067140     2.00320960
H       10.05910590   -15.05667110     1.82720960
C       12.07710550   -15.58567140     2.17620940
H       12.73410610   -16.46367070     2.18720960
H       12.56410600   -14.97267150     1.40820960
H       12.31310560   -15.00467110     3.07720950
C       10.50010590   -16.88767050     0.73220960
H       11.18310550   -17.73467060     0.80620960
H        9.48110580   -17.25667190     0.61320950
C       10.80010600   -16.23367120    -0.57979050
H       10.29710580   -15.27267070    -0.74579040
H       11.89310550   -16.13967130    -0.59879050
H       10.61110590   -16.97367100    -1.36679040
C       10.32410620   -15.93867110     4.40820930
O       11.22610570   -16.24567030     5.12320950
N        9.54710580   -14.91667080     4.74920940
H        8.69710640   -14.79367070     4.21220970
C        9.87510590   -14.01867100     5.81820960
H       10.94810580   -13.85167120     5.72320940
C        9.27910610   -12.58967110     5.59020950
H        9.56610580   -12.15767100     4.62320950
H        8.22610570   -12.88967130     5.51420970
H        9.29310610   -11.90967080     6.45020960
C        9.59410570   -14.60267070     7.21220970
O       10.47210600   -14.50467110     8.02320960
N        8.50910570   -15.38267140     7.37920950
H        7.76110600   -15.29767130     6.70120950
C        8.20510580   -16.22467040     8.52520940
H        8.36010550   -15.57667060     9.38820930
C        6.85710570   -16.83967020     8.26120950
H        6.99410580   -17.65367130     7.53820940
H        6.30810590   -17.37967110     9.04220960
H        6.13810590   -16.09867100     7.89320950
C        9.24510570   -17.29867170     8.63420960
O        9.60510640   -17.73167040     9.74121000
N        9.80410580   -17.81567190     7.47920940
H        9.31010630   -17.53767200     6.64020970
C       10.79710580   -18.89267160     7.47220950
H       10.47610570   -19.63067050     8.20720960
C       10.86210630   -19.56467060     6.08420940
H       10.97610570   -18.89267160     5.23220970
C       12.12510590   -20.40967180     6.01320930
H       12.10010620   -21.09967040     6.86620950
H       12.24510570   -20.95967100     5.07220940
H       13.06510640   -19.86067200     6.14320950
C        9.67910580   -20.43067170     5.79520940
H        9.81610580   -21.23267170     6.52020980
H        8.83210560   -19.80967140     6.08720970
C        9.60110570   -20.89667130     4.36920980
H        9.75410560   -20.03267100     3.71020960
H       10.46810630   -21.52467160     4.13020940
H        8.63910580   -21.39867020     4.20920940
C       12.15210630   -18.29567150     7.96920970
O       12.75310610   -18.93867110     8.81920910
N       12.48310570   -17.05567170     7.62420940
H       11.95610620   -16.56367110     6.91220950
C       13.59810640   -16.29567150     8.17120930
H       14.50510600   -16.89567180     8.08920960
H       13.66310600   -15.37867070     7.58520940
C       13.40510560   -15.95567130     9.64720920
O       14.28910640   -16.09967040    10.44520950
N       12.20510580   -15.64167120    10.13020990
H       11.49310590   -15.51367090     9.42120930
C       11.89610580   -15.37467100    11.52920910
H       12.63310620   -14.68967150    11.94720940
C       10.43510630   -14.82667060    11.74121000
H       10.09010600   -14.06967070    11.03820990
H        9.74610610   -15.65067100    11.55420970
C       10.28210640   -14.35867120    13.21320920
H        9.22310640   -14.19167140    13.40720940
H       10.55810550   -15.14767070    13.91220950
C       11.10710620   -13.04367070    13.49720950
H       11.06010630   -13.03667070    14.58620930
H       12.14110570   -13.15967080    13.17220970
C       10.48210620   -11.84967140    12.69720940
H       11.22410580   -11.05267140    12.65620990
H       10.19510560   -12.13467120    11.68520930
N        9.22610570   -11.38367080    13.35420990
H        9.39410590   -11.16067120    14.32420920
H        8.82110600   -10.68567090    12.74720950
H        8.51210590   -12.08067130    13.19820980
C       12.11510560   -16.59867100    12.42620940
O       12.72010610   -16.43167110    13.45821000
N       11.76310630   -17.81167030    11.95520970
H       11.12410640   -17.89967160    11.17420960
C       12.03810600   -19.14467050    12.53520970
H       11.78110600   -19.12467190    13.59420970
C       11.19210620   -20.24467090    11.88120940
H       10.11810590   -20.08367160    11.97220990
H       11.32310580   -20.19967080    10.79920960
C       11.44710640   -21.65267180    12.40420910
H       12.47210600   -21.91767120    12.14520930
C       11.13110640   -21.92967030    13.85820960
H       11.24510570   -23.00367160    14.05120940
H       11.79710580   -21.45467190    14.58820920
H       10.10910610   -21.65367130    14.14620970
C       10.66310600   -22.69167140    11.53520970
H        9.61610600   -22.80567170    11.84021000
H       10.73610590   -22.55267140    10.45020960
H       11.20410630   -23.64267160    11.62321000
C       13.53410630   -19.51367190    12.60220910
O       14.04810620   -20.03467180    13.58220960
N       14.20210550   -19.24667170    11.50420950
H       13.66610620   -18.96567150    10.69320960
C       15.65910630   -19.34367180    11.33020970
H       15.98410610   -20.35167120    11.58420940
C       15.96510600   -19.10767170     9.77720930
H       15.13310620   -19.32867050     9.10921000
H       16.20110510   -18.04667090     9.70020960
C       17.18410680   -19.87367060     9.30320930
H       18.01310540   -19.40267180     9.83120920
H       17.24910550   -20.86967090     9.74121000
S       17.44510650   -19.97767070     7.52720980
C       16.15810590   -21.14767070     7.05920930
H       15.91310600   -21.14967160     5.99020960
H       16.55210690   -22.15567020     7.24120950
H       15.29410550   -20.95867160     7.70820950
C       16.46910670   -18.35767170    12.21720980
O       17.36010550   -18.88067050    12.91320990
N       16.19310570   -17.04167180    12.25920960
H       15.41310600   -16.76667020    11.67420960
C       16.80910680   -16.17567060    13.28720950
H       17.87010570   -16.08867070    13.05420970
C       16.11310580   -14.74767110    13.19420910
H       16.53910640   -14.37967110    12.25320910
H       15.05210590   -14.88867090    12.95121000
C       16.33910560   -13.58667090    14.16220950
C       15.21110630   -13.16467090    14.84920980
H       14.24210550   -13.55567070    14.57520960
C       15.43310550   -12.29267120    15.86220930
H       14.57010560   -12.06267070    16.46920970
C       16.69910620   -11.74367140    16.23620990
H       16.88510510   -11.15967080    17.12520980
C       17.75310520   -12.17967130    15.45520970
H       18.76310540   -11.95767120    15.76620960
C       17.60810660   -13.10767080    14.43920990
H       18.51810650   -13.56667140    14.08321000
C       16.51010510   -16.51367190    14.75320910
O       17.43710520   -16.33667180    15.54620930
N       15.29410550   -16.99667170    15.08820920
H       14.54410550   -16.87967110    14.41720960
C       14.99410630   -17.37367060    16.44721030
H       15.17010590   -16.58167080    17.17520900
C       13.46110630   -17.57767110    16.56921010
H       13.09310630   -18.37767030    15.91420940
H       13.25210570   -17.88867190    17.60021020
H       12.81810570   -16.69867130    16.43721010
C       15.85210610   -18.50467110    16.92621040
O       16.64810560   -18.47867200    17.88121030
N       15.87010570   -19.51867100    16.03220940
H       15.25410560   -19.52967070    15.22820950
C       16.68310550   -20.72867200    16.18820950
H       16.20110510   -21.28567120    16.99221040
C       16.48610690   -21.63267140    14.95420930
H       16.50510600   -20.98767090    14.07621000
H       17.31910510   -22.33567050    14.96320920
C       15.06710620   -22.39467050    14.97620960
H       15.32210640   -22.96167180    15.87120910
H       14.23510550   -21.72167210    15.18420980
C       14.80210590   -23.40967180    13.82120990
O       15.45410630   -23.39767070    12.79420950
N       14.00710580   -24.42567060    14.10020920
H       13.89910600   -25.17267040    13.42521000
H       13.50910570   -24.36467170    14.98020940
C       18.14910510   -20.37167170    16.49320980
O       18.68210600   -20.76067160    17.55420880
N       18.71310620   -19.52967070    15.58920960
H       18.34410670   -19.47067070    14.64720920
C       20.09410670   -19.12567140    15.67820930
H       20.73410610   -20.00767140    15.70320990
C       20.56810570   -18.36367030    14.43920990
H       20.55210690   -19.04767040    13.58220960
H       19.88410570   -17.52367020    14.26020910
C       22.03510670   -17.88167190    14.50120930
C       22.38410570   -16.52567100    14.56420990
H       21.66510580   -15.77567100    14.27020930
C       23.67910580   -16.08467100    14.66920950
H       23.90910530   -15.05567070    14.43420980
C       24.67910580   -16.99867060    14.93221000
H       25.71110530   -16.68267060    14.98421000
C       24.36710550   -18.40467070    14.98620990
H       25.07710650   -19.16567040    15.27320960
C       23.06810570   -18.82367130    14.67320920
H       22.82810590   -19.86667060    14.53120990
C       20.39910510   -18.28767200    16.95720860
O       21.38810540   -18.61067200    17.64720920
N       19.49710660   -17.33867070    17.29220960
H       18.72710610   -17.15367130    16.66020970
C       19.60610580   -16.52067180    18.51520920
H       20.48410610   -15.87367150    18.53421020
C       18.42510600   -15.60767080    18.63620950
H       17.50610540   -16.09167100    18.96420860
H       18.62010570   -14.85867120    19.40420910
O       18.22810550   -14.78067110    17.48820880
H       17.86010550   -15.36967090    16.82621000
C       19.69810680   -17.47367100    19.78021050
O       20.33210560   -17.04867170    20.71320920
N       18.98510550   -18.60067180    19.84820940
H       18.35610580   -18.90167050    19.11320880
C       19.22610660   -19.54467200    20.99921040
H       19.26510620   -18.93967060    21.90521050
C       17.96610640   -20.40167050    21.15320970
H       17.14610670   -19.73567200    21.42220880
H       17.78610610   -20.83367160    20.16921040
C       18.15310670   -21.41967200    22.33321000
H       18.80010600   -22.17067150    21.87821010
H       18.70710560   -21.00667190    23.17621040
C       16.86510660   -22.27767180    22.65420910
O       16.14910510   -22.79767040    21.69920920
O       16.53210640   -22.58067130    23.82120900
C       20.52310560   -20.32967190    20.96020890
O       21.13410570   -20.45967100    21.98720930
N       20.81410600   -20.80767060    19.74520870
H       20.07910540   -20.72167210    19.05320930
C       22.03910640   -21.65167050    19.58020970
H       21.90810590   -22.54567150    20.19120980
C       22.23910520   -21.96267130    18.10220910
H       21.29310610   -22.44467160    17.85420990
H       22.28810500   -21.03067020    17.53820990
C       23.45910640   -22.89767070    17.74420930
H       24.40910530   -22.41067120    17.96720890
C       23.48710630   -24.23267170    18.44520950
H       24.26810650   -24.89367100    18.05020900
H       23.82810590   -24.09167100    19.47720910
H       22.53710560   -24.78267100    18.42920880
C       23.38310620   -23.09667210    16.24621010
H       24.14210510   -23.84467120    15.98520950
H       22.41810610   -23.46767040    15.88020990
H       23.72010610   -22.20867160    15.69620990
C       23.43010520   -20.99567030    20.01120950
O       24.29910660   -21.59267040    20.55121040
N       23.56710620   -19.66967200    19.73820880
H       22.82910540   -19.22867200    19.20320890
C       24.77310560   -18.83867070    20.28920940
H       25.63310620   -19.40167050    19.92621040
C       24.93110660   -17.51867100    19.54920960
H       25.74810600   -16.98467060    20.03520970
C       25.32910540   -17.80467030    18.12421040
H       26.21710590   -18.44367030    18.04720880
H       24.52510640   -18.41967200    17.70121000
H       25.49310680   -16.91167070    17.50820920
C       23.72110560   -16.58167080    19.48820880
H       22.96710590   -16.92467120    18.76820950
H       23.24710660   -16.51367190    20.47521020
H       24.01210590   -15.57767110    19.15620990
C       24.77010540   -18.70267110    21.86021040
O       25.80010600   -18.37167170    22.39320950
N       23.69310570   -18.86067200    22.65521050
H       22.87310600   -19.27767180    22.23120880
C       23.60910610   -18.34867100    24.02320860
H       24.31610680   -17.53867150    24.20520970
C       22.11210630   -17.86167140    24.16921040
H       21.89410590   -17.19167140    23.33820920
H       21.47910500   -18.74867060    24.19320870
C       21.91610530   -16.97267150    25.42020990
O       22.57910540   -17.04967120    26.37520980
N       20.98810580   -16.09567070    25.44320870
H       20.76610570   -15.63067150    26.31521030
H       20.38410570   -15.95267110    24.64320950
C       23.97210500   -19.39567180    25.07320980
O       23.29210660   -20.42167090    25.14921000
N       24.86210630   -19.06567190    25.97020910
H       25.23810580   -18.12667080    26.00920870
C       25.08210560   -19.98867030    27.10920910
H       25.24010660   -20.92767140    26.57921030
C       26.43110660   -19.76567080    27.83720970
H       26.52110670   -20.55267140    28.58720970
H       27.23610690   -19.91967200    27.11920930
C       26.59410670   -18.41067120    28.68021010
O       27.44410510   -18.35867120    29.56921010
O       25.81810570   -17.42067150    28.49820900
C       23.95610620   -20.06967160    28.11120990
O       23.87710570   -20.94967080    28.97420880
N       22.97910500   -19.09067150    28.12821010
H       23.16010670   -18.26767160    27.56620980
C       21.78910640   -19.22867200    29.03021050
H       22.09710500   -19.18867110    30.07420920
C       20.77410510   -18.13767050    28.83621030
H       20.60610580   -18.14367100    27.75220870
H       19.78610610   -18.33967020    29.26920890
C       21.04610630   -16.73067090    29.32621000
C       22.37310600   -16.31467060    29.59820940
H       23.24710660   -16.91667180    29.39820860
C       22.58810620   -15.01167110    30.04220960
H       23.60110660   -14.63867090    30.06720920
C       21.51110650   -14.12867070    30.31420900
H       21.69510650   -13.12467100    30.66820910
C       20.25010680   -14.62667080    30.22121050
H       19.41910550   -13.96267130    30.40720940
C       20.00910570   -15.94167140    29.72020910
H       19.00010680   -16.32667160    29.71821020
C       20.90410610   -20.54167180    28.86120990
O       20.33210560   -21.06667140    29.83020970
N       20.91110610   -21.06967160    27.60920910
H       21.46810530   -20.54567150    26.94421010
C       19.91010670   -21.94867130    27.07921030
H       19.40510560   -22.36867140    27.94820980
C       18.93610570   -21.19367030    26.18120960
H       19.29710580   -21.10367200    25.14921000
H       18.03010560   -21.77067180    25.95520970
C       18.40610500   -19.83367160    26.66820910
C       17.79010580   -19.73267170    27.96620940
H       17.90210530   -20.55767060    28.65521050
C       17.40610500   -18.48367120    28.37620930
H       16.87310600   -18.39867020    29.31221010
C       17.48410610   -17.36867140    27.56120870
O       17.12710570   -16.21567150    28.09021000
H       16.73610690   -15.69467070    27.38620950
C       18.11310580   -17.48867030    26.32720950
H       18.21510510   -16.62267110    25.68920900
C       18.55410580   -18.72167210    25.84321020
H       19.10010530   -18.72567180    24.91221050
C       20.51910590   -23.14167020    26.19021030
O       19.86710550   -24.17267040    26.07420920
N       21.68010520   -22.97267150    25.55320930
H       22.11710550   -22.05967140    25.59220890
C       22.12310600   -23.91967200    24.47521020
H       21.23710630   -23.97367100    23.84220890
C       23.21110530   -23.13967130    23.62920950
H       23.52710530   -23.73567200    22.77320860
H       22.77810670   -22.20467190    23.27220920
C       24.44310570   -22.79167180    24.42020990
O       24.60010530   -23.03167150    25.61520960
N       25.30910680   -22.08567050    23.75220870
H       26.10510640   -21.71667100    24.25920870
H       25.11410520   -21.93367200    22.77021030
C       22.56310650   -25.33267020    24.81720920
O       23.23710630   -25.99667170    24.08420940
N       22.23910520   -25.83667180    26.07520870
H       21.65010640   -25.26867100    26.67321010
C       22.74910550   -27.15667150    26.65320970
H       22.54810520   -27.14667130    27.72420880
C       21.95110510   -28.37267110    26.05821040
H       22.31110570   -28.35067180    25.02920910
H       22.25410650   -29.31467060    26.51520920
C       20.44810680   -28.22167210    26.26721000
O       19.93810650   -27.56067090    27.18620870
N       19.62510680   -28.84967040    25.49420930
H       18.64910510   -28.58167080    25.53520970
H       20.06010630   -29.35667040    24.73320960
C       24.26910590   -27.40067100    26.45220950
O       24.73710630   -28.40467070    25.92321010
N       25.04210660   -26.46867180    27.05521010
H       24.63210680   -25.68667030    27.55220990
C       26.44910620   -26.72267150    27.39820860
H       26.75110630   -26.16467090    28.28320880
H       26.48410610   -27.79467200    27.59321020
C       27.49710660   -26.41467090    26.39221000
O       28.61510660   -26.72467040    26.60321040
N       27.07710650   -25.78067020    25.27220920
H       26.17210580   -25.33267020    25.35021020
C       28.04110530   -25.10567090    24.39420890
H       28.94410510   -25.71567150    24.41020970
C       27.41610530   -24.83367160    22.96920970
H       26.66410640   -24.04767040    23.04520990
H       28.11310580   -24.35967060    22.27721020
C       26.84010510   -26.12267110    22.34720990
H       26.20510670   -26.68267060    23.03220940
C       25.99310680   -25.63567160    21.16420940
H       25.53110500   -26.35767170    20.48020940
H       25.12810520   -25.03367040    21.46720890
H       26.63910680   -25.05967140    20.48921010
C       27.93010520   -27.04767040    21.79520990
H       27.43110660   -27.92767140    21.37121010
H       28.45310590   -26.45767020    21.03220940
H       28.72710610   -27.20467190    22.53320880
C       28.45910640   -23.71367070    24.97720910
O       27.73010640   -23.07667160    25.67220880
N       29.63710590   -23.22067070    24.59920880
C       30.79310610   -23.96967120    23.99221040
H       30.57710650   -24.18767170    22.93920900
H       30.96010590   -24.90667150    24.53721050
C       31.98510550   -23.07167050    24.07320980
H       32.67010500   -23.29267120    23.24520870
H       32.48310470   -23.11667060    25.05020900
C       31.38010600   -21.67767140    24.07221030
H       31.06610680   -21.38167190    23.06420900
H       32.12710570   -20.95267110    24.41921040
C       30.12710570   -21.83367160    24.94920920
H       30.41910550   -21.79067040    25.99820900
C       29.14910510   -20.72967150    24.53320880
O       28.38510510   -20.92867090    23.59021000
N       29.22310640   -19.54667090    25.15820880
H       29.87410550   -19.40567020    25.92120930
C       28.59010510   -18.37567140    24.56921010
H       27.53310590   -18.52367020    24.34920880
C       28.67910580   -17.26267050    25.59720990
H       28.25310520   -17.55267140    26.55720900
H       29.70210650   -16.95067020    25.80720900
O       28.02310560   -16.10667040    25.13121030
H       27.07410620   -16.05867200    25.26420970
C       29.24010660   -18.05667110    23.21620940
O       30.47910500   -18.17567060    23.09920880
N       28.46710590   -17.60967060    22.19520950
H       27.46910670   -17.61367030    22.36920930
C       29.03410530   -17.15867040    20.91120910
H       28.20010570   -16.81067090    20.30121040
C       29.87810520   -15.87567140    21.08321000
H       30.90710640   -16.08067130    21.37821010
H       29.81010630   -15.36167140    20.12421040
C       29.44210620   -14.91467090    22.19820980
O       28.45010570   -14.25267120    22.04520990
N       30.33710670   -14.71267130    23.13121030
H       30.18310550   -13.98267080    23.81720920
H       31.07510570   -15.36967090    23.35721020
C       29.78010560   -18.18867110    20.03721050
O       30.23810580   -17.90367130    18.94920920
N       29.76110650   -19.47567180    20.44620900
H       29.31810570   -19.61467170    21.34720990
C       30.45010570   -20.59867100    19.76721000
H       30.40610500   -21.43967060    20.45821000
C       29.72410580   -21.00667190    18.48420910
H       29.94810680   -20.25267030    17.73020940
H       30.08110620   -21.98167040    18.15120890
C       28.22310640   -21.15567020    18.50820920
H       27.82010650   -20.14467050    18.56521030
C       27.75410650   -21.66667180    17.19721030
H       28.04210660   -22.71067050    17.02120970
H       26.67210580   -21.50067140    17.12421040
H       28.16410640   -20.96467020    16.46020890
C       27.89110570   -22.03367040    19.68321040
H       26.86410520   -22.41567040    19.64820860
H       28.50410650   -22.93767170    19.58120920
H       28.11110690   -21.63167190    20.68021010
C       31.97410580   -20.45867160    19.60820960
O       32.56510540   -21.15567020    18.76520920
N       32.65110780   -19.60567090    20.41720960
H       32.09410480   -19.01267050    21.02120970
C       34.10310750   -19.49767110    20.74120900
H       34.57910540   -18.95967100    19.92220880
C       34.19010540   -18.73867030    22.06420900
H       33.62810520   -19.27267070    22.83020970
H       35.23910520   -18.60967060    22.33120920
O       33.57410430   -17.52167130    21.91020970
H       34.12910460   -16.95367050    21.37121010
C       34.90310670   -20.79067040    20.93820950
O       34.31310650   -21.84867100    21.29320910
N       36.21010590   -20.73267170    20.76520920
H       36.54910660   -19.79467200    20.58621030
C       37.22010420   -21.83267020    20.95720860
H       36.73510740   -22.53767200    21.63320920
H       37.35710530   -22.31567190    19.99020960
C       38.56810760   -21.44667050    21.56521030
O       39.45410540   -22.25067140    21.57320980
N       38.72810750   -20.18267060    21.90221020
H       37.98210530   -19.51167110    21.76520920
C       39.95010760   -19.61667060    22.39820860
H       40.62710570   -19.84167100    21.57420920
H       39.77810670   -18.54667090    22.50920870
C       40.32410430   -20.04267120    23.81320950
O       39.39610670   -20.21967120    24.63020900
N       41.64910510   -20.10167120    24.04620930
H       42.29010770   -19.89267160    23.29121020
C       42.19210430   -20.49467090    25.40221020
H       41.63010410   -21.35267070    25.77021030
C       43.73910520   -20.63967130    25.35721020
H       43.99110410   -21.43567090    24.65720940
H       44.15410610   -19.74167060    24.90020940
C       44.27710720   -20.92267040    26.74221040
H       43.90710450   -20.08967020    27.34021000
H       43.72910690   -21.79567150    27.09520910
C       45.77810670   -21.01367190    26.80720900
H       46.05210490   -21.40667150    27.78620910
H       46.14010620   -21.75967030    26.10021020
N       46.43110660   -19.75867080    26.52820970
H       46.90210720   -19.70367050    25.63620950
C       46.70010760   -18.76567080    27.31720920
N       46.47510530   -18.71167180    28.56420900
H       45.98110580   -19.44067190    29.05821040
H       46.89810560   -17.89967160    28.99020960
N       47.24510570   -17.71867180    26.83120920
H       47.66510770   -17.73267170    25.91221050
H       47.37510680   -16.85467150    27.33720970
C       41.70510480   -19.45367050    26.38020900
O       41.14410780   -19.77967070    27.42120930
N       42.07210540   -18.21167180    26.13320920
H       42.64010620   -18.01167110    25.31820870
C       41.76010510   -17.04767040    27.00120930
H       41.86010740   -17.37867160    28.03421020
C       42.84310530   -15.93267150    26.83420940
H       43.80410770   -16.40567020    27.03820990
H       42.82310490   -15.60467150    25.79520990
C       42.66810610   -14.75867080    27.76820950
O       41.64510730   -14.63067150    28.39420890
N       43.62910460   -13.85367110    28.00621030
H       43.43610760   -13.13467120    28.69320870
H       44.48110580   -13.92967130    27.46420860
C       40.31910710   -16.66767120    26.69721030
O       40.07310490   -16.05367090    25.68120960
N       39.35310750   -16.91167070    27.69120980
C       39.42010500   -17.36867140    29.07020950
H       40.22910690   -16.84767150    29.59720990
H       39.54510500   -18.45467190    28.98221020
C       38.01110460   -17.11767200    29.67420960
H       37.90210720   -16.13367080    30.14521030
H       37.79110720   -17.82067110    30.48720930
C       37.13410570   -17.22767070    28.44220920
H       36.19010540   -16.69367030    28.60820960
H       36.79410550   -18.25167080    28.24820900
C       37.97510530   -16.58667180    27.34720990
H       37.84910580   -17.00967030    26.35021020
C       37.82410430   -15.11367130    27.28520970
O       36.89010620   -14.67667100    26.62320900
N       38.74010470   -14.24367140    27.87320900
H       39.49010470   -14.60367110    28.45220950
C       38.57010650   -12.79767130    27.80720900
H       37.52010730   -12.62067130    28.04220960
C       39.42210770   -12.03167150    28.88920970
H       40.47910690   -12.28467080    28.80821040
H       39.21810530   -10.96067140    28.88521000
O       39.08310700   -12.52967070    30.18920900
H       39.84110640   -12.28467080    30.72420880
C       38.84010700   -12.15067100    26.43220900
O       38.50210570   -10.96967120    26.23020940
N       39.40010450   -12.95467090    25.53820990
H       39.56210710   -13.91167070    25.82921030
C       39.84710690   -12.53067110    24.13521000
H       39.42610550   -11.55467130    23.89420890
C       41.39410780   -12.37967110    24.11520960
H       41.78910450   -13.23367120    24.66520880
H       41.79710770   -12.46367070    23.10620880
C       41.99510570   -11.14167120    24.81120870
H       41.53610610   -10.99867150    25.79020880
C       43.49510570   -11.31267070    25.03721050
H       44.05710600   -11.48867130    24.11220930
H       43.89510730   -10.35367110    25.38720890
H       43.76810460   -12.12767120    25.71821020
C       41.73310470    -9.93667130    23.94920920
H       41.92810440   -10.12867070    22.88720890
H       40.69710540    -9.58267120    24.02520940
H       42.40410610    -9.10167120    24.18420980
C       39.34510420   -13.46667100    23.07221030
O       40.06610490   -13.76567080    22.09720990
N       38.20810700   -14.16567130    23.32621000
H       37.72810750   -13.90167140    24.17820930
C       37.45010760   -14.72867110    22.18520930
H       37.78010560   -14.21667100    21.28120990
C       37.76910780   -16.21067050    22.06921010
H       38.85310750   -16.32367130    22.06521030
H       37.46410750   -16.62467190    23.03021050
C       37.06210710   -16.97867200    20.92820930
O       36.27710720   -16.35067180    20.10620880
O       37.19710540   -18.21867180    20.81921010
C       35.90710450   -14.62667080    22.46020890
O       35.43410490   -15.26967140    23.38020900
N       35.21210480   -13.88967130    21.57120900
H       35.70810700   -13.44967080    20.80620960
C       33.74810410   -13.76167110    21.42520900
H       33.33410640   -14.33067130    22.25820920
C       33.32710650   -12.29367070    21.64921000
H       33.59310530   -11.67867090    20.78021050
H       32.23510740   -12.19267080    21.65521050
C       33.96510700   -11.69067100    22.93620870
C       33.19510650   -11.60267070    24.08820920
H       32.17910770   -11.94867130    23.97220990
C       33.67610550   -11.18667130    25.31620980
H       33.11210630   -11.21267130    26.23720930
C       35.05210490   -10.94467070    25.41420940
O       35.62510680   -10.71667100    26.65020940
H       36.51910780   -10.36767100    26.63220980
C       35.81810760   -10.92067150    24.25020980
H       36.89310460   -10.82067110    24.25420950
C       35.30310440   -11.33767130    23.02820970
H       35.86910630   -11.22767070    22.11520960
C       33.09110640   -14.31867120    20.09920880
O       31.96410560   -13.97867110    19.74420930
N       33.79910660   -15.24867150    19.42720990
H       34.67110440   -15.46767140    19.89521030
C       33.29110720   -16.12467190    18.37421040
H       34.09910580   -16.69867130    17.92220880
H       32.58210750   -16.81367110    18.83420940
C       32.54910660   -15.39067080    17.24320980
O       33.20410540   -14.59167100    16.62121010
N       31.27110670   -15.73667140    17.08220860
H       30.84710500   -16.35867120    17.75920870
C       30.56810570   -15.18767070    15.96320920
H       31.13610650   -15.30767150    15.04120920
C       29.33210560   -16.04267120    15.86320970
H       28.91610530   -16.29167180    16.84720990
H       28.55510520   -15.36667160    15.48620990
C       29.42110630   -17.27667050    15.00720980
C       28.75610540   -17.38867190    13.78120990
H       28.08010670   -16.64167020    13.39320950
C       28.89710620   -18.62267110    13.05420970
H       28.48110580   -18.68667030    12.06020930
C       29.78410530   -19.62667080    13.47420980
H       30.05910680   -20.46367070    12.84920980
C       30.42110630   -19.41667180    14.74220940
H       31.03510670   -20.12967110    15.27220920
C       30.08610530   -18.33467100    15.60120960
H       30.53610610   -18.12967110    16.56120870
C       30.25510600   -13.70067120    16.04920960
O       29.89410590   -13.05767150    15.08520980
N       30.38510510   -13.03067110    17.21020890
H       30.79010580   -13.63167100    17.91720960
C       29.50610540   -11.98867130    17.78520970
H       28.67410660   -12.60067080    18.13420870
C       30.29610630   -11.34367080    18.93721010
H       30.41810610   -11.99867150    19.80020900
H       31.24610520   -10.92667100    18.60520940
C       29.69710540   -10.14567090    19.75321010
H       30.28310590   -10.05867100    20.66820910
H       29.81810570    -9.28767110    19.09120940
C       28.21910670   -10.28667070    20.18721010
H       27.89010620    -9.41867070    20.75920870
H       27.56210520   -10.35567090    19.32120900
C       28.07710650   -11.59867100    20.93021010
H       28.16410640   -12.44767090    20.25220870
H       28.72910500   -11.62467100    21.80320930
N       26.67110630   -11.69667150    21.46521000
H       26.61510660   -12.53867150    22.02021030
H       26.38310620   -10.92667100    22.05220990
H       26.04010580   -11.87867070    20.69820980
C       28.73810580   -11.04167080    16.89221000
O       27.49910550   -11.01067070    16.97821040
N       29.41310500   -10.28167150    15.97620960
H       30.38410570   -10.46367070    15.75120930
C       28.83410640    -9.37367150    14.97120950
H       28.25210570    -8.71067140    15.61120990
H       29.64210510    -8.82367130    14.48920920
C       27.91810610   -10.07867150    13.98520950
O       26.90810590    -9.53267100    13.55520920
N       28.10110660   -11.38267140    13.72820950
H       28.94510650   -11.82467080    14.07120990
C       27.09110640   -12.18667130    12.84420970
H       27.09310530   -11.72767070    11.85520940
C       27.75410650   -13.52167130    12.62321000
H       28.82710650   -13.38867090    12.43820950
H       27.60710530   -14.15367130    13.50720980
H       27.36010550   -14.00667100    11.72120950
C       25.69710540   -12.25267120    13.53720950
O       24.68710520   -12.48967080    12.90220930
N       25.46610640   -12.01467130    14.79220960
H       26.24110600   -11.87767120    15.42920970
C       24.19710540   -11.97267150    15.37620930
H       23.57410620   -12.74167160    14.91821000
C       24.27610590   -12.14967160    16.83420940
H       24.60710530   -11.21967120    17.29520990
H       23.22510530   -12.07667060    17.11120990
C       24.92110630   -13.45667080    17.24621010
H       24.23210530   -14.26967140    17.02220920
H       25.79210660   -13.63767150    16.61721040
C       25.36010550   -13.35567090    18.76220890
O       24.91810610   -12.46667100    19.52320860
O       26.21210670   -14.19567110    19.14720920
C       23.42410660   -10.73567100    15.07520960
O       22.26310540   -10.80567070    14.77620980
N       24.12710570    -9.60967060    15.07520960
H       25.10510640    -9.71567150    15.31520940
C       23.69410510    -8.26167110    14.44020940
H       22.81510540    -7.78367090    14.87120910
C       24.77410510    -7.23067090    14.69420910
H       25.74910550    -7.60967110    14.38920970
C       24.76310540    -5.81067130    13.91220950
H       25.71110530    -5.29967120    14.12020970
H       24.78810500    -6.00567100    12.83321000
H       23.92910580    -5.16767120    14.22020910
C       24.80710600    -6.96567110    16.22821040
H       24.36110690    -5.99267100    16.43620870
H       24.23510550    -7.69267130    16.80420880
C       26.21110530    -6.97567130    16.79121020
H       26.60010530    -7.96267130    17.06921010
H       26.82310680    -6.53467130    15.99520970
H       26.16810610    -6.23567100    17.59920880
C       23.37210660    -8.49967100    12.95020960
O       22.42710690    -7.92167090    12.47420980
N       24.12910650    -9.34067150    12.23220920
H       24.93910600    -9.75667100    12.67620940
C       23.90710640    -9.64167120    10.86621000
H       23.82410620    -8.63067150    10.46720980
C       25.05310630   -10.44967080    10.29020980
H       24.95310590   -11.47067070    10.68020920
H       24.98910520   -10.45467090     9.19520950
H       26.02310560   -10.00567150    10.54720970
C       22.58110620   -10.29367070    10.53520970
O       21.75310520    -9.78467080     9.79720970
N       22.31710620   -11.47567080    11.12820910
H       23.03910640   -11.71367070    11.79720970
C       21.04410550   -12.27067090    11.14720920
H       20.82410620   -12.65667150    10.15220930
C       21.18210600   -13.42267130    12.20320990
H       22.16510580   -13.82467080    11.95620920
H       21.20910640   -13.04567150    13.22520920
C       20.08210560   -14.46867080    11.96820930
H       19.94410510   -15.15467070    12.80420970
H       19.10610580   -14.00167080    11.84021000
S       20.55810550   -15.42167090    10.46020980
C       19.27210620   -16.70667080    10.69220920
H       19.21910670   -17.33267020     9.79220960
H       19.49810600   -17.41167070    11.50220970
H       18.29310610   -16.24567030    10.86621000
C       19.76210590   -11.42867090    11.54620930
O       18.68710520   -11.47867110    10.94620990
N       19.92410660   -10.59167100    12.56620980
H       20.83310510   -10.60467150    13.01120950
C       18.82110600    -9.73467060    13.13220980
H       17.90210530   -10.30067160    13.27920910
C       19.46210670    -9.15267090    14.37520980
H       18.80210690    -8.47567080    14.93221000
H       19.86410520    -9.91367150    15.05620960
H       20.31210520    -8.50567150    14.12420940
C       18.49610520    -8.59167100    12.16220950
O       17.32810590    -8.24267100    11.94520950
N       19.48410610    -7.93567130    11.53020950
H       20.43910600    -8.11967090    11.81520940
C       19.41610530    -6.95167110    10.41220950
H       18.75710680    -6.12967110    10.69220920
C       20.86010550    -6.48167130    10.21720980
H       21.09910580    -5.97067120    11.15020940
H       21.48110580    -7.37367110    10.12720970
O       21.02810670    -5.46067090     9.22120950
H       20.49610520    -4.72567130     9.53420930
C       18.88710590    -7.52967120     9.08420940
O       17.93710520    -6.91967110     8.60820960
N       19.29910660    -8.68367100     8.63720990
H       19.95510670    -9.23267080     9.18020920
C       18.62910650    -9.44067100     7.54620930
H       18.73010640    -8.82767110     6.65020940
C       19.39110570   -10.75667100     7.54320960
H       19.49010660   -11.10067080     8.58020970
H       18.86110690   -11.51267150     6.95120950
C       20.81310650   -10.78767110     6.97920940
C       21.21810530    -9.79567150     6.06120970
H       20.56910510    -8.96067140     5.84420970
C       22.51410680    -9.85267070     5.48420950
H       22.93210600    -9.12467100     4.80420970
C       23.46010590   -10.86667160     5.83320950
O       24.77010540   -10.82367130     5.48920970
H       25.02010540   -10.02967070     5.00920960
C       23.02310560   -11.83167080     6.82420970
H       23.71610640   -12.60367110     7.12520930
C       21.66210560   -11.77867130     7.35320950
H       21.33110620   -12.42667100     8.15120980
C       17.21410560    -9.73567100     7.87120960
O       16.28610610    -9.53267100     7.06620980
N       16.89910510   -10.15967080     9.10620980
H       17.76510620   -10.40767100     9.57020950
C       15.54110620   -10.50867080     9.54820920
H       15.13810630   -11.22167110     8.82920930
C       15.63910580   -11.19167140    10.94020940
H       16.33210560   -12.00967120    10.74220940
H       15.97410580   -10.48967080    11.70420930
S       14.01110550   -11.85867120    11.33820920
H       14.53210640   -12.99667070    11.80420970
C       14.59610560    -9.31067090     9.43120960
O       13.48910620    -9.46367070     9.05620960
N       15.05710600    -8.10567090     9.87020970
H       16.03910640    -7.91967110    10.03720950
C       14.29310610    -6.89167120     9.96220970
H       13.33910560    -6.99167110    10.48120980
C       15.05210590    -5.83467100    10.80420970
H       16.05310630    -5.66167120    10.40920930
H       14.43910600    -4.93767120    10.88520910
O       15.25410560    -6.39567090    12.04020980
H       15.93810560    -7.04867120    11.87920950
C       14.16010570    -6.39967110     8.48920920
O       13.02210620    -6.15267130     8.15920930
N       15.20210550    -6.34967090     7.64820960
H       16.14110570    -6.67067100     7.84720950
C       14.99810600    -5.99767110     6.22320940
H       14.55510620    -5.00267120     6.20120950
C       16.40110590    -6.05167100     5.54720970
H       17.06110570    -5.35967110     6.07120940
H       16.87610630    -7.02667090     5.43620970
C       16.13410570    -5.37367110     4.17920970
H       15.45510580    -5.92267130     3.52620960
H       15.65510560    -4.40367130     4.31020980
C       17.41510580    -5.13667110     3.31920960
O       17.28210640    -5.00967120     2.06720950
O       18.56010630    -5.17267130     3.78920960
C       13.88610550    -6.85867120     5.58120970
O       12.97710610    -6.37267110     4.96020940
N       13.96110630    -8.13467120     5.93220950
H       14.85510640    -8.36467080     6.35020970
C       13.03010560    -9.19967080     5.48120980
H       12.86410620    -9.02167130     4.41820960
C       13.76610570   -10.51867100     5.62820960
H       14.79810620   -10.59067150     5.28520970
H       13.76610570   -10.65067100     6.71020940
C       13.11010550   -11.80967140     4.99920940
H       12.10510640   -11.90267090     5.41120960
C       13.18410590   -11.86567120     3.49220970
H       12.86610600   -12.81467150     3.04420950
H       12.60510640   -11.04467110     3.05020950
H       14.23210620   -11.66767120     3.23420950
C       14.06510640   -12.95167060     5.49920940
H       15.12510590   -12.80167100     5.26120950
H       14.06510640   -13.04167080     6.59220930
H       13.66310600   -13.87667080     5.06520940
C       11.67010590    -9.16067120     6.13920970
O       10.74910640    -9.67167090     5.58720970
N       11.50310610    -8.53267100     7.28520970
H       12.27710630    -8.11967090     7.79020980
C       10.16310600    -8.26367090     7.83920960
H        9.52410600    -9.08867070     7.52320960
C       10.21710590    -8.19367120     9.34820940
H       10.95310590    -7.44867130     9.65120980
H        9.21110630    -7.91267110     9.65720940
C       10.48310570    -9.52167130    10.05620960
H       11.50810620    -9.45067120    10.41821000
H        9.86810590    -9.43867110    10.95220950
C       10.24710560   -10.88167100     9.31620980
O        9.16210560   -11.40467070     9.18221000
N       11.29610630   -11.52367120     8.82020950
H       11.20410630   -12.46167090     8.44720940
H       12.22010610   -11.13767150     8.97220990
C        9.47210600    -7.03967090     7.29720970
O        8.26610570    -6.89067130     7.25020930
N       10.26810550    -6.11467120     6.72420980
H       11.24810600    -6.18567130     6.97220950
C        9.72610570    -4.96867130     5.89720960
H        8.97110560    -4.41567090     6.45720960
C       10.82410620    -3.95967100     5.70020960
H       10.76210590    -3.28567100     6.56320950
H       11.84310630    -4.36467120     5.69520950
C       10.53310590    -3.05867100     4.55420970
C       11.37210560    -2.99967120     3.44720960
H       12.20110610    -3.68667100     3.37420960
C       11.04510590    -2.13167120     2.38420960
H       11.53810600    -2.15667100     1.42420960
C        9.83510590    -1.34167110     2.36720970
H        9.60710620    -0.67067110     1.55220960
C        9.04210570    -1.38167110     3.52220960
H        8.08410550    -0.88267110     3.52220960
C        9.39410590    -2.24967120     4.62520930
H        8.75610640    -2.21167110     5.49620960
C        9.22510620    -5.55367090     4.56020980
O        8.00510600    -5.50367120     4.30120940
N       10.10710620    -6.21167090     3.81320950
H       11.05410580    -6.23167130     4.17220970
C        9.80810550    -6.81967120     2.55820970
H        9.39610580    -6.01867100     1.94420960
C       11.12210560    -7.41567090     1.81620960
H       11.65410610    -8.09367080     2.48320960
H       10.84610560    -7.93567130     0.89820960
C       12.14810560    -6.40967130     1.31020950
H       12.28910640    -5.67467120     2.10320950
C       13.49010560    -7.05067110     0.97020950
H       13.35110570    -7.77067090     0.15420960
H       14.26710610    -6.31267120     0.73720960
H       13.89610580    -7.62667130     1.81120960
C       11.74010560    -5.68467090     0.02820960
H       12.46010590    -4.85767130     0.02420960
H       11.87410640    -6.37767120    -0.81179050
H       10.70910550    -5.31967120     0.11920960
C        8.71010590    -7.90267130     2.57120970
O        8.28010560    -8.34767150     1.55820950
N        8.20710560    -8.28967090     3.71720960
H        8.50610640    -7.73167130     4.50720980
C        7.17310570    -9.30767150     3.84220960
H        7.37310600   -10.19467070     3.24120950
C        7.08210610    -9.74367140     5.33420940
H        6.26310590   -10.46567150     5.44120980
H        8.01910590   -10.24567130     5.60420940
H        6.87010570    -8.83467100     5.91120960
C        5.86010600    -8.68667130     3.31820960
O        4.93510580    -9.40867140     3.02320960
N        5.70810600    -7.33667090     3.34320950
H        6.51010610    -6.83967110     3.71020960
C        4.42910580    -6.67567110     3.20320960
H        3.73710580    -7.18267110     3.87520960
C        4.58310600    -5.21167090     3.75520940
H        5.47210600    -4.71767090     3.36420970
H        3.77910590    -4.54567100     3.44120960
C        4.41410590    -5.07667110     5.22520970
O        3.34710600    -5.10567090     5.76620960
N        5.51510570    -4.88467120     5.94220970
H        5.44710590    -4.97667120     6.94820980
H        6.45510580    -4.97467090     5.57320980
C        4.10210610    -6.62467100     1.65120960
O        5.02710580    -6.67767100     0.83120950
N        2.80110600    -6.57467130     1.24820960
C        1.72310590    -6.87967110     2.17420960
H        1.63410590    -6.21867130     3.04520960
H        1.73510600    -7.93767120     2.46420960
C        0.49110590    -6.60067130     1.41120960
H        0.21010590    -5.55367090     1.57920960
H       -0.35189410    -7.15667100     1.84020960
C        0.85210590    -6.86467120    -0.11479040
H        0.26010590    -6.13267090    -0.67879050
H        0.62010590    -7.92467120    -0.27779050
C        2.34410600    -6.69067100    -0.11779040
H        2.75210600    -7.64067130    -0.46179040
C        2.78510590    -5.62967110    -1.10079050
O        3.44710590    -4.63367130    -0.68479040
N        2.44710590    -5.83067130    -2.37779050
H        2.26810600    -6.78667120    -2.66279050
C        2.64110590    -4.87067130    -3.50879050
H        2.92210600    -3.93167110    -3.03079030
C        3.71210600    -5.55667110    -4.41679050
H        3.41710590    -6.59567120    -4.56879040
C        3.65110590    -4.87367110    -5.74679040
H        2.68010590    -5.10367110    -6.20279030
H        3.80710600    -3.80667110    -5.54279040
H        4.41310600    -5.27667090    -6.42579030
C        5.14010570    -5.51567130    -3.86079050
H        5.83210610    -5.57967090    -4.70979020
H        5.31710580    -4.57867100    -3.31879040
H        5.32010600    -6.26867100    -3.08379050
C        1.28810600    -4.62267110    -4.13979050
O        1.03910590    -3.56567120    -4.63179060
N        0.37610590    -5.53967090    -4.02679060
H        0.71310590    -6.45567130    -3.75779030
C       -0.94589410    -5.52767130    -4.65079020
H       -0.95089410    -5.08767130    -5.64779040
C       -1.51289400    -7.00667100    -4.76479050
H       -2.55789400    -6.90367130    -5.05779030
C       -0.79689410    -7.84867100    -5.82879070
H        0.28610590    -7.73267130    -5.69979050
H       -1.05089400    -8.91567130    -5.83979030
H       -1.05889400    -7.44767090    -6.81579070
O       -1.36289410    -7.82867100    -3.62779050
H       -0.54489400    -8.32967090    -3.64879040
C       -2.04089400    -4.72267100    -3.93679050
O       -3.04289410    -4.47767110    -4.55179020
N       -1.68689410    -4.07267090    -2.82579040
H       -0.92089410    -4.43367100    -2.27079030
C       -2.56989410    -3.15167120    -2.06979040
H       -3.58989410    -3.20967100    -2.45079040
C       -2.72889400    -3.58167100    -0.60279040
H       -3.51989410    -2.95667100    -0.18779040
H       -3.03689410    -4.62167120    -0.50079040
C       -1.52089410    -3.37067100     0.30620960
O       -0.42489410    -3.49567100    -0.17179050
N       -1.64689410    -3.09467100     1.55420960
H       -0.76589410    -3.13567110     2.05220960
H       -2.52989410    -2.88867120     2.00620960
C       -2.27789400    -1.63767110    -2.21279050
O       -3.22489400    -0.90567110    -2.44379040
N       -0.98189410    -1.25867120    -2.28779050
H       -0.30689410    -1.84567110    -1.81279040
C       -0.66189410     0.17332890    -2.55679040
H       -1.19589400     0.72132890    -1.78079040
C        0.79010590     0.46732890    -2.36479040
H        1.27510600     0.34932890    -3.34179040
H        1.05610600     1.49232890    -2.07679030
C        1.47910590    -0.35467110    -1.30579040
N        1.59610590    -0.19067110     0.03020960
C        2.13410590    -1.26667110     0.44120960
H        2.19310590    -1.58667110     1.47120950
N        2.45510600    -2.12267110    -0.54679040
H        2.97210600    -2.97267100    -0.37279050
C        2.00210600    -1.55367110    -1.71079040
H        2.09710600    -1.95067110    -2.71079040
C       -1.18189410     0.72532890    -3.92779040
O       -1.05189410     1.93432890    -4.09279060
N       -1.66289400    -0.10667110    -4.83679060
H       -1.91989410    -1.01867120    -4.47779040
C       -1.81689410     0.00832890    -6.30679040
H       -0.87689410     0.03932890    -6.85779050
C       -2.68089410    -1.21267120    -6.85679050
H       -3.49489400    -1.30467100    -6.13679030
C       -3.13589410    -1.18267110    -8.27779010
H       -3.96089410    -1.88867120    -8.43479060
H       -3.41789410    -0.16267110    -8.56679060
H       -2.34289410    -1.57667110    -8.92679020
C       -1.87389410    -2.51867100    -6.67179060
H       -1.30289410    -2.62367110    -5.74079040
H       -2.50189400    -3.40667100    -6.81379030
H       -1.02289400    -2.52167110    -7.36479040
C       -2.60289410     1.27832890    -6.61779020
O       -3.77089410     1.49932890    -6.25179050
N       -2.00689410     2.14232900    -7.47079040
H       -1.14489400     1.87432890    -7.93179040
C       -2.73189400     3.36532880    -7.87579060
H       -3.48389410     3.67132880    -7.14879040
C       -1.67089400     4.47532890    -7.91879030
H       -0.97289410     4.19932890    -8.70979020
H       -2.07689400     5.41032890    -8.30379010
C       -1.05889400     4.78232910    -6.50479030
H       -0.56389400     3.87032890    -6.16979030
H       -0.35189410     5.60232880    -6.63079020
C       -2.18689420     5.23432870    -5.53479050
O       -2.89589410     6.11832900    -5.84279060
N       -2.28689410     4.55832910    -4.43279030
H       -2.94589400     4.79132890    -3.69979050
H       -1.63689410     3.79632880    -4.28379060
C       -3.45989420     3.19632890    -9.26179030
O       -3.12089400     2.36232900   -10.05779080
N       -4.45589400     4.03532890    -9.56279090
H       -4.78389410     4.53932910    -8.74779030
C       -5.20989420     4.04932880   -10.86079030
H       -5.51089430     3.01932880   -11.04879000
C       -6.48489430     4.87432910   -10.65679070
H       -6.11389400     5.89732890   -10.72879030
H       -7.14189390     4.69632910   -11.50879000
O       -7.08589410     4.59932900    -9.39579010
H       -7.88489390     5.09332900    -9.19779010
C       -4.44689420     4.53132870   -12.12579060
O       -4.37989430     5.71532870   -12.46379090
N       -3.89089420     3.58232880   -12.87679000
H       -4.06389430     2.60732890   -12.66579060
C       -2.94889400     3.79232880   -13.90279010
H       -2.39789410     4.72832870   -13.81479070
C       -2.13889410     2.54732890   -13.97879030
H       -2.85989400     1.72932890   -14.10179040
H       -1.42589400     2.48832890   -14.81079010
H       -1.67989410     2.33332900   -13.00679020
C       -3.56789400     4.04632900   -15.33179000
O       -4.79189400     3.98132900   -15.46979050
N       -2.69242193     4.38103782   -16.28478407
H       -1.72464536     4.47857715   -16.01010684
C       -2.99604319     4.51189523   -17.70577415
H       -2.12567722     4.95696732   -18.18873391
C       -3.14960010     3.08412172   -18.26969640
H       -2.36099909     2.46149894   -17.84144326
H       -4.09924820     2.66942677   -17.93254915
C       -3.01588528     2.98183738   -19.79406412
H       -2.71532358     3.94342297   -20.20438928
H       -2.21331684     2.27900577   -20.02214304
C       -4.29244026     2.50832389   -20.48869621
O       -4.63619304     3.08355895   -21.54501711
O       -4.94084437     1.53019226   -20.04238222
C       -4.16293398     5.48284402   -17.97697674
O       -5.09593796     5.13737248   -18.68121433
N       -4.13689420     6.69232890   -17.38578990
H       -3.32089400     6.95432900   -16.84478950
C       -5.27989390     7.64632890   -17.42979050
H       -4.84889410     8.56932930   -17.04079060
C       -5.64889380     8.06332870   -18.82479100
H       -6.43189380     7.39932870   -19.19079020
H       -6.04689410     9.07732870   -18.77679060
C       -4.50289390     8.24832920   -19.86178970
H       -3.56189420     8.54632850   -19.39879040
H       -4.32889410     7.24432900   -20.24779130
C       -4.74489400     9.17132850   -21.05779080
O       -5.75089410     9.76332860   -21.25479130
N       -3.79189400     9.30532930   -21.92579080
H       -3.87489410    10.03132920   -22.62779050
H       -2.90589400     8.86532880   -21.70679090
C       -6.48389390     7.30032870   -16.54779050
O       -7.65889410     7.41332910   -16.92479130
N       -6.09989400     6.78432890   -15.32479000
H       -5.10489420     6.59632870   -15.29079060
C       -7.09589390     6.22932910   -14.35179040
H       -6.50489430     5.77632900   -13.55579090
C       -7.89289430     7.46732900   -13.68479060
H       -8.53089430     7.94232890   -14.44079020
H       -8.43189430     6.94432880   -12.88579080
C       -7.00789400     8.54532910   -13.08279040
N       -6.25189400     8.46032910   -11.95879080
C       -5.78089430     9.68032930   -11.66579060
H       -5.35689400     9.95232870   -10.71079060
N       -6.20689390    10.60132880   -12.63379000
H       -6.11889410    11.60532860   -12.70479010
C       -6.94489380     9.90432930   -13.57079030
H       -7.51489400    10.43132880   -14.32179070
C       -7.96389390     5.11732910   -14.95679000
O       -9.04689410     4.89832880   -14.52979090
N       -7.49942126     4.47771974   -16.03560385
H       -6.56106600     4.72207500   -16.33646629
C       -8.19032497     3.42914568   -16.79204748
H       -9.26285878     3.62999709   -16.80150971
C       -7.66348141     3.47213643   -18.23295037
H       -7.71845425     4.49434319   -18.59904779
H       -6.62081632     3.15726239   -18.24158709
C       -8.45369666     2.59098675   -19.18288392
O       -9.66200139     2.58649062   -19.20226014
N       -7.79769002     1.80219401   -20.00220981
H       -8.33525131     1.31596777   -20.70662301
H       -6.77384182     1.82240779   -20.02580104
C       -7.95380611     2.03700646   -16.19217929
O       -8.73309352     1.12511938   -16.40062277
N       -6.84591737     1.86399594   -15.47222103
H       -6.21633002     2.66025200   -15.38034393
C       -6.45483802     0.60935798   -14.83827145
H       -7.21534734    -0.15104315   -15.02110695
C       -5.14387230     0.09261877   -15.43611415
H       -4.36683812     0.83426242   -15.27953605
H       -4.87352095    -0.82353719   -14.90967069
C       -5.20881536    -0.20145792   -16.93752297
H       -5.98564145    -0.93854037   -17.13862076
H       -5.45163044     0.71164651   -17.47928783
C       -3.87583279    -0.74225870   -17.43956493
O       -3.14684449    -1.41559019   -16.74627548
N       -3.50333203    -0.45208308   -18.66280401
H       -2.65240624    -0.87831719   -18.98808004
H       -4.04406524     0.21842201   -19.21016683
C       -6.37257395     0.80092821   -13.32460136
O       -5.30149923     0.87588898   -12.74618168
N       -7.53889420     0.87632890   -12.68679050
H       -8.37389370     0.86132890   -13.26079080
C       -7.66589400     0.85832890   -11.27079010
H       -7.01289420     1.58432890   -10.78579040
C       -8.96389390     1.42932890   -10.81079010
H       -9.28289410     0.72332890   -10.04379080
H       -8.72589400     2.44332890   -10.48979090
C      -10.06289390     1.68132890   -11.79479030
O      -10.16989420     1.00032890   -12.80079080
O      -10.96689410     2.57132890   -11.54379080
C       -7.28789420    -0.57867110   -10.79279040
O       -6.79789400    -0.76667110    -9.74179080
N       -7.43405913    -1.60636750   -11.64718298
H       -7.87632021    -1.39395566   -12.53107241
C       -7.04746301    -3.01958194   -11.40745298
H       -6.72940281    -3.11257372   -10.36868846
C       -8.26542789    -3.96210791   -11.55119820
H       -7.92508529    -4.99170581   -11.46120062
C       -9.26701803    -3.71775728   -10.41490211
H       -8.77442126    -3.82962315    -9.44111768
H       -9.70175606    -2.71246121   -10.47006160
H      -10.07814490    -4.45184946   -10.45983943
C       -9.00650230    -3.81942186   -12.88991294
H       -8.31765220    -3.97785828   -13.72764827
H       -9.79809660    -4.57544975   -12.96194859
H       -9.46622959    -2.82898500   -12.99185644
C       -5.80920231    -3.47493001   -12.21568364
O       -5.84340247    -4.45711620   -12.94165036
N       -4.69427421    -2.73902088   -12.09850039
H       -4.72021556    -1.96139292   -11.45048261
C       -3.36177463    -3.22880254   -12.50771756
H       -3.49171973    -3.85974465   -13.38887239
C       -2.45255260    -2.06039971   -12.93958962
H       -1.51995932    -2.47322647   -13.32071414
H       -2.92483302    -1.51765928   -13.75678446
C       -2.09447717    -1.07676188   -11.83883490
O       -1.05070896    -1.16150254   -11.23720113
N       -2.92368117    -0.09113559   -11.58370179
H       -2.66132578     0.58988256   -10.87660481
H       -3.77862906     0.04206761   -12.11263692
C       -2.73792421    -4.13352705   -11.41465220
O       -3.12380364    -4.04198569   -10.26264950
N       -1.82472255    -5.04811383   -11.78107055
H       -1.46326342    -5.02718535   -12.72807801
C       -1.42091272    -6.17243953   -10.90237879
H       -2.19010834    -6.31644336   -10.14178050
C       -1.34631664    -7.46645298   -11.71353846
H       -1.32352699    -8.28791757   -11.00301392
H       -2.23710200    -7.55690096   -12.32728187
O       -0.18690664    -7.56316742   -12.52484563
H       -0.38330972    -7.28198635   -13.43836193
C       -0.09454476    -6.00096074   -10.15428708
O        0.09122491    -6.56029784    -9.08854329
N        0.83710590    -5.27167130   -10.76679040
H        0.58110590    -5.02867130   -11.71679020
C        2.22310590    -5.06967120   -10.32879070
H        2.73810600    -4.42467120   -11.04079060
C        2.29710600    -4.19067100    -9.06379030
H        1.86410590    -4.79867120    -8.27079010
H        3.32710600    -4.05467130    -8.73279000
C        1.48110590    -2.86467100    -9.06379030
H        0.45110600    -2.94867110    -9.40979000
C        1.58410600    -2.23567100    -7.66279030
H        1.24210600    -1.19767110    -7.56479020
H        1.14710590    -2.79967120    -6.82879070
H        2.63310600    -2.15867110    -7.34879060
C        2.17410590    -1.95667110   -10.04679010
H        3.22810600    -1.91867110    -9.74579050
H        2.28910590    -2.33067110   -11.07279010
H        1.71810590    -0.96067110   -10.10479070
C        3.08010600    -6.38267090   -10.15179060
O        4.01910590    -6.47667120    -9.36779020
N        2.73810600    -7.47367100   -10.88679030
H        1.92810600    -7.43467090   -11.49379060
C        3.33910580    -8.76767060   -10.94879060
H        3.07410600    -9.34567070   -10.06379030
H        3.00010590    -9.29167080   -11.84279060
C        4.87310600    -8.78667070   -10.92279050
O        5.45510580    -9.29667090    -9.94979000
N        5.56610580    -8.17467120   -11.88879010
H        5.03210590    -7.72367100   -12.62179090
C        7.07610610    -8.27567100   -11.99279020
H        7.36010600    -9.32067110   -11.86579040
C        7.55910590    -7.67867090   -13.32779030
H        7.09710600    -8.31567100   -14.08179000
H        7.16010570    -6.66867110   -13.42279050
C        9.08010580    -7.60667130   -13.60279080
H        9.50110630    -6.97967100   -12.81679060
C        9.62010570    -9.08467100   -13.56579020
H        9.09510610    -9.64767070   -14.34679030
H       10.69510560    -9.22667120   -13.73479080
H        9.43810560    -9.63267140   -12.63279060
C        9.30910590    -6.97167110   -14.98879050
H       10.28810600    -7.21467110   -15.41979030
H        8.53910640    -7.28467130   -15.70579050
H        9.33310600    -5.88467120   -14.84379010
C        7.65210580    -7.47467090   -10.76279070
O        8.66410640    -7.77767130   -10.31879040
N        7.00310610    -6.41867110   -10.30879020
H        6.00910620    -6.41067120   -10.50779060
C        7.43910600    -5.61467120    -9.08179000
H        8.42610550    -5.19767090    -9.28179070
C        6.59110590    -4.34967090    -8.79279040
H        5.54210620    -4.64667130    -8.77979090
C        7.00610590    -3.72167110    -7.50179050
H        6.33910610    -2.94467120    -7.10879040
H        7.05210590    -4.41267110    -6.65079020
H        8.05210590    -3.40367100    -7.59279060
C        6.76310590    -3.20767120    -9.88779070
H        6.13310580    -2.40667100    -9.50179000
H        7.74310590    -2.73067120    -9.87579060
C        6.35710570    -3.49567100   -11.35179040
H        5.30310580    -3.79967120   -11.34579090
H        6.37110610    -2.59667110   -11.98079010
H        7.09010600    -4.20167110   -11.76079080
C        7.41910600    -6.53467130    -7.83779050
O        8.31810570    -6.59567120    -7.05979060
N        6.36010600    -7.37167120    -7.78179030
H        5.61210580    -7.33167120    -8.46379090
C        6.23310610    -8.28367140    -6.61179070
H        6.41610570    -7.74167110    -5.68379020
C        4.79910610    -8.72367100    -6.45979020
H        4.12310600    -7.88367130    -6.30079030
H        4.56910610    -9.33667090    -7.33179040
O        4.68110610    -9.56067090    -5.32879070
H        4.03310590    -9.24567130    -4.69379040
C        7.21210580    -9.42267130    -6.67479040
O        7.97210600    -9.53767110    -5.76279070
N        7.41610570   -10.09167100    -7.86179070
H        6.77710580    -9.96167090    -8.63679030
C        8.58210560   -10.93867110    -8.12579060
H        8.53710560   -11.84167100    -7.51579050
C        8.70710560   -11.38767150    -9.58579060
H        9.01210590   -10.50267120   -10.14479060
H        9.55410580   -12.07267090    -9.62979030
O        7.47310590   -11.88867090   -10.27879050
H        7.54210620   -12.84567070   -10.27679060
C        9.96010590   -10.30967140    -7.81879040
O       10.79610630   -10.98067090    -7.16479060
N       10.12910560    -8.99167160    -8.17979050
H        9.50910570    -8.51067070    -8.81979080
C       11.42710590    -8.36767100    -7.85279040
H       12.25810620    -8.93067070    -8.27779010
C       11.35510640    -6.93867110    -8.44779010
H       10.51310630    -6.29367110    -8.19679070
H       12.21910570    -6.48367120    -7.96279050
C       11.71110630    -6.95167110   -10.00579070
H       12.74710560    -7.28267100   -10.07179070
H       11.02010630    -7.63667110   -10.49879070
C       11.54310610    -5.62167120   -10.73879050
H       12.10510640    -5.72367100   -11.66679000
H       10.53410630    -5.40467120   -11.08979030
N       12.15610600    -4.57367130    -9.89679050
H       12.99910640    -4.77867130    -9.37979030
C       11.56310560    -3.46267100    -9.44979000
N       10.49710560    -2.98267100   -10.04679010
H       10.11710550    -3.49267100   -10.83179000
H       10.02710630    -2.14967110    -9.72279070
N       12.14610580    -2.81467100    -8.49579050
H       13.03810600    -3.20667100    -8.22879030
H       11.59610560    -2.11667110    -8.01579000
C       11.80410580    -8.29967120    -6.40879060
O       12.95510580    -8.57167150    -6.04579070
N       10.85610580    -7.91367100    -5.55779030
H       10.02710630    -7.47667120    -5.94279050
C       11.06910610    -7.91467090    -4.13479040
H       11.97010610    -7.34967090    -3.89679050
C        9.95110610    -7.18867110    -3.36779050
H        9.01710610    -7.69467120    -3.61179040
H       10.11710550    -7.42067100    -2.31579040
C        9.62810610    -5.69467120    -3.66979050
H        9.04010580    -5.68867110    -4.58779050
H        8.99410630    -5.32367130    -2.86479040
C       10.77610590    -4.66767120    -3.96179060
H       11.19110580    -4.34767100    -3.00579050
H       11.53810600    -5.10467100    -4.60879040
C       10.29210570    -3.42867110    -4.67379050
H        9.88810630    -3.76267100    -5.62979030
H        9.41410640    -2.97267100    -4.21679070
N       11.32410620    -2.36167120    -4.92279050
H       11.50510600    -1.82767110    -4.08479020
H       12.18410590    -2.77367120    -5.25479030
H       11.00610640    -1.65667120    -5.57179020
C       11.28610610    -9.30767150    -3.61079050
O       12.13010600    -9.48367120    -2.77379040
N       10.50910570   -10.27267070    -4.20079040
H        9.82410620    -9.97167110    -4.88279060
C       10.60310550   -11.68067070    -3.75179050
H       10.51210590   -11.77467160    -2.66979050
C        9.44010640   -12.55067160    -4.36979060
H        9.70810600   -12.73667140    -5.40979050
C        9.08410550   -13.81867120    -3.65179040
H        9.64010620   -14.65067100    -4.10079050
H        9.26410580   -13.84667110    -2.56979040
H        8.03910640   -14.14667130    -3.70879050
O        8.22110560   -11.76467130    -4.20779040
H        8.18410590   -11.06267070    -4.86179070
C       11.98710630   -12.33167080    -4.15479040
O       12.56910610   -13.07467080    -3.34679060
N       12.59710600   -11.97167110    -5.29479030
H       12.06910610   -11.45267110    -5.98579030
C       13.90110590   -12.33667090    -5.65079020
H       14.06710620   -13.39267060    -5.86079030
C       14.34910580   -11.79367070    -7.02079060
H       13.69410610   -12.27067090    -7.74979070
H       14.18010620   -10.72367100    -7.14079050
O       15.65010550   -12.09867100    -7.44479040
H       15.93310550   -12.99567130    -7.25179050
C       15.00810620   -11.94267080    -4.67379050
O       15.96410560   -12.70867160    -4.43679050
N       14.93110560   -10.71567150    -4.18179040
H       14.17010590   -10.14367100    -4.52779050
C       15.59210590   -10.14667130    -3.00579050
H       16.64410590   -10.41767120    -3.10179040
C       15.38810630    -8.62367150    -3.11979060
H       15.61910630    -8.28767110    -4.13079020
H       14.32510570    -8.38567070    -3.11179040
C       16.29510690    -7.82867100    -2.20579050
H       15.82010560    -7.83267120    -1.22479050
H       17.15210530    -8.50267120    -2.19479040
C       16.58110620    -6.39567090    -2.57279040
O       16.04710580    -5.86667110    -3.57979040
O       17.12510680    -5.62867120    -1.76179040
C       15.26410580   -10.73867130    -1.64079050
O       16.13210680   -11.04767130    -0.88379040
N       14.03910640   -11.02667140    -1.34779050
H       13.31310560   -10.77267070    -2.00779030
C       13.74310590   -11.81467150    -0.08179040
H       14.14910600   -11.29667090     0.78720960
C       12.16910550   -11.91467090    -0.09379040
H       11.78310590   -12.22167110     0.88620950
H       11.66810610   -10.96367070    -0.31079040
H       11.88210580   -12.64867120    -0.85779050
C       14.28710560   -13.25967120    -0.06179040
O       14.82510570   -13.70867160     0.96420960
N       14.45910550   -13.93067070    -1.26079050
H       14.03210640   -13.46667100    -2.05379030
C       15.26710610   -15.14367100    -1.47879040
H       14.91210560   -15.90367130    -0.78279040
C       14.94510560   -15.76067070    -2.91979050
H       14.89810560   -14.92067150    -3.61179040
C       16.11210630   -16.62267110    -3.37879040
H       15.71210580   -17.26867100    -4.16979030
H       16.92510600   -16.03767200    -3.82679030
H       16.44410510   -17.23267170    -2.52979040
C       13.58710580   -16.41967200    -2.75079040
H       12.81710620   -15.63867090    -2.72679040
H       13.27310560   -17.04767040    -3.59479050
H       13.55210590   -17.04567150    -1.85079050
C       16.76610570   -14.93167110    -1.19679050
O       17.38910680   -15.70167060    -0.41779040
N       17.26010510   -13.84967140    -1.78479040
H       16.73210530   -13.26667120    -2.42379050
C       18.68610570   -13.40467070    -1.49979040
H       19.40910530   -14.17967130    -1.75379050
C       19.04510690   -12.09667110    -2.33279040
H       18.89410590   -12.26267150    -3.39979050
H       18.34910580   -11.28667070    -2.11279030
C       20.48710630   -11.61467080    -2.32679030
H       20.76010510   -11.49167160    -1.27879050
H       21.04810520   -12.49967100    -2.62579040
C       20.81510540   -10.45067120    -3.18879060
O       22.00410650   -10.04767130    -3.20979050
O       19.80110550    -9.94967080    -3.71479030
C       18.90610500   -13.24467090     0.04920960
O       19.78510670   -13.79467110     0.61020960
N       17.98010640   -12.52767090     0.72420950
H       17.25010680   -12.02367120     0.23620960
C       18.20710560   -12.31067090     2.15820960
H       19.23710630   -11.98167130     2.29420950
C       17.33610530   -11.18467140     2.59720950
H       16.32010650   -11.36767100     2.24820950
C       17.37210660   -11.19767090     4.10820960
H       17.08710670   -12.19167140     4.47420980
H       18.36010550   -10.92367080     4.49820950
H       16.63610650   -10.47667120     4.48420950
C       17.71510510    -9.83267120     1.89420950
H       18.71410560    -9.50167080     2.17820950
H       17.61810680    -9.97667120     0.81820950
C       16.70610620    -8.70867160     2.24520950
H       16.87810520    -8.49567130     3.30720950
H       16.84110640    -7.88467120     1.53320960
H       15.69310570    -9.09367080     2.07920960
C       18.15010640   -13.65567110     2.88320950
O       18.96710590   -13.77767090     3.76620960
N       17.33210560   -14.65567110     2.51420950
H       16.66210560   -14.45567130     1.78120960
C       17.28010560   -15.93067070     3.13020940
H       17.33410640   -15.87767120     4.21720930
C       15.87610630   -16.54667090     2.85920950
H       15.09410570   -15.81867120     3.07520960
H       15.87710570   -16.79367070     1.79720950
C       15.59410570   -17.91267200     3.58820960
H       16.26610570   -18.67967030     3.20220950
C       15.68610570   -17.81967160     5.10120960
H       16.69110680   -17.60367200     5.48220970
H       15.11710550   -16.97367100     5.50720980
H       15.27610590   -18.70467190     5.60320950
C       14.17810630   -18.35867120     3.21920970
H       14.02510550   -19.40267180     3.51820950
H       13.38810630   -17.73967170     3.66220950
H       14.02010630   -18.23267170     2.14120960
C       18.41910550   -16.87967110     2.67220950
O       18.88110540   -17.53167150     3.62120960
N       19.02010540   -16.81867030     1.46420960
H       18.50110630   -16.32467080     0.74820950
C       20.44610600   -17.29067040     1.29320960
H       20.41210560   -18.34167100     1.58220960
C       21.00410650   -17.14067080    -0.15879040
H       20.78910640   -16.14367100    -0.54079040
H       22.07910540   -17.25467110    -0.29979040
C       20.21410560   -18.14967160    -0.96279040
H       20.38910680   -19.14167020    -0.54679040
H       19.16910550   -17.89467050    -0.78979050
C       20.57410620   -18.25767140    -2.42779040
H       21.64710620   -18.39067080    -2.56479050
H       20.13010600   -19.14067080    -2.88679050
C       20.04510690   -16.91867070    -3.01979040
H       19.01910590   -16.76667020    -2.68179040
H       20.69910620   -16.15067100    -2.60779050
N       19.94610600   -16.80567170    -4.46179060
H       19.54910660   -17.66267200    -4.81979040
H       19.35010530   -16.06567190    -4.80279060
H       20.86610600   -16.61267090    -4.83179040
C       21.43610570   -16.71367070     2.28220960
O       22.27010540   -17.46767040     2.68620940
N       21.42110630   -15.40967080     2.51620960
H       20.66010670   -14.80367090     2.23720960
C       22.42910580   -14.84567070     3.46820950
H       23.40810590   -15.22167110     3.17120960
C       22.36010550   -13.37867070     3.36120960
H       21.33310510   -13.04467110     3.50720950
H       22.93210600   -12.87867070     4.14220950
C       22.95210650   -12.82167150     2.02220960
H       22.66010670   -13.39567090     1.14320960
C       22.57510570   -11.38267140     1.85520960
H       22.97910500   -10.73067090     2.63820960
H       23.11010550   -10.92467120     1.01420950
H       21.51910590   -11.27567100     1.57620950
C       24.52210620   -12.75467110     2.09820960
H       24.85310550   -12.46867080     3.10420970
H       24.83010670   -13.77767090     1.84820950
H       24.97910500   -12.10567090     1.34220960
C       22.09110640   -15.29067130     4.88020940
O       23.01110650   -15.55667110     5.62620970
N       20.82410620   -15.25567150     5.31720970
H       20.06510540   -14.95667080     4.71620940
C       20.42310520   -15.75567150     6.69120980
H       21.02610590   -15.12967110     7.34920980
C       18.95110510   -15.56467150     6.90520950
H       18.41010670   -15.86767100     6.00920960
H       18.65810590   -16.20267110     7.73920970
C       18.63910680   -14.13267140     7.26220940
H       19.27010540   -13.88467120     8.11621000
H       19.02110670   -13.46467110     6.49020960
S       16.82110600   -13.93067070     7.47820950
C       16.67110630   -14.31367110     9.24420930
H       17.40510560   -13.80467130     9.88120940
H       15.62410640   -14.06767080     9.46320920
H       16.72210500   -15.37467100     9.52020930
C       20.79710580   -17.22767070     6.92720940
O       21.26610570   -17.70567130     7.94720940
N       20.66110610   -18.08567050     5.87820960
H       20.12410550   -17.70867160     5.10620980
C       20.90510560   -19.50967030     5.96520950
H       20.47910500   -19.98367120     6.84820940
C       20.38110540   -20.20967100     4.73820970
H       20.69310570   -19.71767040     3.81720950
H       20.63910680   -21.24367140     4.96620940
O       18.97010610   -19.97267150     4.75520940
H       18.74910550   -19.08767130     4.45420930
C       22.39610670   -19.85767170     6.01920940
O       22.79710580   -20.79067040     6.73420950
N       23.21510510   -19.05767060     5.23020940
H       22.77310560   -18.48967170     4.51720950
C       24.67310520   -19.10267070     5.30120940
H       24.95510670   -20.06067090     4.86520960
C       25.29310610   -18.00267030     4.46120980
H       24.68410680   -17.10567090     4.57220940
C       26.77010540   -17.70867160     4.76420970
H       26.84910580   -17.38067050     5.80820940
H       27.46410560   -18.55467030     4.67820980
H       27.08110620   -16.87467190     4.12420940
O       25.19110680   -18.34167100     3.11320950
H       24.24110600   -18.32667160     2.97420950
C       25.14710620   -19.01967050     6.74420980
O       25.74410630   -19.93267060     7.32220940
N       24.72810550   -17.96267130     7.41520980
H       24.17710690   -17.24367140     6.96120980
C       25.09110640   -17.62067030     8.77320960
H       26.17710690   -17.53667070     8.79220960
C       24.44110680   -16.36867140     9.23920920
H       23.36110690   -16.49067120     9.32020950
C       24.72510530   -15.97667120    10.65820980
H       24.13710590   -15.07067110    10.84520910
H       24.34710500   -16.76867100    11.31720920
H       25.78510670   -15.77267070    10.85120960
O       24.63210680   -15.22067070     8.41020970
H       23.99510570   -15.18067070     7.69320960
C       24.78110500   -18.78967090     9.81820960
O       25.64710620   -19.06767080    10.63320920
N       23.54010580   -19.31067090     9.75320910
H       22.89210510   -19.06767080     9.01320930
C       23.05110550   -20.33967020    10.60520940
H       23.14410590   -20.01067160    11.64020920
C       21.50910570   -20.46067050    10.30920980
H       21.04010580   -19.48467060    10.48421000
H       21.36710550   -20.64667130     9.23720930
C       20.73510550   -21.48167040    11.17820930
C       19.52810670   -22.10767170    10.70020960
H       19.12210660   -21.86567120     9.72920990
C       18.89810560   -23.06567190    11.49620910
H       18.00610540   -23.49667170    11.06620980
C       19.24410630   -23.23267170    12.84820940
H       18.60210610   -23.96067050    13.32220940
C       20.45410540   -22.72667120    13.33420940
H       20.82510570   -22.92167090    14.33020970
C       21.12310600   -21.79767040    12.50020980
H       21.95510670   -21.23467060    12.89520930
C       23.73310660   -21.67267040    10.40520950
O       23.99810600   -22.38067050    11.33020970
N       23.96710590   -22.11067200     9.16720960
H       23.64710620   -21.51667020     8.41120910
C       24.54310610   -23.38667110     8.76320930
H       24.02010540   -24.23267170     9.20920940
C       24.34510610   -23.45567130     7.26120950
H       23.31010630   -23.47167210     6.92220970
H       24.79310610   -22.54067040     6.87520930
C       25.06710620   -24.55267140     6.51720950
H       26.15610500   -24.51967050     6.52720980
C       24.69110680   -25.97267150     6.95920940
H       23.65710640   -26.20167160     6.67120930
H       25.35310550   -26.75367160     6.56520940
H       24.66110610   -26.06367110     8.05120940
C       24.69410510   -24.45067020     4.96420960
H       25.15310670   -23.49667170     4.67620940
H       25.20010570   -25.23267170     4.38420960
H       23.60310550   -24.43067170     4.85420940
C       26.01510620   -23.45167160     9.15420910
O       26.38910680   -24.43567090     9.75020980
N       26.76510620   -22.35767170     8.91020970
H       26.48210530   -21.55267140     8.36420920
C       28.10310550   -22.26967050     9.46620940
H       28.55910680   -23.16567040     9.04520990
C       28.90410610   -21.01967050     8.92720990
H       28.31310650   -20.14467050     9.20020960
C       30.33310510   -20.92367170     9.59820940
H       31.00510600   -20.16867070     9.17320920
H       30.05310630   -20.53767200    10.58620930
H       30.85310550   -21.88967130     9.58120920
C       29.01510620   -21.10267070     7.38820930
H       29.64910510   -21.98467060     7.23520950
H       28.02610590   -21.34867100     6.98320960
H       29.43810650   -20.24167060     6.85620980
C       28.11310580   -22.39767070    11.04020980
O       28.89810560   -23.16667180    11.57020950
N       27.21310620   -21.77267070    11.75920960
H       26.58910560   -21.14267160    11.27020930
C       27.03810500   -21.76567080    13.18120960
H       27.97510530   -21.51967050    13.67920970
H       26.21510510   -21.14267160    13.53320980
C       26.69210620   -23.12567140    13.61520960
O       27.48410610   -23.79567150    14.29820920
N       25.63610650   -23.79367070    13.09420970
H       25.01510620   -23.26867100    12.49121000
C       25.29110530   -25.23867030    13.33920960
H       25.09210590   -25.42067150    14.39520930
C       24.13510510   -25.75867080    12.47120950
H       24.47310640   -25.37867160    11.50720980
H       24.23310660   -26.84167100    12.40420910
C       22.69110680   -25.27667050    12.68320940
H       22.63810540   -24.21567150    12.92820930
C       21.81910510   -25.49567030    11.51420970
H       21.62910650   -26.55867200    11.32020950
H       20.82910540   -25.06467060    11.70821000
H       22.32010650   -24.91867070    10.72720910
C       21.99810600   -25.93667030    13.89120960
H       22.07510570   -27.02667050    13.80021000
H       22.47810550   -25.50267030    14.77720930
H       20.95610620   -25.62167170    14.02620980
C       26.53610610   -26.12067030    13.04720970
O       26.80510520   -27.06767080    13.75220970
N       27.29610630   -25.94567110    11.97720910
H       27.04110530   -25.21667100    11.32020950
C       28.53010560   -26.73667140    11.71420960
H       28.31610680   -27.80567170    11.73920920
C       29.13710590   -26.33867070    10.39921000
H       29.18910600   -25.25867080    10.25820920
H       30.17710690   -26.65467070    10.32520960
S       28.20610620   -27.14867020     9.09620950
H       26.98210530   -26.66467090     9.32720950
C       29.56410600   -26.58567050    12.84820940
O       30.17610550   -27.54567150    13.35320950
N       29.65110590   -25.37767030    13.35020920
H       29.21610640   -24.65867040    12.78520970
C       30.47710610   -24.98467060    14.52421000
H       31.44310570   -25.47667120    14.40720940
C       30.81610680   -23.53367040    14.56220910
H       30.98410610   -23.14167020    13.55920980
H       29.95810510   -22.95167160    14.89720920
C       32.05910490   -23.21867180    15.42820930
H       31.63410570   -22.90367130    16.38121030
H       32.63910680   -24.13967130    15.48620990
C       32.91710660   -22.12167170    14.81020930
O       33.27710720   -22.13067050    13.66720960
N       33.23310470   -21.15667150    15.66720960
H       33.98510740   -20.51667020    15.43820950
H       33.06410600   -21.33367160    16.65020940
C       29.99210550   -25.60167120    15.80721000
O       30.83810620   -26.15467070    16.55121040
N       28.69110680   -25.63267140    16.11220930
H       28.08810620   -25.11767200    15.48220920
C       27.98810580   -26.44667050    17.15320970
H       28.51610570   -26.10467150    18.04320910
C       26.45110510   -26.09767150    17.02220920
H       25.99910550   -26.61267090    16.16621020
H       25.92910580   -26.28367040    17.96920970
H       26.40710640   -25.00167080    17.01721000
C       28.20110510   -27.97767070    17.10820960
O       28.66810610   -28.53167150    18.07120900
N       28.19410510   -28.57667160    15.89820960
H       28.00610540   -27.92167090    15.14820960
C       28.71210670   -29.96267130    15.72520920
H       28.20910640   -30.63067050    16.42420960
C       28.51910590   -30.40167050    14.20121000
H       28.96410560   -29.59167100    13.62220950
C       29.26110650   -31.71567150    13.97820950
H       29.09910580   -32.18667220    13.00120930
H       30.32810590   -31.54467200    14.16420940
H       28.97210500   -32.52867130    14.65620990
C       27.07410620   -30.49067120    13.79020980
H       26.54510690   -31.38167190    14.12820910
H       26.51410680   -29.66267200    14.22320940
C       26.95110510   -30.59267040    12.26420970
H       27.51610570   -29.82667160    11.71920970
H       27.40010640   -31.50867080    11.85921000
H       25.92610550   -30.61667060    11.87321000
C       30.18410680   -29.97867200    16.19820980
O       30.44210620   -30.93367200    16.93321040
N       31.17810630   -29.26467130    15.68820950
H       30.94510650   -28.65967180    14.91020970
C       32.62510680   -29.28267100    15.97420980
H       33.12010570   -30.15667150    15.55220990
C       33.33210750   -28.06367110    15.43120960
H       32.81810760   -27.16967200    15.78220940
H       34.28810500   -28.11767200    15.95320990
C       33.62710570   -28.05367090    13.90020940
O       33.58510590   -29.12267110    13.30920980
O       33.80010600   -27.03067020    13.21521000
C       32.83310700   -29.14267160    17.56820870
O       33.72110750   -29.72067070    18.10820960
N       31.96310620   -28.34867100    18.27820970
H       31.22710610   -27.89067080    17.75621030
C       31.93410680   -28.15467070    19.77320860
H       32.99210740   -28.09467120    20.03021050
C       31.04310610   -26.90667150    20.10420990
H       30.20410540   -26.92467120    19.40820880
H       30.69710540   -26.93267060    21.13720890
C       31.93510630   -25.60267070    19.93021010
H       32.50010680   -25.71367070    19.00520900
C       31.08910560   -24.37367060    19.78620910
H       30.80210690   -23.91167070    20.73921010
H       31.61910630   -23.59767150    19.21920970
H       30.20010570   -24.57067110    19.17420960
C       32.85010530   -25.40767100    21.10721020
H       33.36110690   -24.43867110    21.06820870
H       32.42910770   -25.57767110    22.10620880
H       33.64410780   -26.15967180    21.02721020
C       31.47110560   -29.38667110    20.50120930
O       31.70210650   -29.45567130    21.70720860
N       30.82210540   -30.34667210    19.84621050
H       30.35810660   -30.07767110    18.98620990
C       30.38910680   -31.59567070    20.52320860
H       30.16610530   -31.36467170    21.56420900
C       29.09010510   -32.17167280    19.86920930
H       29.13710590   -32.15867230    18.78021050
H       29.01210590   -33.17967220    20.27820970
C       27.86010550   -31.34967040    20.22821040
H       27.94010540   -30.39767070    19.70421030
H       27.00310520   -31.86567120    19.79320910
C       27.47710610   -31.26167110    21.72121050
H       27.46410560   -32.31167220    22.01220890
H       28.24510570   -30.78867150    22.33420940
N       26.22810550   -30.56567190    21.91320990
H       25.70010570   -30.40967180    21.06620980
C       25.78610610   -29.89467050    22.94920920
N       26.49310680   -29.82167050    24.03520970
H       27.30110550   -30.42067150    24.13020900
H       25.99910550   -29.49067120    24.85120960
N       24.69110680   -29.25867080    23.01120950
H       24.03710560   -29.37967110    22.25120930
H       24.45710560   -28.78867150    23.87421040
C       31.51210590   -32.55367280    20.50120930
O       31.44510650   -33.68767170    19.96020890
N       32.56310650   -32.12067030    21.20620920
H       32.59110640   -31.14967160    21.49320980
C       33.81310650   -32.91067120    21.35620880
H       34.16510770   -33.17267230    20.35820960
C       34.82010650   -32.03166960    22.14120860
H       34.93510440   -31.03167150    21.70520970
H       34.33210750   -31.90467070    23.11520960
C       36.21210480   -32.56167220    22.22121050
N       36.95910640   -33.05966950    21.24921040
C       38.15710450   -33.14567180    21.88821030
H       39.00910570   -33.56666950    21.37520980
N       38.19810490   -32.63167190    23.09021000
H       39.08310700   -32.64767070    23.57621000
C       36.94010540   -32.31467060    23.43721010
H       36.57110600   -32.00267030    24.40320970
C       33.67510600   -34.24766920    22.11820980
O       34.39110570   -35.20566940    21.89620970
N       32.75310520   -34.27367020    23.08321000
H       32.31710430   -33.40767290    23.37720870
C       32.58510590   -35.38467030    24.05720900
H       33.53210450   -35.91867070    24.13320920
C       32.41810610   -34.75167080    25.42720990
H       31.44310570   -34.28367230    25.28820990
H       32.28810500   -35.58367160    26.11920930
C       33.54410550   -33.82967000    25.99520870
H       34.19110490   -33.41366960    25.22320940
C       32.80110550   -32.78067020    26.86220930
H       32.11410520   -32.25667190    26.18520930
H       32.10010530   -33.25167080    27.56221010
H       33.47410580   -32.09667210    27.39320950
C       34.47710420   -34.55167010    26.92621040
H       34.84010700   -35.36267090    26.28120990
H       35.34610750   -33.92467120    27.16221050
H       34.07510760   -34.88867190    27.88920970
C       31.41410640   -36.37967300    23.67020990
O       31.39310650   -37.35967250    24.37520980
N       30.62910650   -36.17066960    22.64221000
H       30.77410510   -35.29767230    22.14921000
C       29.86610600   -37.19866940    21.90020940
H       29.39310650   -37.80667110    22.67120930
C       28.87210660   -36.53567120    20.93520930
H       29.26710510   -36.02767180    20.05620960
H       28.21510510   -37.33367160    20.58920860
C       27.73110580   -35.72767260    21.60220910
H       28.14810560   -34.80667110    22.00820920
H       27.00010680   -35.39667130    20.86520960
C       27.03310590   -36.51066970    22.72821040
O       26.81610680   -35.89767070    23.79121020
O       26.86910630   -37.73867030    22.65320970
C       30.84510610   -38.16767120    21.14420890
O       32.07510760   -38.14266970    21.11920930
N       30.29010580   -39.10267260    20.41221050
H       29.28510670   -39.17567060    20.51820950
C       31.01610570   -39.81167220    19.31420900
H       32.01610570   -40.09466930    19.64320950
C       30.40510560   -41.23467250    18.95220950
H       29.47810550   -41.11767200    18.39020920
H       30.08610530   -41.75067140    19.85721020
C       31.29110530   -42.24766920    18.22220990
H       30.90210530   -43.25167080    18.39221000
H       31.31110570   -41.88767240    17.19320870
C       32.75210570   -42.26167300    18.78421020
O       32.96410750   -42.82267000    19.88320920
O       33.60710530   -41.58967210    18.15720940
C       31.25610540   -38.91366960    18.12320900
O       30.58210560   -37.91967010    18.02120970
N       32.27510450   -39.19967270    17.38220980
H       32.72810750   -40.08867260    17.55821040
C       32.80510710   -38.30167010    16.43820950
H       32.60110470   -37.33867260    16.90620990
C       34.31110760   -38.33467100    16.22620960
H       34.65810780   -39.30667110    15.87520980
C       34.69310760   -37.20467000    15.29321000
H       34.46110530   -36.21667100    15.70920940
H       35.76710510   -37.31267170    15.09720990
H       34.32810590   -37.33267210    14.26721000
C       35.18310550   -38.16867070    17.51120950
H       35.28310780   -39.14367290    17.98720930
H       36.18210600   -37.81267170    17.25820920
C       34.66710660   -37.13767240    18.53421020
H       35.35510640   -36.99467090    19.37720870
H       34.55110550   -36.15367130    18.06521030
H       33.72110750   -37.45367050    18.99221040
C       32.06310650   -38.35066990    15.06620980
O       32.06310650   -39.40666960    14.39221000
N       31.48810580   -37.20067210    14.69720940
H       31.60710530   -36.43067170    15.34420970
C       30.81610680   -36.96966930    13.41320990
H       30.35510640   -35.98966980    13.53720950
C       31.83110620   -36.86367030    12.27620980
H       32.52610780   -37.69067000    12.41720960
H       31.36110690   -37.00867080    11.30320930
C       32.65310670   -35.55667110    12.33720970
H       32.07210540   -34.69767000    12.00120930
H       32.77910610   -35.28967290    13.38720990
C       34.02510450   -35.65267180    11.61020950
O       34.94410710   -34.85166930    11.91821000
O       34.15110780   -36.43367000    10.59720990
C       29.63210680   -37.86867140    13.23820970
O       29.11210630   -37.90567020    12.15920930
N       29.10510640   -38.53967290    14.27421000
H       29.33810620   -38.33367160    15.23920920
C       27.94310570   -39.37367250    14.23421000
H       28.00610540   -39.98067090    13.33120920
C       28.00810620   -40.26667020    15.46521000
H       28.05410580   -39.67967220    16.38220980
H       27.07210540   -40.80667110    15.60620980
C       29.05010600   -41.32667160    15.55920980
H       30.00910570   -40.80966950    15.59420970
H       28.78610610   -41.92267230    16.43321040
C       29.00810620   -42.30167010    14.41220950
O       27.87410550   -42.63667300    14.01420970
O       30.00410650   -42.71767040    13.86621000
C       26.51710510   -38.65467070    14.07320980
O       25.52210620   -39.37266920    14.20320990
N       26.38410570   -37.37166980    13.65120980
H       27.24610520   -36.92367170    13.36420920
C       25.21010590   -36.54067230    13.27421000
H       24.41610530   -36.71067050    14.00120930
C       25.66310500   -35.09567260    13.21220970
H       24.89110570   -34.44866940    12.79620930
H       25.67310520   -34.78967290    14.25820920
S       27.32410620   -34.79067230    12.36520960
H       26.89710620   -35.26567080    11.19220920
C       24.61410520   -37.07366940    11.92320920
O       25.43010520   -37.31267170    11.05620960
N       23.28910640   -37.34667210    11.79020980
H       22.64610670   -37.19467160    12.55721000
C       22.74510570   -38.01167300    10.54620930
H       23.30010600   -38.91167070    10.28020950
C       21.33510590   -38.50167080    10.75720980
H       21.11510660   -39.02567290    11.68720910
H       20.69310570   -37.62367250    10.68020920
C       20.93010520   -39.57167050     9.68020920
H       21.11710550   -39.23467250     8.66120910
H       21.68410680   -40.33967210     9.85220910
C       19.43910600   -40.11466980     9.80320930
H       19.29210660   -40.41167070    10.84120940
H       18.74310680   -39.40567020     9.35520940
N       19.40810590   -41.30867000     9.00120930
H       20.33010670   -41.60667040     8.71720980
C       18.44710540   -42.19467160     8.93120960
N       17.32010650   -42.08267210     9.50520990
H       17.08410640   -41.17167280     9.87020970
H       16.68310550   -42.86566930     9.55120940
N       18.64610670   -43.38967130     8.50620940
H       19.48410610   -43.66467290     8.01320930
H       17.80210690   -43.94467160     8.49620910
C       22.85910610   -37.04267120     9.34520910
O       23.10210610   -37.47967150     8.25220970
N       22.87510680   -35.73966980     9.57220940
H       22.79310610   -35.39167020    10.52020930
C       23.14910510   -34.67667010     8.53220940
H       22.67210580   -34.86667250     7.57020950
C       22.49510570   -33.40267180     9.03120990
H       22.60410500   -32.64867020     8.25120930
H       21.42310520   -33.51766970     9.18520930
O       23.11810680   -32.97767260    10.29620930
H       22.84410670   -33.60367200    10.97020910
C       24.71210670   -34.46767040     8.30220990
O       25.11710550   -33.54367070     7.66020970
N       25.61110690   -35.34967040     8.75520990
H       25.28910640   -36.05767060     9.40420910
C       27.04810520   -35.32667160     8.44020940
H       27.53810500   -34.58867260     9.07520960
C       27.67010690   -36.62667080     8.74220940
H       27.47210500   -36.90967180     9.78320980
H       27.16010670   -37.42066960     8.18221000
C       29.14910510   -36.72467040     8.36920930
C       29.62210660   -37.64467240     7.43920950
H       28.86810680   -38.29067230     7.01620960
C       30.98310660   -37.79167180     7.12420940
H       31.30110550   -38.55067060     6.42520950
C       31.92410660   -36.96567150     7.79120970
O       33.21810530   -37.00067140     7.44320960
H       33.40710450   -37.86267090     7.06520940
C       31.46910670   -36.07267000     8.76620960
H       32.14410780   -35.48067090     9.36720940
C       30.11210630   -35.94166950     9.07920930
H       29.79810520   -35.33467100     9.91520980
C       27.47110560   -34.93367000     7.04720970
O       28.45710560   -34.32366940     6.89120960
N       26.72510530   -35.36267090     5.94320960
C       25.70710560   -36.40867230     5.96220970
H       24.72510530   -35.96067050     6.15720940
H       26.00110630   -37.10766980     6.75520940
C       25.67610550   -37.06367110     4.60720970
H       24.68310550   -37.43267060     4.32120940
H       26.35210610   -37.91867070     4.48320960
C       26.15610500   -35.91667180     3.66720960
H       25.17410660   -35.50366970     3.40620950
H       26.59410670   -36.45667270     2.81920960
C       27.10410500   -35.15767290     4.55720950
H       28.11910630   -35.54566960     4.46720930
C       27.16210560   -33.65367130     4.15420960
O       28.02310560   -33.22767260     3.48820950
N       26.21710590   -32.87967300     4.59720950
H       25.52210620   -33.34067150     5.17220970
C       26.19810680   -31.39867020     4.51820950
H       26.22010610   -31.11267090     3.46720960
C       24.85810660   -30.97667120     5.12720970
H       24.11310580   -31.49067120     4.51920940
H       24.70110510   -31.27067180     6.16520980
C       24.61310580   -29.47067070     5.17020940
H       25.22410580   -29.03067020     5.95820950
C       24.58910560   -28.72967150     3.79820970
H       25.44010540   -28.79767040     3.10920950
H       23.78710560   -29.06067090     3.12620950
H       24.42510600   -27.64867020     3.89120960
C       23.21010590   -29.25367160     5.76720950
H       22.85510640   -28.22367100     5.64620970
H       22.47110560   -29.87967110     5.25220970
H       23.24010660   -29.53067020     6.82820940
C       27.33410640   -30.79067040     5.30220940
O       28.01410680   -29.89967160     4.85520940
N       27.59510610   -31.25267030     6.57120940
H       27.01810650   -31.97667120     6.98320960
C       28.83510590   -30.80467030     7.26620960
H       28.80610660   -29.72067070     7.37820960
C       28.75910570   -31.43367200     8.68820950
H       27.96110530   -30.92367170     9.24220940
H       28.44710540   -32.48467250     8.65020940
C       30.06710620   -31.32867050     9.48020940
C       31.12410550   -32.28667070     9.28820990
H       30.97710610   -33.07567210     8.56420990
C       32.32910540   -32.10866930    10.00720980
H       33.12110520   -32.82467270     9.84420970
C       32.42310710   -31.01467130    10.88620950
O       33.68310550   -30.66267200    11.35520940
H       33.52210620   -30.08467100    12.10520940
C       31.37910650   -30.11167140    11.10720920
H       31.52310560   -29.24367140    11.73320960
C       30.22510530   -30.21567150    10.32120990
H       29.43110660   -29.51167110    10.52120970
C       30.15710640   -31.12767030     6.50520940
O       30.98910520   -30.28967090     6.40920970
N       30.25910570   -32.29367070     5.90720940
H       29.46910670   -32.92766950     5.92820980
C       31.37510680   -32.71667100     5.07620950
H       32.30210490   -32.59667210     5.63620950
C       31.16010670   -34.21367260     4.68620970
H       30.86110690   -34.89367290     5.48420950
H       30.36910630   -34.22566990     3.93620940
C       32.38810730   -34.78166960     4.10020970
H       32.76710510   -34.15167240     3.29520960
H       33.21710590   -34.76567080     4.80820940
C       32.26510620   -36.25267030     3.69120960
H       32.12610630   -36.81367110     4.61520960
H       31.36410520   -36.43466950     3.10520960
C       33.49710460   -36.81067280     3.05920960
H       34.23210530   -36.69567110     3.85620950
H       33.39210510   -37.86466980     2.80320950
N       33.98310470   -36.15167240     1.83320950
H       33.37410740   -36.29467010     1.03920960
H       34.12310410   -35.15666960     1.93320950
H       34.92510600   -36.51267240     1.78720950
C       31.49410630   -31.78867150     3.82120970
O       32.59510420   -31.54667090     3.36920950
N       30.43810650   -31.12967110     3.33120970
H       29.54310610   -31.29867170     3.77320960
C       30.53810500   -30.12167170     2.29220960
H       31.32410620   -30.42867090     1.60320960
C       29.28510670   -29.96067050     1.39720950
H       28.93910600   -30.94467160     1.05820950
H       28.51310540   -29.51967050     2.03920960
C       29.61410520   -29.18467140     0.14820960
C       29.36810680   -27.83667180    -0.03579040
[truncated: 8,880,251 more chars]
