# Supplementary material for: Direct asymmetric synthesis of β-branched aromatic α-amino acids using engineered phenylalanine ammonia lyases
Source: Nat Commun. 2024 Sep 26;15:8264. doi: 10.1038/s41467-024-52613-x (PMC11427684; doi:10.1038/s41467-024-52613-x)
Supplement: Supplementary file 9 — Source data 6 [file 41467_2024_52613_MOESM9_ESM.zip]

Archive with 1 entries (1 files):
- uncropped SDS page results.tif.jpg
